# Supplementary material for: Acidovorax temperans skews neutrophil maturation and polarizes Th17 cells to promote lung adenocarcinoma development
Source: Oncogenesis. 2024 Apr 3;13(1):13. doi: 10.1038/s41389-024-00513-6 (PMC10991269; doi:10.1038/s41389-024-00513-6)
Supplement: Supplementary file 2 — Supplemental Table S1 [file 41389_2024_513_MOESM2_ESM.xlsx]

## Sheet: Sheet1
Table S1. Main cell type marker genes.
gene	p_val	avg_log2FC	pct.1	pct.2	p_val_adj	cluster
Cd79a	0	4.36314	0.966	0.032	0	B cells
Ly6d	0	3.60496	0.825	0.023	0	B cells
Ebf1	0	3.51445	0.88	0.018	0	B cells
Ms4a1	0	3.01756	0.743	0.012	0	B cells
Cd79b	0	2.97275	0.711	0.027	0	B cells
Iglc2	0	2.56873	0.617	0.025	0	B cells
Ighd	0	2.54558	0.525	0.009	0	B cells
Ighm	0	2.53553	0.866	0.173	0	B cells
Bank1	0	2.48474	0.655	0.016	0	B cells
Mef2c	0	2.34509	0.762	0.192	0	B cells
Fcmr	0	2.28399	0.489	0.006	0	B cells
Satb1	0	2.24495	0.574	0.082	0	B cells
Scd1	0	2.24275	0.584	0.029	0	B cells
Cd37	0	2.18779	0.819	0.243	0	B cells
H2-Ob	0	2.03025	0.602	0.076	0	B cells
H2-DMb2	0	2.01682	0.661	0.092	0	B cells
Iglc3	0	2.01185	0.51	0.021	0	B cells
Ralgps2	0	1.97465	0.518	0.034	0	B cells
Pax5	0	1.97058	0.498	0.006	0	B cells
Ly6a	0	1.95681	0.468	0.073	0	B cells
Dmxl1	0	1.93233	0.49	0.137	0	B cells
Mzb1	0	1.88114	0.515	0.022	0	B cells
Cd19	0	1.79355	0.465	0.007	0	B cells
Gm31243	0	1.70209	0.4	0.005	0	B cells
Fcrla	0	1.69455	0.424	0.019	0	B cells
Cd55	0	1.67966	0.374	0.018	0	B cells
Ccr7	0	1.6486	0.583	0.084	0	B cells
Rpl12	0	1.56692	0.975	0.841	0	B cells
Ptprcap	0	1.55861	0.563	0.084	0	B cells
BE692007	0	1.55225	0.358	0.025	0	B cells
Rps27	0	1.53217	0.988	0.929	0	B cells
Rps20	0	1.50511	0.992	0.912	0	B cells
Rps18	0	1.45714	0.972	0.853	0	B cells
Ets1	0	1.41453	0.715	0.213	0	B cells
H2-Oa	0	1.40672	0.418	0.078	0	B cells
Ppp1r16b	0	1.3976	0.347	0.048	0	B cells
S1pr1	0	1.38416	0.364	0.053	0	B cells
Blnk	0	1.3762	0.367	0.047	0	B cells
Gimap6	0	1.36499	0.513	0.082	0	B cells
Gm8369	0	1.33778	0.341	0.042	0	B cells
Rpl18a	0	1.33686	0.987	0.924	0	B cells
Rpl21	0	1.32168	0.982	0.882	0	B cells
Pou2af1	0	1.31244	0.312	0.013	0	B cells
Rps24	0	1.304	0.993	0.95	0	B cells
Rpl13	0	1.29067	0.99	0.943	0	B cells
Ablim1	0	1.28357	0.462	0.083	0	B cells
Cd22	0	1.27476	0.376	0.083	0	B cells
Rps15a	0	1.26499	0.977	0.884	0	B cells
Rps7	0	1.25725	0.975	0.898	0	B cells
Rps19	0	1.24106	0.98	0.918	0	B cells
Cd72	0	1.23304	0.332	0.064	0	B cells
Bcl11a	0	1.23038	0.288	0.032	0	B cells
Siglecg	0	1.21738	0.334	0.041	0	B cells
Ptp4a3	0	1.20477	0.356	0.057	0	B cells
Ly6e	0	1.20134	0.947	0.698	0	B cells
Rps5	0	1.19412	0.982	0.904	0	B cells
Rpl32	0	1.16973	0.985	0.911	0	B cells
Rpl10a	0	1.15499	0.944	0.818	0	B cells
Rpl27a	0	1.14391	0.984	0.929	0	B cells
Rpl39	0	1.13142	0.983	0.908	0	B cells
Spib	0	1.12454	0.283	0.011	0	B cells
Rps21	0	1.12341	0.991	0.932	0	B cells
Rpl9	0	1.12323	0.968	0.885	0	B cells
Cd38	0	1.11558	0.321	0.044	0	B cells
Rps12	0	1.11248	0.982	0.938	0	B cells
B3gnt5	0	1.11044	0.28	0.036	0	B cells
Cxcr5	0	1.10706	0.263	0.005	0	B cells
Rpl17	0	1.1014	0.978	0.922	0	B cells
Rpl13a	0	1.10068	0.986	0.906	0	B cells
Rps10	0	1.09895	0.986	0.933	0	B cells
Rpl8	0	1.0877	0.985	0.921	0	B cells
Rpl30	0	1.07902	0.978	0.913	0	B cells
Rpsa	0	1.0781	0.99	0.932	0	B cells
Rps13	0	1.06776	0.963	0.896	0	B cells
Rpl3	0	1.06234	0.95	0.841	0	B cells
Rpl34	0	1.0559	0.984	0.913	0	B cells
Rps3	0	1.03638	0.974	0.905	0	B cells
Blk	0	1.03475	0.261	0.005	0	B cells
Rpl36	0	1.02482	0.968	0.892	0	B cells
Rps4x	0	1.01906	0.981	0.908	0	B cells
Rps26	0	1.0161	0.973	0.895	0	B cells
Rpl14	0	1.01516	0.95	0.839	0	B cells
Cmah	0	1.0142	0.254	0.032	0	B cells
Rpl23	0	1.00962	0.99	0.948	0	B cells
Rpl19	0	1.00627	0.983	0.932	0	B cells
Rps3a1	0	1.00267	0.975	0.921	0	B cells
Rpl18	0	0.980666	0.975	0.911	0	B cells
Rpl11	0	0.962358	0.966	0.903	0	B cells
Rps16	0	0.959104	0.987	0.948	0	B cells
Ikzf3	0	0.958093	0.325	0.057	0	B cells
Rpl26	0	0.954545	0.977	0.909	0	B cells
Rps15	0	0.935547	0.977	0.89	0	B cells
Rpl37a	0	0.929747	0.99	0.941	0	B cells
Rps8	0	0.927416	0.99	0.949	0	B cells
Rpl7	0	0.894905	0.961	0.887	0	B cells
Fau	0	0.830889	0.994	0.981	0	B cells
Rps14	0	0.805325	0.983	0.938	0	B cells
Rplp1	0	0.790905	0.994	0.958	0	B cells
H2-Eb1	0	0.437165	0.988	0.463	0	B cells
Igkc	0	0.425365	0.972	0.29	0	B cells
Iglc1	0	0.342975	0.334	0.035	0	B cells
Chil3	0	4.09051	0.974	0.473	0	AM
Lpl	0	3.19964	0.821	0.109	0	AM
Plet1	0	3.19285	0.857	0.088	0	AM
Ccl6	0	3.19275	0.942	0.502	0	AM
Ctsd	0	3.12071	0.939	0.51	0	AM
Fabp5	0	2.90717	0.809	0.221	0	AM
Atp6v0d2	0	2.88423	0.822	0.056	0	AM
Ctsk	0	2.66267	0.67	0.05	0	AM
Gdf15	0	2.47019	0.61	0.077	0	AM
Mrc1	0	2.4697	0.813	0.136	0	AM
S100a1	0	2.45706	0.721	0.15	0	AM
Gpnmb	0	2.43189	0.702	0.044	0	AM
Cd9	0	2.42074	0.924	0.526	0	AM
Marco	0	2.39926	0.412	0.02	0	AM
Slc7a2	0	2.33483	0.68	0.044	0	AM
Il18	0	2.25102	0.729	0.091	0	AM
Fabp1	0	2.23281	0.477	0.019	0	AM
Abcg1	0	2.20226	0.792	0.21	0	AM
Car4	0	2.18738	0.545	0.031	0	AM
Ear2	0	2.15545	0.827	0.295	0	AM
F7	0	2.09767	0.689	0.039	0	AM
Pld3	0	2.06335	0.752	0.126	0	AM
Hebp1	0	2.0342	0.674	0.041	0	AM
Serpine1	0	2.02308	0.513	0.048	0	AM
Ccn3	0	1.90321	0.437	0.023	0	AM
Spag11b	0	1.89796	0.392	0.026	0	AM
Ltc4s	0	1.86203	0.651	0.05	0	AM
Spp1	0	1.83588	0.552	0.069	0	AM
Krt79	0	1.83319	0.4	0.009	0	AM
Ear1	0	1.78718	0.38	0.011	0	AM
Sgk1	0	1.78154	0.823	0.354	0	AM
Ncoa4	0	1.77889	0.666	0.111	0	AM
Lyz2	0	1.75811	0.987	0.782	0	AM
Mgll	0	1.75216	0.561	0.028	0	AM
Sirpa	0	1.71697	0.831	0.39	0	AM
Gstm1	0	1.68877	0.619	0.125	0	AM
Mpeg1	0	1.68285	0.892	0.54	0	AM
Olr1	0	1.67392	0.657	0.119	0	AM
Axl	0	1.6718	0.704	0.122	0	AM
Mertk	0	1.66218	0.573	0.039	0	AM
Nceh1	0	1.65317	0.656	0.114	0	AM
Tcf7l2	0	1.63549	0.727	0.194	0	AM
Adipor2	0	1.55753	0.72	0.219	0	AM
Ms4a8a	0	1.51261	0.606	0.078	0	AM
Fabp4	0	1.50356	0.564	0.169	0	AM
AU020206	0	1.47435	0.709	0.209	0	AM
Krt19	0	1.46963	0.359	0.008	0	AM
Cd63	0	1.46151	0.654	0.155	0	AM
Ch25h	0	1.45781	0.4	0.023	0	AM
Lipa	0	1.45753	0.684	0.224	0	AM
Wfdc21	0	1.4424	0.571	0.086	0	AM
Dab2	0	1.43926	0.628	0.118	0	AM
Anxa4	0	1.43356	0.637	0.156	0	AM
Ptpn12	0	1.43011	0.695	0.201	0	AM
Plin2	0	1.42426	0.851	0.455	0	AM
Vat1	0	1.4157	0.573	0.093	0	AM
Klhdc4	0	1.41029	0.503	0.047	0	AM
Grn	0	1.40671	0.795	0.389	0	AM
Dst	0	1.38571	0.565	0.115	0	AM
Net1	0	1.37358	0.544	0.071	0	AM
Cd164	0	1.35696	0.676	0.226	0	AM
Txn1	0	1.34881	0.895	0.623	0	AM
Mcemp1	0	1.33675	0.766	0.291	0	AM
Ly75	0	1.32613	0.488	0.056	0	AM
Sort1	0	1.32324	0.6	0.101	0	AM
Cdc42ep3	0	1.31776	0.629	0.18	0	AM
Myof	0	1.3174	0.584	0.14	0	AM
Sdcbp	0	1.31575	0.823	0.485	0	AM
Ctss	0	1.30759	0.942	0.769	0	AM
Lpin1	0	1.30651	0.458	0.028	0	AM
Cstb	0	1.3039	0.786	0.358	0	AM
Lgals3	0	1.29942	0.917	0.632	0	AM
Lmna	0	1.28611	0.638	0.179	0	AM
Acp5	0	1.28432	0.655	0.219	0	AM
Slc39a2	0	1.28303	0.399	0.012	0	AM
Lrp12	0	1.27135	0.469	0.035	0	AM
Bst1	0	1.26199	0.565	0.107	0	AM
B3gnt7	0	1.2615	0.418	0.023	0	AM
Ear6	0	1.24611	0.276	0.008	0	AM
Kcnn3	0	1.23675	0.422	0.01	0	AM
Dbi	0	1.23178	0.774	0.413	0	AM
Camk1	0	1.22502	0.537	0.097	0	AM
Tns1	0	1.21527	0.468	0.045	0	AM
Adcy3	0	1.21467	0.426	0.014	0	AM
Prdx1	0	1.21385	0.872	0.611	0	AM
Prkar2b	0	1.20541	0.465	0.051	0	AM
Igf1	0	1.20466	0.369	0.036	0	AM
Sdc3	0	1.19552	0.528	0.135	0	AM
App	0	1.1948	0.754	0.374	0	AM
Cyb561a3	0	1.1927	0.463	0.08	0	AM
Gns	0	1.19167	0.671	0.245	0	AM
Pla2g15	0	1.18708	0.486	0.064	0	AM
2022-09-09	0	1.18567	0.686	0.267	0	AM
Dhrs3	0	1.18153	0.534	0.109	0	AM
Akr1a1	0	1.16435	0.791	0.44	0	AM
Mt1	0	1.16414	0.833	0.335	0	AM
Dmxl2	0	1.16318	0.478	0.052	0	AM
Bhlhe41	0	1.16159	0.393	0.024	0	AM
Gm42418	0	1.15606	0.999	0.995	0	AM
Kcnq1ot1	0	1.15392	0.558	0.222	0	AM
Slc6a6	0	1.14725	0.727	0.355	0	AM
Mt2	0	1.14598	0.425	0.102	0	AM
Reep5	0	1.14375	0.799	0.499	0	AM
Ddhd1	0	1.14085	0.588	0.176	0	AM
Shtn1	0	1.13747	0.567	0.156	0	AM
Naaa	0	1.13482	0.762	0.272	0	AM
Ccnd2	0	1.1215	0.694	0.313	0	AM
Rgcc	0	1.12026	0.407	0.124	0	AM
Tnfaip2	0	1.11849	0.812	0.407	0	AM
Abhd17c	0	1.11691	0.446	0.05	0	AM
Abcd2	0	1.11416	0.435	0.047	0	AM
Hexa	0	1.11126	0.732	0.354	0	AM
Tnfsf13	0	1.10814	0.574	0.175	0	AM
Blvra	0	1.10501	0.498	0.106	0	AM
Hvcn1	0	1.09587	0.498	0.084	0	AM
Anxa5	0	1.09073	0.794	0.448	0	AM
Cenpb	0	1.07938	0.527	0.133	0	AM
Frmd4a	0	1.07861	0.421	0.052	0	AM
Clec4n	0	1.07189	0.709	0.204	0	AM
Anxa2	0	1.07061	0.854	0.556	0	AM
Ctnnb1	0	1.0696	0.658	0.276	0	AM
Dstn	0	1.06666	0.701	0.314	0	AM
Fosb	0	1.06506	0.683	0.346	0	AM
Canx	0	1.0603	0.778	0.456	0	AM
Fth1	0	1.05928	0.995	0.981	0	AM
Dhrs7	0	1.0552	0.508	0.103	0	AM
Ahnak2	0	1.05135	0.325	0.019	0	AM
Phgdh	0	1.05111	0.405	0.044	0	AM
Aprt	0	1.03924	0.687	0.321	0	AM
Nampt	0	1.03768	0.554	0.17	0	AM
Creg1	0	1.03607	0.715	0.365	0	AM
Trf	0	1.03373	0.779	0.382	0	AM
Baz1a	0	1.03175	0.723	0.381	0	AM
Hilpda	0	1.02904	0.522	0.189	0	AM
Ralgds	0	1.02891	0.402	0.049	0	AM
Cd200r4	0	1.02869	0.372	0.021	0	AM
Card11	0	1.02193	0.441	0.069	0	AM
Hsp90b1	0	1.02011	0.853	0.599	0	AM
Hsd3b7	0	1.01521	0.387	0.044	0	AM
Idh1	0	1.01439	0.508	0.13	0	AM
Atp6v1b2	0	1.01128	0.619	0.229	0	AM
Lima1	0	1.00703	0.432	0.086	0	AM
Itpripl2	0	1.0045	0.476	0.134	0	AM
Itgax	0	0.996454	0.624	0.238	0	AM
Colgalt1	0	0.994924	0.604	0.225	0	AM
Mapk3	0	0.989603	0.634	0.255	0	AM
Abhd12	0	0.988809	0.656	0.267	0	AM
Cd84	0	0.986081	0.566	0.18	0	AM
Trem2	0	0.95888	0.443	0.079	0	AM
AI504432	0	0.958143	0.512	0.16	0	AM
Mgst1	0	0.957926	0.587	0.167	0	AM
Cd68	0	0.957279	0.728	0.406	0	AM
Ftl1	0	0.951051	0.986	0.944	0	AM
Etfb	0	0.939095	0.598	0.259	0	AM
Klhl9	0	0.929764	0.411	0.078	0	AM
Plekhg1	0	0.92139	0.35	0.031	0	AM
Abcc5	0	0.921277	0.516	0.153	0	AM
Sh3bgrl	0	0.919836	0.739	0.414	0	AM
Tmbim1	0	0.919719	0.531	0.17	0	AM
Atp6v1c1	0	0.916453	0.467	0.125	0	AM
Lmo4	0	0.914265	0.74	0.403	0	AM
Glul	0	0.913885	0.544	0.207	0	AM
Tgfbr2	0	0.910053	0.576	0.218	0	AM
Trim29	0	0.904261	0.298	0.006	0	AM
Acox1	0	0.902916	0.372	0.057	0	AM
Serpinb6a	0	0.896439	0.458	0.116	0	AM
Cib2	0	0.893486	0.345	0.037	0	AM
Trim25	0	0.893444	0.555	0.243	0	AM
Ccdc80	0	0.887009	0.272	0.014	0	AM
Nus1	0	0.885218	0.476	0.135	0	AM
Dapk1	0	0.88214	0.445	0.121	0	AM
Clec1b	0	0.878732	0.294	0.017	0	AM
Pcyox1	0	0.876688	0.339	0.048	0	AM
Tuba1b	0	0.876437	0.622	0.315	0	AM
Lamp1	0	0.876267	0.854	0.576	0	AM
Ctsc	0	0.875695	0.811	0.491	0	AM
Ipmk	0	0.873432	0.395	0.102	0	AM
Ctsz	0	0.872416	0.875	0.636	0	AM
Cd93	0	0.868454	0.379	0.086	0	AM
Selenop	0	0.865274	0.665	0.265	0	AM
Ech1	0	0.857073	0.491	0.169	0	AM
P2ry14	0	0.855237	0.37	0.067	0	AM
Mmp19	0	0.852861	0.281	0.043	0	AM
Adgrl2	0	0.848257	0.304	0.012	0	AM
Ptms	0	0.845582	0.737	0.372	0	AM
Slc9a4	0	0.842089	0.305	0.015	0	AM
Comt	0	0.842042	0.432	0.12	0	AM
Soat1	0	0.841632	0.604	0.275	0	AM
Cd300lf	0	0.841225	0.612	0.185	0	AM
Psap	0	0.841218	0.96	0.808	0	AM
Gpx4	0	0.840787	0.785	0.528	0	AM
Pparg	0	0.840245	0.426	0.083	0	AM
Aplp2	0	0.839974	0.713	0.389	0	AM
Rhoc	0	0.830637	0.344	0.062	0	AM
Spns1	0	0.829552	0.352	0.052	0	AM
Lars2	0	0.828815	0.796	0.619	0	AM
Iqsec1	0	0.828498	0.424	0.092	0	AM
Lrrc58	0	0.82528	0.487	0.188	0	AM
Fcor	0	0.824657	0.306	0.037	0	AM
Afap1	0	0.821938	0.295	0.017	0	AM
Renbp	0	0.815409	0.379	0.074	0	AM
Atp6v1a	0	0.809364	0.54	0.208	0	AM
Cndp2	0	0.809201	0.511	0.186	0	AM
Sulf2	0	0.80652	0.404	0.103	0	AM
Syne1	0	0.805285	0.351	0.077	0	AM
Pnpla8	0	0.804853	0.535	0.2	0	AM
Dnase2a	0	0.800111	0.419	0.106	0	AM
Cd44	0	0.799354	0.855	0.663	0	AM
Cd302	0	0.796515	0.528	0.206	0	AM
Abhd5	0	0.792293	0.349	0.065	0	AM
Qdpr	0	0.792163	0.394	0.1	0	AM
Samd8	0	0.791914	0.375	0.071	0	AM
Plk3	0	0.78977	0.456	0.157	0	AM
Tfec	0	0.786946	0.286	0.023	0	AM
Zfp703	0	0.781594	0.51	0.207	0	AM
Tpp1	0	0.781286	0.46	0.141	0	AM
Laptm5	0	0.77986	0.93	0.882	0	AM
Slc29a1	0	0.779471	0.414	0.102	0	AM
Hipk2	0	0.77865	0.422	0.13	0	AM
Runx1	0	0.774252	0.651	0.352	0	AM
Egr2	0	0.772806	0.282	0.05	0	AM
Akr1b3	0	0.771483	0.556	0.255	0	AM
Actn1	0	0.771476	0.399	0.084	0	AM
Cebpa	0	0.770693	0.377	0.106	0	AM
Slc7a8	0	0.768579	0.306	0.05	0	AM
Dhrs7b	0	0.766989	0.28	0.041	0	AM
Sh2d1b1	0	0.76645	0.405	0.094	0	AM
Mgst3	0	0.76387	0.289	0.059	0	AM
Tmem154	0	0.759141	0.358	0.068	0	AM
Snx10	0	0.757088	0.595	0.251	0	AM
Tbca	0	0.756848	0.665	0.363	0	AM
Vim	0	0.756004	0.917	0.665	0	AM
Pros1	0	0.753975	0.326	0.057	0	AM
Rexo2	0	0.751852	0.544	0.241	0	AM
Plekhm2	0	0.751123	0.353	0.075	0	AM
Lilra5	0	0.740529	0.463	0.125	0	AM
Slc36a4	0	0.738074	0.313	0.049	0	AM
Capg	0	0.735157	0.68	0.303	0	AM
Npc1	0	0.733968	0.424	0.131	0	AM
Rxra	0	0.732136	0.305	0.049	0	AM
Cttnbp2nl	0	0.730408	0.324	0.074	0	AM
Plekhb2	0	0.729706	0.449	0.151	0	AM
Gmpr	0	0.729311	0.253	0.007	0	AM
Hist1h2bc	0	0.728612	0.415	0.12	0	AM
Mgat4b	0	0.726576	0.326	0.062	0	AM
2900097C17Rik	0	0.717055	0.501	0.218	0	AM
Cyb5r3	0	0.71689	0.504	0.205	0	AM
Lgals3bp	0	0.715574	0.364	0.099	0	AM
Atp13a3	0	0.714156	0.489	0.197	0	AM
Dnajb9	0	0.712662	0.449	0.184	0	AM
Fpr2	0	0.712343	0.478	0.141	0	AM
Zfand2a	0	0.711219	0.331	0.075	0	AM
Calr	0	0.710415	0.809	0.609	0	AM
Fpr1	0	0.708204	0.384	0.055	0	AM
Camk2d	0	0.70482	0.581	0.258	0	AM
Tmbim6	0	0.70332	0.815	0.63	0	AM
F11r	0	0.70135	0.385	0.118	0	AM
Tmem14c	0	0.698005	0.687	0.414	0	AM
Tmem256	0	0.697905	0.525	0.254	0	AM
Snx1	0	0.694404	0.425	0.147	0	AM
Ctnnd1	0	0.693517	0.326	0.068	0	AM
Atp5g3	0	0.692952	0.624	0.359	0	AM
Cyb5a	0	0.690652	0.581	0.301	0	AM
Ppt2	0	0.690311	0.384	0.112	0	AM
Unc119	0	0.689372	0.483	0.197	0	AM
Pdlim1	0	0.686856	0.319	0.088	0	AM
Bcar3	0	0.684859	0.257	0.039	0	AM
P4hb	0	0.681701	0.601	0.326	0	AM
Ppp1r14b	0	0.680523	0.498	0.231	0	AM
Atp6v1g1	0	0.678529	0.786	0.56	0	AM
Nrp2	0	0.678447	0.312	0.073	0	AM
Pdia4	0	0.677116	0.41	0.143	0	AM
Gyg	0	0.673919	0.442	0.174	0	AM
Pnpla7	0	0.672962	0.376	0.098	0	AM
Bnip3l	0	0.672493	0.645	0.349	0	AM
Chp1	0	0.671392	0.53	0.232	0	AM
Tcirg1	0	0.671392	0.456	0.179	0	AM
Rtn3	0	0.667552	0.594	0.296	0	AM
Atpif1	0	0.667402	0.634	0.347	0	AM
Gpr137b	0	0.661239	0.438	0.166	0	AM
Vdac2	0	0.656739	0.655	0.388	0	AM
Capn15	0	0.654309	0.277	0.051	0	AM
Hpcal1	0	0.651705	0.428	0.155	0	AM
Fcgrt	0	0.651251	0.574	0.277	0	AM
Gsap	0	0.64711	0.488	0.196	0	AM
Casp8	0	0.646809	0.42	0.15	0	AM
Atp6v0e	0	0.646723	0.8	0.6	0	AM
Atxn1	0	0.645113	0.342	0.073	0	AM
Tor1aip2	0	0.644964	0.322	0.092	0	AM
Aldoa	0	0.640807	0.783	0.558	0	AM
Hnrnpll	0	0.639482	0.382	0.13	0	AM
Mtss1	0	0.639168	0.425	0.163	0	AM
Ubqln1	0	0.636251	0.399	0.138	0	AM
Gltp	0	0.631969	0.507	0.248	0	AM
Pqlc3	0	0.630259	0.322	0.081	0	AM
Cisd1	0	0.627592	0.326	0.099	0	AM
Mpp1	0	0.623097	0.45	0.167	0	AM
Agap1	0	0.619433	0.267	0.042	0	AM
Emc8	0	0.617741	0.315	0.08	0	AM
Cd200r1	0	0.616039	0.258	0.039	0	AM
Mfsd5	0	0.614128	0.292	0.062	0	AM
Tmem189	0	0.612618	0.487	0.209	0	AM
Slc39a1	0	0.612284	0.36	0.122	0	AM
Gda	0	0.609335	0.707	0.337	0	AM
Evl	0	0.605736	0.472	0.208	0	AM
Slc31a2	0	0.605397	0.312	0.092	0	AM
Sla	0	0.605339	0.526	0.253	0	AM
Capn1	0	0.60334	0.388	0.136	0	AM
Iqgap1	0	0.60137	0.884	0.825	0	AM
Hspa9	0	0.600634	0.432	0.185	0	AM
Lsr	0	0.600111	0.27	0.059	0	AM
Tlr2	0	0.599717	0.679	0.389	0	AM
Atp13a2	0	0.598907	0.351	0.111	0	AM
Uap1l1	0	0.597385	0.279	0.065	0	AM
Plin3	0	0.597374	0.319	0.093	0	AM
Psen2	0	0.595947	0.401	0.141	0	AM
Rragc	0	0.593782	0.366	0.131	0	AM
Tbc1d9	0	0.592869	0.377	0.151	0	AM
Mfsd12	0	0.592027	0.267	0.051	0	AM
Ctsa	0	0.587674	0.725	0.445	0	AM
Slc49a4	0	0.585293	0.323	0.094	0	AM
Npc2	0	0.582291	0.827	0.626	0	AM
Nfix	0	0.578002	0.321	0.103	0	AM
Nek6	0	0.576365	0.27	0.057	0	AM
Gab2	0	0.575188	0.325	0.091	0	AM
Serpinb1a	0	0.573781	0.282	0.055	0	AM
Cyp4v3	0	0.572283	0.302	0.076	0	AM
Nln	0	0.571557	0.284	0.066	0	AM
Tmcc3	0	0.570531	0.355	0.117	0	AM
Mrpl51	0	0.570382	0.342	0.131	0	AM
Rpn1	0	0.568412	0.46	0.21	0	AM
Flt1	0	0.568407	0.26	0.056	0	AM
2022-09-11	0	0.564727	0.455	0.194	0	AM
Cpt1a	0	0.560847	0.361	0.125	0	AM
Nsf	0	0.556422	0.427	0.168	0	AM
Tmem106a	0	0.555406	0.285	0.079	0	AM
Sgpl1	0	0.550801	0.43	0.188	0	AM
Aig1	0	0.54889	0.268	0.07	0	AM
Dram1	0	0.546337	0.293	0.071	0	AM
Ctsl	0	0.545928	0.519	0.213	0	AM
Gsto1	0	0.543634	0.358	0.133	0	AM
Xbp1	0	0.542993	0.536	0.251	0	AM
Reep3	0	0.542883	0.48	0.224	0	AM
Rab32	0	0.540206	0.447	0.192	0	AM
Rab44	0	0.539733	0.259	0.031	0	AM
Acox3	0	0.539564	0.313	0.107	0	AM
Npepps	0	0.53567	0.351	0.122	0	AM
Nagk	0	0.532957	0.257	0.067	0	AM
Gabarap	0	0.531298	0.855	0.711	0	AM
Ccdc86	0	0.530317	0.27	0.081	0	AM
Lgals8	0	0.529385	0.33	0.103	0	AM
Neu1	0	0.525576	0.398	0.151	0	AM
Cdk6	0	0.524261	0.324	0.11	0	AM
Idh2	0	0.522549	0.279	0.087	0	AM
Plscr1	0	0.522049	0.328	0.097	0	AM
Pygl	0	0.516217	0.483	0.183	0	AM
Ski	0	0.513658	0.436	0.19	0	AM
Amz1	0	0.512372	0.29	0.096	0	AM
Aldh3b1	0	0.51061	0.326	0.109	0	AM
Tbc1d20	0	0.510296	0.413	0.171	0	AM
Lcp1	0	0.507908	0.878	0.779	0	AM
Nucb2	0	0.507833	0.272	0.083	0	AM
Hmgn2	0	0.505545	0.347	0.128	0	AM
Snx27	0	0.502293	0.275	0.075	0	AM
Qsox1	0	0.498618	0.271	0.06	0	AM
Msrb1	0	0.496626	0.839	0.54	0	AM
Cybb	0	0.49297	0.877	0.611	0	AM
Plcb2	0	0.487909	0.256	0.074	0	AM
Stom	0	0.471966	0.309	0.103	0	AM
Cxcl1	0	0.454301	0.382	0.145	0	AM
Wdfy3	0	0.435858	0.274	0.085	0	AM
Slpi	0	0.433157	0.658	0.224	0	AM
mt-Co1	0	0.380817	0.956	0.978	0	AM
Il1a	0	0.375061	0.363	0.135	0	AM
Lgals1	0	0.352513	0.745	0.399	0	AM
S100a9	0	7.60154	0.893	0.081	0	Neutrophils
S100a8	0	6.57722	0.87	0.136	0	Neutrophils
Retnlg	0	5.44895	0.334	0.008	0	Neutrophils
G0s2	0	4.97954	0.645	0.086	0	Neutrophils
BC018473	0	4.50444	0.769	0.255	0	Neutrophils
Hdc	0	4.43962	0.851	0.04	0	Neutrophils
Ifitm1	0	4.16384	0.548	0.065	0	Neutrophils
Acod1	0	3.96097	0.68	0.077	0	Neutrophils
Il1r2	0	3.78753	0.811	0.09	0	Neutrophils
Lcn2	0	3.72577	0.339	0.023	0	Neutrophils
Hcar2	0	3.52768	0.635	0.152	0	Neutrophils
Ccrl2	0	3.48909	0.774	0.476	0	Neutrophils
Mxd1	0	3.38054	0.844	0.261	0	Neutrophils
Ptgs2	0	3.32108	0.68	0.2	0	Neutrophils
Cxcl2	0	3.21045	0.965	0.567	0	Neutrophils
Csf3r	0	3.07497	0.657	0.107	0	Neutrophils
Il1b	0	2.91933	0.987	0.61	0	Neutrophils
Cd14	0	2.88357	0.91	0.559	0	Neutrophils
Mmp9	0	2.88264	0.464	0.008	0	Neutrophils
Lmnb1	0	2.87085	0.691	0.171	0	Neutrophils
Resf1	0	2.84058	0.709	0.333	0	Neutrophils
Il1rn	0	2.83884	0.669	0.274	0	Neutrophils
Ier3	0	2.82587	0.801	0.337	0	Neutrophils
Gadd45b	0	2.80769	0.775	0.502	0	Neutrophils
Lrg1	0	2.72092	0.378	0.042	0	Neutrophils
Ccr1	0	2.70141	0.644	0.165	0	Neutrophils
Trem1	0	2.60551	0.617	0.204	0	Neutrophils
Cxcr2	0	2.59055	0.436	0.008	0	Neutrophils
Grina	0	2.51482	0.596	0.264	0	Neutrophils
Clec4e	0	2.51101	0.78	0.329	0	Neutrophils
Clec4d	0	2.4491	0.561	0.144	0	Neutrophils
Nlrp3	0	2.38647	0.708	0.358	0	Neutrophils
Ankrd33b	0	2.3511	0.44	0.053	0	Neutrophils
Srgn	0	2.28763	0.977	0.827	0	Neutrophils
Nfkbia	0	2.24981	0.95	0.795	0	Neutrophils
Slc7a11	0	2.21468	0.67	0.266	0	Neutrophils
Cyp4f18	0	2.14829	0.573	0.16	0	Neutrophils
Lilr4b	0	2.13309	0.639	0.338	0	Neutrophils
Ets2	0	2.05119	0.768	0.435	0	Neutrophils
Nfkbiz	0	2.03824	0.85	0.538	0	Neutrophils
Pim1	0	2.03711	0.937	0.778	0	Neutrophils
Slfn1	0	2.0028	0.316	0.031	0	Neutrophils
Arg2	0	1.97854	0.351	0.054	0	Neutrophils
Upp1	0	1.96592	0.295	0.013	0	Neutrophils
Cebpb	0	1.93124	0.97	0.747	0	Neutrophils
Ptafr	0	1.92733	0.615	0.288	0	Neutrophils
Dusp1	0	1.90464	0.886	0.701	0	Neutrophils
Mcl1	0	1.87346	0.922	0.796	0	Neutrophils
Junb	0	1.81597	0.967	0.892	0	Neutrophils
Btg2	0	1.53632	0.888	0.783	0	Neutrophils
Fth1	0	1.26006	0.989	0.984	0	Neutrophils
C1qa	0	4.56141	0.875	0.058	0	Macrophages
C1qb	0	4.40378	0.908	0.062	0	Macrophages
C1qc	0	4.04706	0.854	0.041	0	Macrophages
Apoe	0	3.48365	0.754	0.332	0	Macrophages
Ms4a7	0	2.4574	0.537	0.031	0	Macrophages
Mmp12	0	2.35393	0.473	0.06	0	Macrophages
H2-M2	0	2.34619	0.53	0.057	0	Macrophages
H2-Eb1	0	2.33281	0.908	0.462	0	Macrophages
Ccl4	0	2.30001	0.638	0.2	0	Macrophages
Ccl2	0	2.20363	0.422	0.052	0	Macrophages
Cd74	0	2.10216	0.93	0.692	0	Macrophages
H2-Aa	0	2.0831	0.912	0.505	0	Macrophages
H2-Ab1	0	2.01802	0.914	0.494	0	Macrophages
Ecm1	0	1.96513	0.344	0.034	0	Macrophages
Mafb	0	1.95519	0.802	0.201	0	Macrophages
Tmem176b	0	1.89729	0.721	0.146	0	Macrophages
Cxcl16	0	1.85093	0.766	0.155	0	Macrophages
Sdc4	0	1.75537	0.63	0.131	0	Macrophages
Aif1	0	1.73842	0.568	0.142	0	Macrophages
C3ar1	0	1.70683	0.566	0.019	0	Macrophages
Pf4	0	1.67497	0.341	0.028	0	Macrophages
Rgs10	0	1.67162	0.769	0.237	0	Macrophages
Hexb	0	1.6684	0.762	0.29	0	Macrophages
Cd81	0	1.66354	0.739	0.259	0	Macrophages
Tmem176a	0	1.65017	0.673	0.137	0	Macrophages
Mgl2	0	1.6486	0.507	0.068	0	Macrophages
Timp2	0	1.50133	0.652	0.135	0	Macrophages
H2-DMb1	0	1.48756	0.797	0.289	0	Macrophages
Plxdc2	0	1.42853	0.468	0.052	0	Macrophages
H2-DMa	0	1.37653	0.844	0.384	0	Macrophages
Gatm	0	1.37378	0.516	0.104	0	Macrophages
Cd63	0	1.34301	0.732	0.251	0	Macrophages
Lgmn	0	1.33046	0.804	0.348	0	Macrophages
Fcgr3	0	1.29797	0.816	0.322	0	Macrophages
Ly86	0	1.28571	0.628	0.196	0	Macrophages
Cxcl14	0	1.2516	0.414	0.056	0	Macrophages
Pltp	0	1.23879	0.501	0.133	0	Macrophages
Pmepa1	0	1.18449	0.482	0.139	0	Macrophages
Trem2	0	1.18269	0.533	0.146	0	Macrophages
Fcgr2b	0	1.17428	0.76	0.302	0	Macrophages
Itgb5	0	1.15693	0.527	0.136	0	Macrophages
Ctsc	0	1.12156	0.9	0.549	0	Macrophages
Slamf9	0	1.11617	0.473	0.107	0	Macrophages
Ctsh	0	1.11339	0.836	0.418	0	Macrophages
Tgfbi	0	1.09759	0.765	0.325	0	Macrophages
Zmynd15	0	1.08279	0.339	0.042	0	Macrophages
Stab1	0	1.06697	0.3	0.015	0	Macrophages
Cd72	0	1.06237	0.376	0.057	0	Macrophages
Dab2	0	1.06166	0.634	0.222	0	Macrophages
Unc93b1	0	1.03041	0.818	0.427	0	Macrophages
Ctss	0	1.00419	0.991	0.8	0	Macrophages
Ciita	0	1.00271	0.451	0.114	0	Macrophages
Zfhx3	0	0.969595	0.481	0.119	0	Macrophages
Creb5	0	0.911063	0.438	0.107	0	Macrophages
Tmem37	0	0.896508	0.279	0.012	0	Macrophages
Fcgr1	0	0.893978	0.337	0.039	0	Macrophages
P2ry6	0	0.892868	0.409	0.096	0	Macrophages
Ccr5	0	0.857518	0.403	0.096	0	Macrophages
Plekho1	0	0.854699	0.508	0.153	0	Macrophages
Abca1	0	0.824192	0.356	0.074	0	Macrophages
Anxa3	0	0.773423	0.378	0.078	0	Macrophages
Lat2	0	0.754422	0.404	0.102	0	Macrophages
Mmp14	0	0.750069	0.288	0.038	0	Macrophages
Adam15	0	0.7327	0.381	0.093	0	Macrophages
Gas7	0	0.723934	0.308	0.057	0	Macrophages
Cadm1	0	0.697455	0.283	0.046	0	Macrophages
Frmd4b	0	0.68065	0.274	0.05	0	Macrophages
Blnk	0	0.637092	0.279	0.049	0	Macrophages
Trbc2	0	3.0763	0.681	0.017	0	T cells
Cd3d	0	2.9774	0.732	0.01	0	T cells
Trac	0	2.96373	0.711	0.014	0	T cells
Trbc1	0	2.92406	0.564	0.017	0	T cells
Cd3e	0	2.88313	0.728	0.01	0	T cells
Ms4a4b	0	2.81985	0.64	0.033	0	T cells
Thy1	0	2.76919	0.658	0.011	0	T cells
Icos	0	2.74049	0.502	0.009	0	T cells
Ctla4	0	2.63681	0.407	0.012	0	T cells
Cxcr6	0	2.55011	0.4	0.005	0	T cells
Cd3g	0	2.53618	0.621	0.007	0	T cells
Ctla2a	0	2.53394	0.427	0.013	0	T cells
Il7r	0	2.49433	0.555	0.065	0	T cells
Cd28	0	2.43289	0.549	0.014	0	T cells
Lat	0	2.37794	0.589	0.012	0	T cells
Ets1	0	2.31392	0.824	0.172	0	T cells
Nkg7	0	2.289	0.443	0.017	0	T cells
Maf	0	2.26093	0.435	0.059	0	T cells
Ccl5	0	2.23941	0.285	0.065	0	T cells
Lck	0	2.15837	0.553	0.014	0	T cells
Cd6	0	2.15547	0.446	0.007	0	T cells
Gimap3	0	2.14595	0.562	0.035	0	T cells
Cd5	0	2.13155	0.439	0.008	0	T cells
Skap1	0	2.11278	0.546	0.011	0	T cells
Bcl11b	0	2.10338	0.494	0.007	0	T cells
H2-Q7	0	2.10128	0.82	0.339	0	T cells
Lgals1	0	1.95	0.715	0.463	0	T cells
Itk	0	1.93137	0.45	0.01	0	T cells
Ltb	0	1.90274	0.537	0.092	0	T cells
Hcst	0	1.89156	0.624	0.186	0	T cells
Ablim1	0	1.8909	0.543	0.053	0	T cells
Gimap6	0	1.88931	0.49	0.061	0	T cells
Rora	0	1.88642	0.407	0.096	0	T cells
Gimap4	0	1.88206	0.482	0.038	0	T cells
Vps37b	0	1.87553	0.677	0.289	0	T cells
Ptpn22	0	1.83555	0.525	0.08	0	T cells
Emb	0	1.83079	0.625	0.245	0	T cells
2022-09-01	0	1.81765	0.521	0.051	0	T cells
Smad7	0	1.81177	0.58	0.162	0	T cells
Ptprcap	0	1.72072	0.509	0.064	0	T cells
Inpp4b	0	1.71583	0.398	0.034	0	T cells
AW112010	0	1.71428	0.677	0.279	0	T cells
Il2rb	0	1.70368	0.43	0.016	0	T cells
Ms4a6b	0	1.689	0.562	0.149	0	T cells
Cd69	0	1.67007	0.38	0.094	0	T cells
Gramd3	0	1.66126	0.339	0.055	0	T cells
Gimap1	0	1.65766	0.425	0.038	0	T cells
Il18r1	0	1.5762	0.346	0.012	0	T cells
Ctsw	0	1.53672	0.326	0.011	0	T cells
Sh2d2a	0	1.52922	0.346	0.016	0	T cells
S1pr1	0	1.52729	0.308	0.043	0	T cells
Rpl12	0	1.51765	0.959	0.836	0	T cells
Cd2	0	1.51354	0.518	0.135	0	T cells
Cd4	0	1.50861	0.299	0.009	0	T cells
Saraf	0	1.48735	0.576	0.262	0	T cells
Grap2	0	1.48585	0.374	0.062	0	T cells
Satb1	0	1.47107	0.369	0.081	0	T cells
Pdcd4	0	1.44679	0.534	0.177	0	T cells
S100a10	0	1.42025	0.807	0.553	0	T cells
Ly6a	0	1.41333	0.332	0.069	0	T cells
Itgb7	0	1.37368	0.507	0.187	0	T cells
Cd226	0	1.35865	0.269	0.016	0	T cells
Tcf7	0	1.35417	0.277	0.012	0	T cells
Rinl	0	1.34476	0.371	0.081	0	T cells
Cd247	0	1.33964	0.297	0.006	0	T cells
Ptpn18	0	1.31444	0.693	0.361	0	T cells
Cd27	0	1.30131	0.254	0.022	0	T cells
Rnf125	0	1.26083	0.281	0.017	0	T cells
Chd3	0	1.26025	0.414	0.14	0	T cells
P2ry10	0	1.25677	0.37	0.109	0	T cells
Tnfrsf18	0	1.237	0.28	0.034	0	T cells
Rps15a	0	1.22748	0.967	0.88	0	T cells
Gm15472	0	1.21581	0.272	0.019	0	T cells
Zap70	0	1.18623	0.267	0.005	0	T cells
Rpl13a	0	1.16736	0.971	0.903	0	T cells
Rps18	0	1.14737	0.947	0.85	0	T cells
Tut4	0	1.14127	0.425	0.147	0	T cells
Rac2	0	1.13303	0.752	0.476	0	T cells
Klk8	0	1.1216	0.259	0.015	0	T cells
Mbnl1	0	1.09967	0.815	0.632	0	T cells
Rhoh	0	1.09724	0.313	0.072	0	T cells
Stat4	0	1.0941	0.297	0.053	0	T cells
Tmsb10	0	1.08601	0.919	0.79	0	T cells
Gimap9	0	1.0839	0.256	0.017	0	T cells
Arap2	0	1.07641	0.309	0.059	0	T cells
Rps27	0	1.06831	0.982	0.927	0	T cells
Rps24	0	1.0373	0.987	0.948	0	T cells
Rpl30	0	1.01334	0.97	0.911	0	T cells
Rps21	0	1.0114	0.984	0.93	0	T cells
Sesn3	0	0.983144	0.278	0.062	0	T cells
Grap	0	0.979286	0.301	0.07	0	T cells
Rpl19	0	0.972728	0.982	0.929	0	T cells
Rpl18a	0	0.969127	0.975	0.922	0	T cells
Rps7	0	0.940694	0.96	0.896	0	T cells
Rpsa	0	0.940257	0.982	0.93	0	T cells
Rps16	0	0.93327	0.98	0.947	0	T cells
H2-K1	0	0.930317	0.982	0.894	0	T cells
Rps23	0	0.918535	0.967	0.917	0	T cells
Rps5	0	0.914386	0.969	0.901	0	T cells
Rps10	0	0.904751	0.978	0.932	0	T cells
Rpl21	0	0.88518	0.956	0.88	0	T cells
Rps14	0	0.87667	0.979	0.936	0	T cells
Rpl17	0	0.875335	0.966	0.92	0	T cells
Rps3	0	0.870185	0.96	0.903	0	T cells
Rpl39	0	0.866377	0.97	0.905	0	T cells
Tpt1	0	0.865961	0.993	0.984	0	T cells
Rps13	0	0.861544	0.959	0.893	0	T cells
Rpl36	0	0.853889	0.956	0.889	0	T cells
Rpl14	0	0.841823	0.924	0.836	0	T cells
Rpl27a	0	0.829781	0.976	0.927	0	T cells
Rpl18	0	0.829148	0.96	0.91	0	T cells
Rpl9	0	0.815584	0.945	0.883	0	T cells
Rpl13	0	0.803422	0.983	0.941	0	T cells
Rpl11	0	0.803353	0.96	0.9	0	T cells
Rpl34	0	0.802439	0.965	0.912	0	T cells
Rpl23a	0	0.791915	0.926	0.832	0	T cells
Rpl32	0	0.787031	0.964	0.909	0	T cells
Malat1	0	0.778504	0.999	0.987	0	T cells
Rps15	0	0.744404	0.953	0.889	0	T cells
Rplp1	0	0.729239	0.992	0.957	0	T cells
Rpl38	0	0.721624	0.966	0.919	0	T cells
Rplp2	0	0.706848	0.968	0.92	0	T cells
Rpl37a	0	0.700174	0.979	0.94	0	T cells
Ace	0	2.79329	0.634	0.05	0	Monocytes
Plac8	0	2.66703	0.764	0.135	0	Monocytes
Ifitm3	0	2.66346	0.882	0.183	0	Monocytes
Gngt2	0	2.65579	0.822	0.36	0	Monocytes
Treml4	0	2.55403	0.576	0.039	0	Monocytes
Cd300ld	0	2.51796	0.584	0.069	0	Monocytes
Thbs1	0	2.48706	0.414	0.067	0	Monocytes
Pou2f2	0	2.36283	0.69	0.169	0	Monocytes
Lst1	0	2.3292	0.8	0.227	0	Monocytes
Itgal	0	2.3203	0.762	0.332	0	Monocytes
Adgre4	0	2.31442	0.571	0.042	0	Monocytes
Dusp16	0	2.2205	0.69	0.208	0	Monocytes
Csf1r	0	2.12009	0.83	0.275	0	Monocytes
Hp	0	2.10506	0.677	0.082	0	Monocytes
Ms4a6c	0	2.0687	0.75	0.23	0	Monocytes
Pla2g7	0	2.0297	0.731	0.152	0	Monocytes
Clec4a1	0	2.00843	0.605	0.068	0	Monocytes
Ifitm6	0	1.92427	0.63	0.058	0	Monocytes
Itga4	0	1.89294	0.764	0.314	0	Monocytes
Eno3	0	1.88975	0.419	0.038	0	Monocytes
Ifitm2	0	1.88543	0.909	0.327	0	Monocytes
Apoc2	0	1.8798	0.41	0.031	0	Monocytes
Stap1	0	1.85034	0.655	0.185	0	Monocytes
Spn	0	1.84023	0.532	0.147	0	Monocytes
Id3	0	1.8061	0.459	0.098	0	Monocytes
Fyb	0	1.7442	0.803	0.276	0	Monocytes
Cd300e	0	1.73304	0.345	0.013	0	Monocytes
Cd300a	0	1.72971	0.692	0.222	0	Monocytes
Adgre5	0	1.7288	0.849	0.337	0	Monocytes
Grk3	0	1.71792	0.545	0.158	0	Monocytes
Nupr1	0	1.70278	0.507	0.116	0	Monocytes
Rap1b	0	1.67724	0.902	0.62	0	Monocytes
Fgr	0	1.62361	0.668	0.249	0	Monocytes
Itgam	0	1.62285	0.642	0.136	0	Monocytes
Slc16a3	0	1.5724	0.566	0.119	0	Monocytes
Ceacam1	0	1.56559	0.397	0.032	0	Monocytes
Pglyrp1	0	1.56052	0.5	0.122	0	Monocytes
Slc11a1	0	1.53371	0.508	0.09	0	Monocytes
Agpat4	0	1.5296	0.529	0.172	0	Monocytes
Marcks	0	1.52116	0.812	0.333	0	Monocytes
Smpdl3a	0	1.51703	0.725	0.371	0	Monocytes
Traf1	0	1.50779	0.705	0.274	0	Monocytes
Gpx1	0	1.50223	0.971	0.73	0	Monocytes
Smpdl3b	0	1.49495	0.395	0.074	0	Monocytes
Atp1a1	0	1.48884	0.789	0.458	0	Monocytes
Krt80	0	1.47687	0.35	0.039	0	Monocytes
Stk10	0	1.46986	0.574	0.272	0	Monocytes
Dleu2	0	1.46465	0.633	0.287	0	Monocytes
Emilin2	0	1.43743	0.658	0.237	0	Monocytes
Cx3cr1	0	1.43515	0.498	0.093	0	Monocytes
Rbpms	0	1.43074	0.428	0.081	0	Monocytes
Tent5a	0	1.41672	0.476	0.199	0	Monocytes
Nadk	0	1.4006	0.601	0.266	0	Monocytes
Sat1	0	1.38181	0.855	0.601	0	Monocytes
Flna	0	1.35829	0.809	0.501	0	Monocytes
Gm21188	0	1.35749	0.376	0.044	0	Monocytes
Hfe	0	1.35569	0.374	0.09	0	Monocytes
Cybb	0	1.35058	0.923	0.584	0	Monocytes
Ptprj	0	1.34418	0.504	0.172	0	Monocytes
Klf4	0	1.33677	0.648	0.36	0	Monocytes
Tppp3	0	1.32974	0.429	0.139	0	Monocytes
Mafb	0	1.32845	0.499	0.143	0	Monocytes
Cdc42ep2	0	1.32237	0.449	0.131	0	Monocytes
Fam49a	0	1.31337	0.451	0.132	0	Monocytes
Tgm2	0	1.31256	0.726	0.383	0	Monocytes
Rap1a	0	1.30893	0.705	0.433	0	Monocytes
Clec4e	0	1.30788	0.714	0.217	0	Monocytes
Arl4c	0	1.29357	0.595	0.219	0	Monocytes
Ctsb	0	1.29297	0.947	0.662	0	Monocytes
Arhgef10l	0	1.29149	0.347	0.022	0	Monocytes
Gsr	0	1.29124	0.72	0.342	0	Monocytes
Rel	0	1.28895	0.835	0.538	0	Monocytes
Napsa	0	1.28589	0.735	0.318	0	Monocytes
Osgin2	0	1.281	0.357	0.079	0	Monocytes
Ppp2r5a	0	1.28074	0.61	0.332	0	Monocytes
Hpgd	0	1.27297	0.297	0.057	0	Monocytes
Clec4a3	0	1.27153	0.599	0.271	0	Monocytes
Ptpn1	0	1.27092	0.786	0.514	0	Monocytes
Msn	0	1.2644	0.884	0.704	0	Monocytes
Tln1	0	1.26008	0.781	0.523	0	Monocytes
Arl5c	0	1.24703	0.45	0.134	0	Monocytes
Ptprc	0	1.24647	0.922	0.783	0	Monocytes
Map3k14	0	1.24609	0.406	0.115	0	Monocytes
Klf3	0	1.23274	0.532	0.219	0	Monocytes
Sod2	0	1.22755	0.647	0.396	0	Monocytes
Map4k4	0	1.22228	0.648	0.307	0	Monocytes
Fcer1g	0	1.22074	0.973	0.688	0	Monocytes
Emp3	0	1.21875	0.788	0.553	0	Monocytes
Hck	0	1.21529	0.536	0.243	0	Monocytes
Heg1	0	1.21196	0.323	0.049	0	Monocytes
F10	0	1.20553	0.511	0.242	0	Monocytes
Efhd2	0	1.19007	0.755	0.471	0	Monocytes
Samhd1	0	1.18342	0.751	0.497	0	Monocytes
Zfyve9	0	1.17514	0.297	0.021	0	Monocytes
Coro1a	0	1.17195	0.935	0.703	0	Monocytes
Camkk2	0	1.17111	0.38	0.109	0	Monocytes
Trps1	0	1.16845	0.568	0.272	0	Monocytes
Ldlr	0	1.16674	0.442	0.201	0	Monocytes
Lyn	0	1.16542	0.752	0.467	0	Monocytes
Tpd52	0	1.1631	0.746	0.418	0	Monocytes
Sema4d	0	1.15517	0.463	0.148	0	Monocytes
Filip1l	0	1.15505	0.475	0.214	0	Monocytes
Ninj1	0	1.15237	0.478	0.16	0	Monocytes
Rap1gap2	0	1.14304	0.296	0.035	0	Monocytes
Myo1g	0	1.13442	0.503	0.249	0	Monocytes
Zeb2	0	1.13408	0.811	0.521	0	Monocytes
Ap1s2	0	1.13188	0.479	0.209	0	Monocytes
Metrnl	0	1.12805	0.514	0.229	0	Monocytes
Nr4a1	0	1.12673	0.84	0.577	0	Monocytes
Pid1	0	1.1202	0.442	0.155	0	Monocytes
Lrp1	0	1.11647	0.657	0.355	0	Monocytes
Prdx5	0	1.11073	0.768	0.568	0	Monocytes
Gm2a	0	1.10891	0.823	0.511	0	Monocytes
Rras	0	1.10834	0.356	0.112	0	Monocytes
Ptpre	0	1.10802	0.571	0.307	0	Monocytes
S100a4	0	1.10699	0.827	0.308	0	Monocytes
Cytip	0	1.10611	0.864	0.63	0	Monocytes
Itgb2	0	1.10149	0.794	0.557	0	Monocytes
Tnfrsf1b	0	1.10087	0.621	0.332	0	Monocytes
Plxnb2	0	1.09865	0.368	0.097	0	Monocytes
Igsf6	0	1.0986	0.498	0.193	0	Monocytes
Bcl3	0	1.0901	0.415	0.123	0	Monocytes
Prkcd	0	1.08425	0.623	0.362	0	Monocytes
Gpr141	0	1.08052	0.307	0.059	0	Monocytes
Rnf149	0	1.07757	0.556	0.23	0	Monocytes
Mapkapk2	0	1.06943	0.658	0.366	0	Monocytes
Kpna4	0	1.06773	0.577	0.313	0	Monocytes
Fn1	0	1.06385	0.286	0.09	0	Monocytes
Nfe2l2	0	1.0598	0.796	0.508	0	Monocytes
Snx18	0	1.05613	0.521	0.215	0	Monocytes
Klf2	0	1.04729	0.706	0.381	0	Monocytes
Zfand5	0	1.04286	0.721	0.46	0	Monocytes
Ppp1cb	0	1.0404	0.467	0.262	0	Monocytes
Tyrobp	0	1.03845	0.969	0.727	0	Monocytes
Pld4	0	1.03342	0.606	0.322	0	Monocytes
Acer3	0	1.03179	0.366	0.108	0	Monocytes
Nrros	0	1.03145	0.504	0.254	0	Monocytes
Ikbkb	0	1.0314	0.574	0.328	0	Monocytes
Lcp2	0	1.02975	0.552	0.296	0	Monocytes
Cyfip2	0	1.02564	0.375	0.137	0	Monocytes
Ncf4	0	1.01998	0.517	0.243	0	Monocytes
Cd244a	0	1.01194	0.297	0.063	0	Monocytes
Il1b	0	1.00568	0.918	0.523	0	Monocytes
Tgfb1	0	1.00489	0.749	0.544	0	Monocytes
Ly6e	0	0.999621	0.888	0.643	0	Monocytes
Adssl1	0	0.99652	0.323	0.066	0	Monocytes
Btg1	0	0.995315	0.981	0.875	0	Monocytes
Thbd	0	0.982292	0.261	0.074	0	Monocytes
Abi3	0	0.97766	0.299	0.074	0	Monocytes
Lair1	0	0.976242	0.306	0.103	0	Monocytes
C3	0	0.975787	0.443	0.197	0	Monocytes
Lfng	0	0.975583	0.411	0.195	0	Monocytes
Cks2	0	0.974599	0.396	0.189	0	Monocytes
Prr13	0	0.974427	0.699	0.533	0	Monocytes
Tnip3	0	0.970912	0.417	0.13	0	Monocytes
Jarid2	0	0.96835	0.47	0.213	0	Monocytes
Cd300c2	0	0.963966	0.603	0.383	0	Monocytes
Cyp4f18	0	0.961679	0.395	0.105	0	Monocytes
Rasgrp2	0	0.959713	0.33	0.087	0	Monocytes
Degs1	0	0.957041	0.52	0.313	0	Monocytes
Socs3	0	0.956577	0.623	0.289	0	Monocytes
Samsn1	0	0.952663	0.701	0.364	0	Monocytes
Atp1a3	0	0.951687	0.26	0.031	0	Monocytes
Pmaip1	0	0.951457	0.404	0.18	0	Monocytes
Tmem51	0	0.945117	0.272	0.059	0	Monocytes
Fmnl1	0	0.940048	0.52	0.295	0	Monocytes
Pilra	0	0.935413	0.424	0.21	0	Monocytes
Spata13	0	0.934752	0.311	0.082	0	Monocytes
Ets2	0	0.928267	0.693	0.364	0	Monocytes
Tmc6	0	0.927084	0.303	0.091	0	Monocytes
Ankrd44	0	0.925973	0.517	0.32	0	Monocytes
Slc44a2	0	0.92551	0.328	0.102	0	Monocytes
H3f3a	0	0.92513	0.957	0.871	0	Monocytes
Spi1	0	0.920601	0.779	0.547	0	Monocytes
Rhoa	0	0.919566	0.888	0.748	0	Monocytes
Calm1	0	0.915681	0.955	0.886	0	Monocytes
Arpc1b	0	0.907755	0.911	0.771	0	Monocytes
Ifngr1	0	0.906999	0.706	0.442	0	Monocytes
Slfn2	0	0.906419	0.756	0.564	0	Monocytes
Gk	0	0.905734	0.292	0.104	0	Monocytes
Limd2	0	0.897978	0.482	0.213	0	Monocytes
Tnfrsf1a	0	0.891499	0.483	0.238	0	Monocytes
Ywhaz	0	0.891432	0.773	0.617	0	Monocytes
Nab1	0	0.891084	0.436	0.193	0	Monocytes
Capzb	0	0.885271	0.819	0.644	0	Monocytes
Kdm7a	0	0.883938	0.486	0.265	0	Monocytes
Gfod1	0	0.878966	0.305	0.091	0	Monocytes
Rnf19b	0	0.871188	0.459	0.254	0	Monocytes
Dock5	0	0.866418	0.289	0.11	0	Monocytes
Cd83	0	0.864315	0.712	0.45	0	Monocytes
Ifi204	0	0.863986	0.273	0.09	0	Monocytes
Nuak2	0	0.858236	0.341	0.141	0	Monocytes
Cers6	0	0.838916	0.404	0.199	0	Monocytes
Nfam1	0	0.834522	0.506	0.308	0	Monocytes
Gpr132	0	0.82885	0.494	0.233	0	Monocytes
Itgb1	0	0.826871	0.663	0.506	0	Monocytes
Il10ra	0	0.82	0.444	0.238	0	Monocytes
Rnf130	0	0.818899	0.53	0.334	0	Monocytes
Cebpb	0	0.81805	0.973	0.677	0	Monocytes
Fam49b	0	0.810869	0.689	0.51	0	Monocytes
Kras	0	0.806911	0.409	0.187	0	Monocytes
Ncf2	0	0.803302	0.649	0.428	0	Monocytes
Msrb1	0	0.797611	0.816	0.54	0	Monocytes
Tpm4	0	0.797447	0.575	0.374	0	Monocytes
Stat3	0	0.792327	0.595	0.411	0	Monocytes
Pkm	0	0.789921	0.686	0.51	0	Monocytes
Xdh	0	0.774182	0.261	0.079	0	Monocytes
Snx20	0	0.765626	0.565	0.348	0	Monocytes
AB124611	0	0.762872	0.324	0.107	0	Monocytes
Plbd1	0	0.761922	0.56	0.23	0	Monocytes
Slc2a6	0	0.755659	0.263	0.061	0	Monocytes
Ier2	0	0.75038	0.726	0.521	0	Monocytes
Srgn	0	0.749825	0.98	0.78	0	Monocytes
Cyba	0	0.749139	0.943	0.837	0	Monocytes
Bcl2	0	0.746085	0.305	0.101	0	Monocytes
Ptafr	0	0.744111	0.491	0.238	0	Monocytes
Neat1	0	0.737886	0.849	0.665	0	Monocytes
Gnb2	0	0.725487	0.796	0.645	0	Monocytes
Kdm6b	0	0.716244	0.784	0.543	0	Monocytes
Gpr35	0	0.709022	0.271	0.088	0	Monocytes
Nfkbiz	0	0.689958	0.725	0.493	0	Monocytes
Pde4b	0	0.688087	0.658	0.454	0	Monocytes
Arhgdib	0	0.681696	0.829	0.709	0	Monocytes
Trem1	0	0.678303	0.449	0.145	0	Monocytes
Sorl1	0	0.658521	0.418	0.179	0	Monocytes
Eif1	0	0.650975	0.974	0.935	0	Monocytes
Dusp2	0	0.648326	0.552	0.281	0	Monocytes
Atox1	0	0.646276	0.763	0.591	0	Monocytes
Actg1	0	0.645964	0.986	0.932	0	Monocytes
Litaf	0	0.621359	0.686	0.507	0	Monocytes
Arpc2	0	0.569307	0.9	0.795	0	Monocytes
Pim1	0	0.488892	0.91	0.74	0	Monocytes
Apoe	0	0.482428	0.672	0.239	0	Monocytes
H3f3b	0	0.430729	0.971	0.927	0	Monocytes
Nfkbia	0	0.381021	0.921	0.759	0	Monocytes
Cst3	0	2.73811	0.994	0.818	0	cDC
H2-Ab1	0	2.57307	0.998	0.479	0	cDC
H2-Eb1	0	2.54106	0.998	0.446	0	cDC
Mgl2	0	2.52209	0.532	0.059	0	cDC
Ccl17	0	2.48269	0.389	0.034	0	cDC
H2-Aa	0	2.43088	0.999	0.49	0	cDC
Cd74	0	2.32081	1	0.682	0	cDC
Ckb	0	2.14267	0.741	0.1	0	cDC
H2-DMa	0	2.05518	0.971	0.364	0	cDC
Plbd1	0	1.87168	0.926	0.266	0	cDC
Etv3	0	1.82196	0.695	0.184	0	cDC
Ccnd1	0	1.79156	0.588	0.04	0	cDC
H2-DMb1	0	1.75964	0.926	0.269	0	cDC
Tbc1d4	0	1.71907	0.548	0.074	0	cDC
Naaa	0	1.70242	0.761	0.366	0	cDC
Cxcl16	0	1.65671	0.781	0.144	0	cDC
Crip1	0	1.6085	0.98	0.559	0	cDC
Flrt3	0	1.47194	0.251	0.029	0	cDC
Itgae	0	1.47058	0.392	0.015	0	cDC
Dnase1l3	0	1.44023	0.472	0.059	0	cDC
Xcr1	0	1.43227	0.372	0.009	0	cDC
Cd207	0	1.43217	0.324	0.012	0	cDC
Olfm1	0	1.42402	0.664	0.106	0	cDC
H2-DMb2	0	1.40996	0.605	0.08	0	cDC
Wdfy4	0	1.39317	0.591	0.125	0	cDC
Klrb1b	0	1.37318	0.541	0.032	0	cDC
Cldn1	0	1.36998	0.384	0.019	0	cDC
Arsb	0	1.36431	0.655	0.099	0	cDC
Gng10	0	1.36149	0.829	0.282	0	cDC
Trim35	0	1.3279	0.455	0.096	0	cDC
Slamf7	0	1.30347	0.63	0.095	0	cDC
H2-Oa	0	1.29763	0.566	0.054	0	cDC
Rbpj	0	1.29555	0.785	0.231	0	cDC
Ifi30	0	1.28713	0.935	0.505	0	cDC
Ciita	0	1.28705	0.611	0.093	0	cDC
Ccl22	0	1.26975	0.276	0.03	0	cDC
2022-09-03	0	1.2697	0.368	0.005	0	cDC
Ptms	0	1.26507	0.903	0.426	0	cDC
Gm2a	0	1.24439	0.958	0.566	0	cDC
Pak1	0	1.24031	0.566	0.064	0	cDC
Nr4a3	0	1.23795	0.617	0.26	0	cDC
Tnfsf9	0	1.11998	0.397	0.088	0	cDC
Aif1	0	1.11972	0.624	0.13	0	cDC
Pkib	0	1.11725	0.527	0.097	0	cDC
Ahr	0	1.10543	0.481	0.089	0	cDC
Clic4	0	1.0957	0.757	0.329	0	cDC
Hepacam2	0	1.07488	0.409	0.019	0	cDC
Flt3	0	1.05871	0.442	0.023	0	cDC
Basp1	0	1.05399	0.702	0.252	0	cDC
Syngr2	0	1.04723	0.857	0.38	0	cDC
Tent5c	0	1.01556	0.484	0.11	0	cDC
Ifi205	0	1.01554	0.343	0.025	0	cDC
Gsn	0	1.01133	0.721	0.236	0	cDC
H2-Ob	0	1.01073	0.535	0.067	0	cDC
Ccr2	0	1.00215	0.609	0.174	0	cDC
Rab7b	0	0.997564	0.427	0.099	0	cDC
BC028528	0	0.995563	0.543	0.138	0	cDC
Rab43	0	0.979176	0.647	0.187	0	cDC
Atox1	0	0.978442	0.946	0.611	0	cDC
Cbfa2t3	0	0.971853	0.609	0.147	0	cDC
Jaml	0	0.970341	0.474	0.082	0	cDC
Gpr171	0	0.956783	0.409	0.053	0	cDC
Qpct	0	0.943241	0.363	0.019	0	cDC
Eps8	0	0.922427	0.567	0.166	0	cDC
Naga	0	0.9213	0.574	0.188	0	cDC
Sult1a1	0	0.918372	0.333	0.017	0	cDC
Grasp	0	0.917982	0.329	0.054	0	cDC
Plekho1	0	0.898374	0.584	0.14	0	cDC
Cadm1	0	0.890163	0.36	0.035	0	cDC
Clec9a	0	0.880333	0.322	0.014	0	cDC
Cd86	0	0.880122	0.644	0.181	0	cDC
Adam23	0	0.879221	0.313	0.018	0	cDC
Tmsb4x	0	0.875464	0.999	0.994	0	cDC
Dapp1	0	0.867774	0.511	0.129	0	cDC
Trerf1	0	0.863585	0.478	0.098	0	cDC
Fgfr1	0	0.841715	0.298	0.013	0	cDC
Alcam	0	0.841636	0.624	0.192	0	cDC
Avpi1	0	0.840383	0.383	0.102	0	cDC
Rgs10	0	0.837927	0.665	0.239	0	cDC
Napsa	0	0.830702	0.868	0.396	0	cDC
Cd52	0	0.829824	0.983	0.757	0	cDC
Lsp1	0	0.827666	0.96	0.713	0	cDC
H2afy	0	0.82312	0.851	0.456	0	cDC
Ece1	0	0.818994	0.403	0.061	0	cDC
Klrd1	0	0.818425	0.283	0.026	0	cDC
Fgd2	0	0.813513	0.42	0.067	0	cDC
Ppm1m	0	0.811534	0.436	0.071	0	cDC
Sdad1	0	0.804458	0.359	0.083	0	cDC
Kit	0	0.799387	0.306	0.009	0	cDC
Jak2	0	0.788856	0.581	0.166	0	cDC
Itgb7	0	0.785681	0.627	0.182	0	cDC
Btla	0	0.784849	0.36	0.036	0	cDC
Ctnna1	0	0.776417	0.603	0.218	0	cDC
Arhgap18	0	0.772096	0.446	0.09	0	cDC
Runx3	0	0.764726	0.639	0.202	0	cDC
Cd24a	0	0.761261	0.544	0.174	0	cDC
Dpp4	0	0.7543	0.378	0.039	0	cDC
Egr3	0	0.750724	0.279	0.043	0	cDC
Ccr5	0	0.741498	0.405	0.091	0	cDC
Rps11	0	0.734199	0.996	0.927	0	cDC
Rpl14	0	0.727577	0.988	0.831	0	cDC
Tnni2	0	0.722495	0.294	0.037	0	cDC
1700025G04Rik	0	0.721974	0.368	0.035	0	cDC
Batf3	0	0.703564	0.362	0.058	0	cDC
Irf5	0	0.699605	0.609	0.201	0	cDC
Rpl28	0	0.683945	0.995	0.896	0	cDC
St3gal5	0	0.683418	0.417	0.072	0	cDC
Fgl2	0	0.682977	0.565	0.148	0	cDC
Kmo	0	0.680872	0.29	0.01	0	cDC
Actb	0	0.669399	1	0.993	0	cDC
Gatm	0	0.649236	0.434	0.105	0	cDC
2022-09-06	0	0.645322	0.433	0.094	0	cDC
Tspan33	0	0.634768	0.298	0.028	0	cDC
Ppfia4	0	0.617394	0.351	0.059	0	cDC
Zfp516	0	0.616262	0.341	0.06	0	cDC
Rpsa	0	0.608447	0.998	0.93	0	cDC
Nav1	0	0.602772	0.414	0.1	0	cDC
P2ry10	0	0.586717	0.462	0.106	0	cDC
Itpr1	0	0.586607	0.412	0.097	0	cDC
Mctp1	0	0.567248	0.295	0.05	0	cDC
Rtl8a	0	0.563009	0.254	0.024	0	cDC
Acvrl1	0	0.552333	0.34	0.082	0	cDC
Tiam1	0	0.533818	0.329	0.066	0	cDC
Gnb4	0	0.532582	0.253	0.026	0	cDC
Anpep	0	0.51966	0.291	0.051	0	cDC
Rogdi	0	0.501259	0.304	0.061	0	cDC
Slamf8	0	0.490913	0.251	0.034	0	cDC
Lrba	0	0.437847	0.258	0.047	0	cDC
Igha	0	8.22008	0.808	0.09	0	Plasma cells
Igkc	0	8.05308	1	0.318	0	Plasma cells
Jchain	0	7.78426	0.981	0.049	0	Plasma cells
Ighg2c	0	7.40532	0.48	0.058	0	Plasma cells
Iglc1	0	6.74811	0.732	0.04	0	Plasma cells
Iglv1	0	3.41716	0.606	0.003	0	Plasma cells
Mzb1	0	3.21578	0.707	0.039	0	Plasma cells
Iglc2	0	3.20685	0.709	0.048	0	Plasma cells
Txndc5	0	2.5473	0.658	0.105	0	Plasma cells
Iglc3	0	2.49916	0.553	0.041	0	Plasma cells
Trp53inp1	0	2.03426	0.567	0.082	0	Plasma cells
Fam214a	0	1.98099	0.52	0.037	0	Plasma cells
Prg2	0	1.39864	0.309	0.001	0	Plasma cells
Iglv3	0	1.29057	0.373	0.001	0	Plasma cells
Derl3	0	1.28278	0.423	0.005	0	Plasma cells
Fkbp11	0	1.1148	0.365	0.008	0	Plasma cells
Tnfrsf17	0	1.0562	0.334	0	0	Plasma cells
Eaf2	0	0.954921	0.367	0.005	0	Plasma cells
Cacna1s	0	0.902319	0.369	0.021	0	Plasma cells
Sdc1	0	0.865482	0.355	0.012	0	Plasma cells
Pou2af1	0	0.857241	0.346	0.025	0	Plasma cells
Cd79a	0	0.756673	0.614	0.079	0	Plasma cells
Dennd5b	0	0.729647	0.338	0.024	0	Plasma cells
Lax1	0	0.674775	0.351	0.017	0	Plasma cells
Fscn1	0	4.7471	0.954	0.011	0	MoDC
Ccl5	0	4.59931	0.858	0.077	0	MoDC
Ccl22	0	4.34779	0.781	0.041	0	MoDC
Ccr7	0	4.07843	0.969	0.101	0	MoDC
Apol7c	0	3.72186	0.631	0.003	0	MoDC
Tbc1d4	0	3.44405	0.949	0.103	0	MoDC
Serpinb6b	0	3.31595	0.756	0.029	0	MoDC
Ccl17	0	3.2235	0.611	0.057	0	MoDC
Il12b	0	3.08194	0.478	0.011	0	MoDC
Tmem123	0	3.06343	0.969	0.3	0	MoDC
Il4i1	0	2.94865	0.832	0.02	0	MoDC
Zmynd15	0	2.92539	0.738	0.054	0	MoDC
Cacnb3	0	2.77436	0.87	0.003	0	MoDC
Serpinb9	0	2.70063	0.774	0.048	0	MoDC
H2-M2	0	2.53695	0.73	0.082	0	MoDC
Tmem176a	0	2.42682	0.858	0.167	0	MoDC
Anxa3	0	2.39565	0.796	0.09	0	MoDC
Etv3	0	2.38907	0.919	0.218	0	MoDC
Socs2	0	2.37931	0.807	0.066	0	MoDC
Gnb4	0	2.37396	0.712	0.036	0	MoDC
Relb	0	2.26591	0.878	0.167	0	MoDC
Cxcl16	0	2.26441	0.926	0.189	0	MoDC
Tspan3	0	2.25048	0.667	0.045	0	MoDC
Swap70	0	2.23605	0.822	0.137	0	MoDC
Adam23	0	2.13383	0.697	0.033	0	MoDC
Pfkfb3	0	2.11425	0.72	0.083	0	MoDC
Nudt17	0	2.02819	0.646	0.003	0	MoDC
Cd40	0	2.02531	0.631	0.07	0	MoDC
Spint2	0	2.015	0.723	0.054	0	MoDC
Pakap.1	0	2.00829	0.631	0.018	0	MoDC
Rogdi	0	2.00777	0.776	0.072	0	MoDC
Plxnc1	0	1.90852	0.763	0.108	0	MoDC
Birc2	0	1.88963	0.786	0.124	0	MoDC
Mmp25	0	1.85447	0.601	0.024	0	MoDC
Pcgf5	0	1.82052	0.771	0.109	0	MoDC
Slamf7	0	1.70511	0.776	0.132	0	MoDC
Fnbp1l	0	1.68248	0.636	0.041	0	MoDC
Tmem39a	0	1.63155	0.603	0.045	0	MoDC
Mreg	0	1.61302	0.601	0.026	0	MoDC
Poglut1	0	1.53868	0.631	0.048	0	MoDC
Strip2	0	1.52971	0.537	0.014	0	MoDC
Batf3	0	1.52232	0.611	0.077	0	MoDC
Zc3h12c	0	1.47252	0.527	0.051	0	MoDC
Tm4sf5	0	1.4306	0.3	0.008	0	MoDC
Sinhcaf	0	1.42674	0.603	0.044	0	MoDC
Hmgn3	0	1.42373	0.514	0.025	0	MoDC
Rassf2	0	1.42202	0.72	0.094	0	MoDC
Adcy6	0	1.3325	0.517	0.003	0	MoDC
Sema7a	0	1.3299	0.435	0.017	0	MoDC
Fam177a	0	1.31041	0.527	0.042	0	MoDC
Bcl2l14	0	1.3002	0.336	0.008	0	MoDC
Slco5a1	0	1.27884	0.389	0.001	0	MoDC
Il15ra	0	1.26848	0.417	0.027	0	MoDC
2200002D01Rik	0	1.26611	0.361	0.005	0	MoDC
Aldh1a2	0	1.23966	0.313	0.008	0	MoDC
Flt3	0	1.23535	0.522	0.053	0	MoDC
Tspan33	0	1.22348	0.519	0.045	0	MoDC
Sema6d	0	1.20699	0.425	0.02	0	MoDC
Slc4a8	0	1.18978	0.377	0.006	0	MoDC
Synpo2	0	1.18279	0.356	0	0	MoDC
Arhgef40	0	1.17075	0.433	0.033	0	MoDC
Castor2	0	1.13049	0.486	0.02	0	MoDC
Tubb2b	0	1.12043	0.303	0.01	0	MoDC
Ccser2	0	1.09205	0.527	0.055	0	MoDC
Tnfrsf4	0	1.07882	0.346	0.019	0	MoDC
Spsb1	0	1.07456	0.422	0.025	0	MoDC
Prnp	0	1.06884	0.354	0.019	0	MoDC
Cpne2	0	1.0561	0.43	0.033	0	MoDC
Il2ra	0	1.03644	0.341	0.017	0	MoDC
Cdkn2b	0	1.01051	0.346	0.007	0	MoDC
Adgrg6	0	1.00941	0.374	0.014	0	MoDC
Foxp4	0	1.00236	0.45	0.038	0	MoDC
Tmem150c	0	0.991451	0.361	0	0	MoDC
Tnfrsf11a	0	0.918931	0.438	0.034	0	MoDC
Mex3b	0	0.904484	0.285	0.012	0	MoDC
Lad1	0	0.894758	0.3	0.002	0	MoDC
Tnfrsf9	0	0.823261	0.308	0.011	0	MoDC
Zfp366	0	0.801391	0.308	0.014	0	MoDC
Scn2b	0	0.779638	0.29	0.012	0	MoDC
Slc22a23	0	0.737584	0.28	0.002	0	MoDC
Sh3bp4	0	0.733709	0.305	0.009	0	MoDC
Plppr4	0	0.711141	0.254	0.005	0	MoDC
Arhgap28	0	0.696405	0.265	0.002	0	MoDC
Arpin	0	0.585305	0.288	0.016	0	MoDC
Gzma	0	5.72733	0.664	0.004	0	NK cells
Ccl5	0	4.37855	0.926	0.08	0	NK cells
Nkg7	0	3.96219	0.911	0.054	0	NK cells
Il2rb	0	3.45342	0.827	0.053	0	NK cells
Xcl1	0	3.20456	0.417	0.005	0	NK cells
Serpinb9	0	3.13736	0.653	0.053	0	NK cells
Prf1	0	3.11726	0.498	0.013	0	NK cells
Txk	0	2.82335	0.583	0.032	0	NK cells
Ncr1	0	2.58002	0.494	0	0	NK cells
Klre1	0	2.54469	0.483	0.004	0	NK cells
Klrb1c	0	2.53596	0.465	0.001	0	NK cells
Gzmb	0	2.52514	0.332	0.005	0	NK cells
Klrk1	0	2.40869	0.52	0.035	0	NK cells
Sytl3	0	2.02728	0.373	0.013	0	NK cells
Klra9	0	1.92203	0.269	0.001	0	NK cells
Eomes	0	1.90087	0.317	0.009	0	NK cells
Car2	0	1.85769	0.284	0.008	0	NK cells
Atp1b1	0	1.71776	0.295	0.009	0	NK cells
Klrc2	0	1.6507	0.284	0.004	0	NK cells
Siglech	0	4.67007	1	0.012	0	pDC
Cox6a2	0	4.04348	0.923	0.004	0	pDC
Ccr9	0	3.68601	0.897	0.014	0	pDC
Cd209d	0	3.32905	0.897	0.005	0	pDC
Atp1b1	0	2.71533	0.949	0.011	0	pDC
Klk1	0	2.68374	0.513	0	0	pDC
Cd7	0	2.6439	0.923	0.02	0	pDC
Upb1	0	2.24711	0.846	0.011	0	pDC
Smim5	0	2.00303	0.641	0.005	0	pDC
Pacsin1	0	1.96811	0.795	0.009	0	pDC
Atp2a1	0	1.71976	0.641	0.001	0	pDC
Klra17	0	1.69055	0.615	0.005	0	pDC
Klk1b27	0	1.67283	0.538	0.003	0	pDC
Cdh5	0	1.31077	0.41	0.002	0	pDC
Sh3bgr	0	1.3094	0.41	0	0	pDC
Dntt	0	1.23181	0.333	0	0	pDC
Dll4	0	1.03679	0.359	0.001	0	pDC
Paqr5	0	0.970898	0.308	0.001	0	pDC
Gria3	0	0.931995	0.359	0.002	0	pDC
Pdzd4	0	0.833262	0.308	0.001	0	pDC
Rpl8	1.01758e-307	0.727354	0.966	0.92	2.11016e-303	T cells
Fcgr3	1.14041e-307	0.411954	0.586	0.278	2.36488e-303	AM
Trpv2	2.68471e-307	0.52235	0.386	0.159	5.56728e-303	AM
Xlr	4.81354e-307	0.618771	0.29	0.062	9.98184e-303	cDC
Slc7a11	1.78566e-306	0.883439	0.45	0.231	3.70292e-302	Monocytes
Plp2	2.05644e-306	0.530918	0.384	0.101	4.26444e-302	cDC
H2-Aa	2.84502e-306	0.656441	0.992	0.506	5.89972e-302	B cells
Arl8b	4.27663e-306	0.545263	0.419	0.184	8.86845e-302	AM
Plek	4.30136e-306	0.479026	0.85	0.67	8.91974e-302	Monocytes
Cd300lf	2.75241e-305	1.86563	0.591	0.276	5.70767e-301	Neutrophils
Itpkb	6.94799e-305	1.34636	0.492	0.217	1.4408e-300	T cells
Rnh1	8.17932e-305	0.62379	0.639	0.379	1.69615e-300	AM
Il15	9.16613e-305	0.805287	0.323	0.021	1.90078e-300	MoDC
Basp1	6.09499e-304	2.69164	0.967	0.282	1.26392e-299	MoDC
Nfkbie	3.37923e-302	0.760694	0.409	0.206	7.00751e-298	Monocytes
Ltb	4.11765e-302	1.16917	0.457	0.12	8.53878e-298	B cells
Selenop	4.1807e-302	1.48592	0.706	0.344	8.66952e-298	Macrophages
Rab14	6.45483e-302	0.606016	0.665	0.411	1.33854e-297	AM
Rplp0	7.4707e-302	0.617081	0.991	0.903	1.5492e-297	cDC
Cd47	9.10392e-302	0.629377	0.804	0.672	1.88788e-297	Monocytes
Atp6v0a1	9.74489e-302	0.435848	0.272	0.087	2.0208e-297	AM
Rps4x	2.23041e-301	0.74715	0.964	0.906	4.62521e-297	T cells
Arhgap22	4.51612e-301	1.16012	0.455	0.045	9.36508e-297	MoDC
Fbl	5.32182e-301	0.637649	0.578	0.211	1.10359e-296	cDC
Ankrd33b	5.11614e-299	1.29103	0.593	0.072	1.06093e-294	MoDC
Cd74	5.33449e-299	0.715239	0.999	0.691	1.10621e-294	B cells
Pfkp	1.18249e-298	0.772792	0.627	0.251	2.45214e-294	cDC
Krcc1	1.24566e-298	0.534403	0.391	0.166	2.58312e-294	AM
Il6ra	1.25076e-298	0.829749	0.427	0.233	2.59369e-294	Monocytes
Sh3pxd2b	1.71827e-298	0.53307	0.281	0.095	3.56318e-294	AM
Rpl5	5.17269e-298	0.79567	0.912	0.837	1.07266e-293	T cells
Ntpcr	6.89063e-298	0.707626	0.288	0.058	1.42891e-293	Macrophages
Rock2	8.04531e-298	0.57294	0.533	0.277	1.66836e-293	AM
Rpl6	2.84802e-297	0.819341	0.975	0.909	5.90594e-293	B cells
Rbms1	2.87129e-297	0.754975	0.606	0.428	5.9542e-293	Monocytes
Atpif1	4.35259e-297	0.803814	0.776	0.388	9.02596e-293	cDC
Atp6v1d	6.1604e-297	0.543647	0.415	0.184	1.27748e-292	AM
Eci2	5.07295e-296	0.531056	0.276	0.093	1.05198e-291	AM
Ccdc50	9.07263e-295	0.906851	0.432	0.245	1.88139e-290	Monocytes
Tnfsf9	2.98832e-294	1.36699	0.371	0.095	6.19687e-290	Macrophages
Serpinb6b	5.47706e-294	2.38818	0.469	0.036	1.13578e-289	NK cells
Pea15a	1.2772e-292	0.887743	0.448	0.137	2.64853e-288	Macrophages
Klrd1	2.06507e-292	2.45004	0.509	0.044	4.28234e-288	NK cells
Rpl28	2.10513e-291	0.858898	0.97	0.901	4.36541e-287	B cells
Map4k1	2.45024e-291	0.496987	0.329	0.079	5.08107e-287	cDC
Cox4i1	3.09097e-291	0.516937	0.898	0.808	6.40975e-287	AM
Phf11a	3.36184e-291	0.776333	0.285	0.017	6.97145e-287	MoDC
Scarb2	1.40113e-290	0.512684	0.46	0.215	2.90553e-286	AM
Rpl3	1.46581e-290	0.803692	0.924	0.839	3.03965e-286	T cells
Nfil3	2.64366e-290	0.763864	0.508	0.306	5.48215e-286	Monocytes
Rpl23	5.68971e-290	0.649008	0.98	0.946	1.17988e-285	T cells
Nfe2l1	7.00597e-290	0.4987	0.404	0.177	1.45283e-285	AM
Ccl9	9.1756e-290	0.771132	0.44	0.227	1.90274e-285	Monocytes
Sub1	1.07824e-289	0.827021	0.915	0.624	2.23595e-285	cDC
Ckap4	1.53692e-289	0.91071	0.381	0.037	3.1871e-285	Plasma cells
Adgre1	2.39804e-289	1.00746	0.584	0.224	4.97282e-285	Macrophages
Hcfc1r1	2.78869e-289	0.549374	0.424	0.193	5.78291e-285	AM
C5ar1	3.61529e-289	1.99412	0.509	0.204	7.49702e-285	Neutrophils
Rps23	7.32862e-289	0.832024	0.976	0.919	1.51974e-284	B cells
Gm14207	7.53963e-289	0.591588	0.256	0.002	1.56349e-284	pDC
Lap3	3.71421e-287	0.499316	0.263	0.087	7.70215e-283	AM
Rpl38	4.10536e-287	0.80756	0.985	0.92	8.51329e-283	B cells
H2-Eb2	6.53438e-287	1.09153	0.379	0.031	1.35503e-282	MoDC
Rpl37	1.22616e-286	0.839791	0.977	0.921	2.54269e-282	B cells
Mctp2	1.90617e-286	1.8769	0.744	0.015	3.95282e-282	pDC
Dnmt3a	2.4964e-286	0.499407	0.281	0.096	5.17678e-282	AM
Eef1a1	6.33001e-286	0.541822	0.991	0.959	1.31265e-281	T cells
Mtmr4	9.7242e-286	0.813519	0.351	0.027	2.01651e-281	MoDC
Ugp2	1.41878e-285	0.492356	0.351	0.14	2.94212e-281	AM
Camk1d	2.01281e-285	0.64351	0.499	0.169	4.17395e-281	cDC
Plek	9.25247e-285	1.49082	0.85	0.713	1.91869e-280	Neutrophils
Zeb1	1.08724e-284	1.01712	0.256	0.063	2.25462e-280	T cells
Rin2	1.28371e-284	0.45459	0.263	0.085	2.66203e-280	AM
Sem1	1.65109e-284	0.580542	0.784	0.689	3.42386e-280	Monocytes
Rps12	2.59867e-284	0.620204	0.967	0.938	5.38886e-280	T cells
Glmp	7.53166e-284	0.499306	0.39	0.169	1.56184e-279	AM
Ccdc88a	1.41619e-283	0.589328	0.612	0.351	2.93675e-279	AM
Gdi2	1.9353e-283	0.794732	0.887	0.557	4.01323e-279	cDC
Cyth3	2.42307e-283	1.02724	0.404	0.226	5.02473e-279	Monocytes
Rasgrp4	6.14732e-283	0.396651	0.291	0.064	1.27477e-278	cDC
H3f3b	9.90489e-283	1.22769	0.939	0.94	2.05398e-278	Neutrophils
Lpcat1	1.37707e-282	0.410749	0.252	0.05	2.85564e-278	cDC
Bmyc	1.79987e-282	0.402647	0.279	0.059	3.73238e-278	cDC
Rassf3	2.24277e-282	0.472885	0.499	0.245	4.65083e-278	AM
Dctpp1	2.84066e-282	0.472858	0.287	0.064	5.89067e-278	cDC
H2-Ab1	3.44529e-282	0.49527	0.988	0.495	7.14449e-278	B cells
Adam8	1.74296e-281	0.371648	0.375	0.098	3.61438e-277	cDC
Pafah1b3	4.04636e-281	0.478766	0.34	0.087	8.39095e-277	cDC
Cfp	3.60033e-280	1.0137	0.435	0.147	7.46601e-276	cDC
Rpl36a	9.92551e-280	1.13838	0.883	0.728	2.05825e-275	B cells
Fem1c	1.44167e-279	0.749984	0.365	0.177	2.9896e-275	Monocytes
Tmem176b	3.84557e-279	2.15402	0.842	0.178	7.97456e-275	MoDC
Zbtb46	6.45816e-279	0.757307	0.318	0.023	1.33923e-274	MoDC
Txndc15	1.24805e-278	0.517105	0.354	0.095	2.58808e-274	cDC
Tbc1d8	1.42493e-278	1.3046	0.634	0.092	2.95488e-274	MoDC
Rab3il1	1.47029e-278	0.638667	0.27	0.054	3.04893e-274	Macrophages
Gfpt1	1.88668e-278	1.00622	0.354	0.181	3.9124e-274	Monocytes
Rplp1	1.93662e-278	0.305226	0.984	0.952	4.01598e-274	AM
Prkar2a	3.7068e-278	0.586838	0.378	0.106	7.68678e-274	cDC
Hmgcs1	4.21432e-278	0.471189	0.315	0.117	8.73924e-274	AM
Larp4b	9.95567e-278	0.536648	0.544	0.289	2.06451e-273	AM
Wfdc17	2.84998e-277	0.55843	0.501	0.272	5.91001e-273	AM
Slc48a1	4.50997e-277	0.469743	0.28	0.099	9.35232e-273	AM
Tmem176b	5.33742e-277	1.02657	0.469	0.161	1.10682e-272	cDC
Kctd12	3.34608e-276	0.806632	0.853	0.468	6.93876e-272	cDC
Tagln2	4.02771e-276	0.621216	0.763	0.519	8.35226e-272	AM
Phf11b	5.26395e-276	0.440515	0.277	0.06	1.09159e-271	cDC
Rcsd1	5.56436e-276	1.41982	0.651	0.096	1.15388e-271	MoDC
Gadd45a	1.88969e-275	0.701139	0.267	0.098	3.91865e-271	Monocytes
Plaur	3.06841e-275	0.523375	0.65	0.448	6.36297e-271	Monocytes
Lta4h	3.98538e-275	0.459363	0.35	0.141	8.26448e-271	AM
Mpp6	6.53436e-275	0.567449	0.476	0.158	1.35503e-270	cDC
mt-Atp6	1.01648e-274	0.564643	0.998	0.971	2.10788e-270	B cells
Pdia6	5.45734e-274	0.600968	0.552	0.306	1.13169e-269	AM
Lrrk1	9.05115e-274	1.5993	0.753	0.141	1.87694e-269	MoDC
Epsti1	1.50867e-273	3.80602	0.753	0.164	3.12852e-269	MoDC
Pon2	1.50899e-273	0.502565	0.508	0.258	3.1292e-269	AM
Ctsw	1.54614e-273	2.22228	0.48	0.04	3.20623e-269	NK cells
Il17ra	1.95871e-273	0.805951	0.432	0.245	4.06177e-269	Monocytes
Rps6	6.57197e-273	0.899139	0.943	0.843	1.36283e-268	B cells
Rps29	7.39195e-273	0.743238	0.994	0.969	1.53287e-268	B cells
Lat2	1.01063e-272	0.494041	0.369	0.1	2.09575e-268	cDC
Alox5ap	1.12107e-272	0.585846	0.727	0.548	2.32477e-268	Monocytes
Gba	2.31438e-272	0.43584	0.274	0.096	4.79932e-268	AM
Cd7	2.67492e-272	1.85569	0.325	0.018	5.54698e-268	NK cells
Lrrc25	3.22474e-272	0.6206	0.25	0.089	6.68714e-268	Monocytes
Rpl35a	2.42814e-271	0.704477	0.986	0.943	5.03523e-267	B cells
Gm6377	3.75035e-271	0.832309	0.334	0.156	7.7771e-267	Monocytes
Rgs1	7.91726e-271	1.2077	0.601	0.245	1.6418e-266	Macrophages
Shisa5	2.90211e-270	1.10919	0.729	0.546	6.01811e-266	T cells
Commd8	5.18969e-270	0.572998	0.453	0.148	1.07619e-265	cDC
Sh3bgrl3	7.50841e-270	0.610124	0.989	0.865	1.55702e-265	cDC
Npc2	7.59165e-270	0.844734	0.932	0.658	1.57428e-265	Macrophages
Gch1	2.46433e-269	0.762281	0.404	0.214	5.11028e-265	Monocytes
Vrk1	2.58404e-269	0.545686	0.448	0.144	5.35851e-265	cDC
Kmt5a	3.5591e-269	0.524474	0.458	0.223	7.38051e-265	AM
Psme1	6.44199e-269	0.80344	0.833	0.502	1.33588e-264	cDC
Rps4x	8.34279e-269	0.550348	0.995	0.904	1.73004e-264	cDC
Foxp1	1.37737e-268	1.47558	0.662	0.316	2.85626e-264	B cells
Utrn	4.46173e-268	1.01225	0.329	0.106	9.25229e-264	T cells
Ccl3	6.95692e-268	0.813404	0.593	0.238	1.44266e-263	Macrophages
Sav1	1.17164e-267	0.429653	0.263	0.089	2.42963e-263	AM
Eif4g3	2.28875e-267	0.785563	0.401	0.22	4.74618e-263	Monocytes
Ms4a4b	2.16297e-266	2.45343	0.712	0.093	4.48536e-262	NK cells
Tob1	2.36298e-266	0.479441	0.38	0.162	4.90011e-262	AM
Psmb9	2.8502e-266	0.911997	0.606	0.275	5.91046e-262	cDC
Ighg2b	7.69962e-266	6.84863	0.342	0.034	1.59667e-261	Plasma cells
Jdp2	8.16658e-266	0.769741	0.282	0.11	1.6935e-261	Monocytes
Trib1	9.2324e-266	0.679461	0.545	0.352	1.91452e-261	Monocytes
Tmem176a	1.63514e-265	1.03178	0.445	0.151	3.39078e-261	cDC
Myo1f	1.75491e-265	0.799651	0.44	0.263	3.63916e-261	Monocytes
Ndel1	2.32227e-265	0.591066	0.495	0.304	4.81569e-261	Monocytes
Rpl37	3.03818e-265	0.614345	0.965	0.92	6.30027e-261	T cells
Rps3a1	4.03638e-265	0.63796	0.965	0.919	8.37024e-261	T cells
Bmp2k	5.17696e-265	1.67561	0.756	0.149	1.07355e-260	MoDC
Asah1	6.35416e-265	0.518912	0.549	0.298	1.31766e-260	AM
Fcgr4	7.7205e-265	0.280303	0.434	0.19	1.601e-260	AM
Snx9	7.17314e-264	0.434348	0.276	0.098	1.48749e-259	AM
Uqcr11	1.22437e-263	0.627464	0.626	0.383	2.53898e-259	AM
Rps11	1.56553e-263	0.605283	0.97	0.928	3.24644e-259	T cells
Romo1	3.11053e-263	0.586043	0.533	0.291	6.45031e-259	AM
Sdhc	4.21726e-263	0.478931	0.34	0.141	8.74533e-259	AM
Gimap1	1.16373e-262	0.845411	0.314	0.065	2.41322e-258	B cells
Cdk14	3.51542e-262	0.542506	0.443	0.143	7.28994e-258	cDC
Atp6v0c	3.62412e-262	0.46382	0.855	0.691	7.51534e-258	AM
Tnip3	3.48816e-261	1.53232	0.479	0.187	7.2334e-257	cDC
Dpy19l1	4.89879e-261	0.460446	0.314	0.079	1.01586e-256	cDC
Usf2	7.89976e-261	0.510803	0.513	0.267	1.63817e-256	AM
Bzw2	1.51355e-260	0.467919	0.274	0.099	3.13865e-256	AM
Naa50	1.71688e-260	0.52113	0.403	0.185	3.5603e-256	AM
Cd24a	7.01838e-260	1.86888	0.471	0.187	1.4554e-255	Neutrophils
Hspa1a	9.18123e-260	1.55254	0.523	0.198	1.90391e-255	Macrophages
Palld	1.60762e-259	0.820247	0.295	0.021	3.33372e-255	MoDC
Klf13	3.14379e-259	0.725076	0.558	0.382	6.51927e-255	Monocytes
Cx3cr1	3.45962e-259	1.1177	0.512	0.185	7.17421e-255	Macrophages
Lgmn	4.52296e-259	0.444807	0.577	0.312	9.37926e-255	AM
Pxn	1.34051e-258	0.654874	0.317	0.142	2.77982e-254	Monocytes
Rpl27	1.92786e-258	0.687645	0.9	0.822	3.99781e-254	T cells
Ly86	2.2445e-258	0.533506	0.548	0.197	4.65441e-254	cDC
Ppt1	2.41802e-258	0.453771	0.532	0.275	5.01426e-254	AM
Cst3	2.74912e-258	0.506168	0.987	0.821	5.70085e-254	Macrophages
Psmb8	5.20399e-258	0.820207	0.834	0.511	1.07915e-253	cDC
Arl6ip1	5.93685e-258	0.555498	0.657	0.417	1.23112e-253	AM
Cfh	1.32185e-257	0.826739	0.324	0.08	2.74111e-253	Macrophages
Prcp	1.57007e-257	0.526598	0.5	0.262	3.25586e-253	AM
Rps2	5.46913e-257	0.975094	0.941	0.858	1.13413e-252	B cells
Trappc2l	1.89407e-255	0.525558	0.424	0.207	3.92773e-251	AM
Evi2a	2.81563e-255	0.57218	0.488	0.174	5.83878e-251	cDC
Sgms1	9.71145e-255	0.794749	0.384	0.201	2.01386e-250	Monocytes
Rgs1	1.02844e-254	1.84125	0.505	0.243	2.13267e-250	T cells
Arhgap5	8.38587e-254	0.551215	0.344	0.098	1.73898e-249	cDC
Axl	3.58229e-253	0.763414	0.632	0.247	7.42859e-249	Macrophages
Slc29a3	3.74265e-253	0.681648	0.332	0.087	7.76114e-249	Macrophages
Gpr183	7.37835e-253	1.09862	0.331	0.109	1.53005e-248	T cells
Nfat5	8.15179e-253	0.763632	0.367	0.187	1.69044e-248	Monocytes
Sh3bp1	8.69823e-253	0.475384	0.41	0.127	1.80375e-248	cDC
Rpl22	1.19908e-252	0.904031	0.935	0.836	2.48654e-248	B cells
Mbp	3.40882e-252	0.806094	0.376	0.202	7.06887e-248	Monocytes
Leprot	2.15283e-251	0.492698	0.387	0.177	4.46432e-247	AM
Bri3bp	5.88044e-251	0.468129	0.449	0.145	1.21943e-246	cDC
Dok1	2.25932e-250	1.17644	0.483	0.06	4.68514e-246	MoDC
Gnai2	2.28597e-250	0.44401	0.89	0.804	4.74041e-246	Monocytes
Ifitm2	2.4612e-250	1.67473	0.754	0.476	5.1038e-246	Neutrophils
Rpl35	3.16369e-250	0.958374	0.913	0.778	6.56054e-246	B cells
Gimap4	3.47793e-250	0.828556	0.325	0.071	7.21218e-246	B cells
Glud1	4.96087e-250	0.647578	0.651	0.505	1.02874e-245	Monocytes
H2-Q6	5.60097e-250	1.12237	0.396	0.162	1.16147e-245	T cells
Dock10	7.37809e-250	0.710585	0.787	0.407	1.52999e-245	cDC
Fkbp3	7.95767e-250	1.03458	0.373	0.145	1.65018e-245	T cells
Cxcl1	1.23408e-249	1.72669	0.49	0.184	2.55912e-245	Macrophages
Dazap2	1.48755e-249	0.64565	0.659	0.532	3.08473e-245	Monocytes
Rpl21	1.55238e-249	0.53655	0.992	0.879	3.21917e-245	cDC
Cnn2	2.22337e-249	0.506603	0.66	0.265	4.6106e-245	cDC
Rps9	2.28021e-249	0.652513	0.986	0.967	4.72848e-245	B cells
Nabp1	4.40122e-249	0.536422	0.604	0.358	9.12681e-245	AM
Havcr2	1.01367e-248	0.595168	0.515	0.192	2.10206e-244	cDC
Mthfd2	1.59917e-248	1.49385	0.593	0.093	3.3162e-244	MoDC
Dpysl2	1.72936e-248	0.565257	0.419	0.136	3.58618e-244	cDC
Atp6ap2	2.29513e-248	0.469866	0.498	0.261	4.7594e-244	AM
Phf11b	2.51733e-248	1.25452	0.529	0.072	5.22019e-244	MoDC
Swap70	2.88425e-248	1.16466	0.421	0.129	5.98107e-244	B cells
Csf1r	3.32958e-248	0.701385	0.832	0.403	6.90455e-244	Macrophages
Sh2d2a	8.21046e-248	2.32678	0.491	0.047	1.7026e-243	NK cells
Rala	1.02368e-247	0.637097	0.603	0.257	2.1228e-243	cDC
Cd14	1.13474e-247	0.762844	0.915	0.557	2.3531e-243	Macrophages
Il2rg	1.22253e-247	1.05439	0.479	0.225	2.53516e-243	T cells
Mef2a	4.52254e-247	0.79159	0.512	0.348	9.37838e-243	Monocytes
Ogdh	6.9197e-247	0.457818	0.407	0.192	1.43494e-242	AM
Card19	9.87513e-247	0.660928	0.363	0.182	2.04781e-242	Monocytes
Foxn2	1.17053e-246	0.733898	0.325	0.156	2.42732e-242	Monocytes
Cd274	1.28485e-246	0.356446	0.523	0.266	2.66438e-242	AM
Rplp2	2.05982e-246	0.687882	0.977	0.922	4.27144e-242	B cells
Eef1b2	3.04083e-246	0.745924	0.952	0.766	6.30578e-242	cDC
Gnaq	3.78587e-246	0.429558	0.347	0.15	7.85077e-242	AM
Egr1	4.71198e-246	1.23994	0.673	0.31	9.77123e-242	Macrophages
Hadha	6.9674e-246	0.471313	0.397	0.185	1.44483e-241	AM
Erp29	1.11621e-245	0.678655	0.826	0.453	2.31467e-241	cDC
Tspan13	1.85997e-245	0.528025	0.509	0.181	3.85701e-241	cDC
Tle5	1.92013e-245	1.0419	0.618	0.396	3.98177e-241	T cells
Apobec1	2.10661e-245	0.850717	0.5	0.182	4.36847e-241	Macrophages
Ifnar2	3.00694e-245	0.72034	0.432	0.257	6.23548e-241	Monocytes
Pdia3	5.44987e-245	0.561448	0.717	0.499	1.13014e-240	AM
Esyt2	5.69293e-245	0.420929	0.361	0.157	1.18054e-240	AM
Rps28	2.95036e-244	0.759044	0.988	0.929	6.11816e-240	B cells
Anxa1	9.09258e-244	0.368191	0.499	0.253	1.88553e-239	AM
Senp2	3.10431e-243	0.41933	0.38	0.171	6.4374e-239	AM
Ube2l6	4.74206e-243	0.951664	0.422	0.046	9.8336e-239	MoDC
Fchsd2	7.58528e-243	1.19417	0.305	0.071	1.57296e-238	B cells
Acadm	7.86464e-243	0.484144	0.297	0.119	1.63089e-238	AM
Alas1	1.07754e-242	0.386187	0.25	0.087	2.23449e-238	AM
Sipa1l1	1.92487e-242	0.753856	0.272	0.113	3.9916e-238	Monocytes
Afdn	3.2456e-242	0.415233	0.284	0.07	6.73039e-238	cDC
Dnaja1	3.6515e-242	1.23069	0.718	0.545	7.57212e-238	T cells
Pgd	3.66937e-242	0.461014	0.513	0.268	7.60917e-238	AM
Cdk2ap2	4.2605e-242	0.691872	0.632	0.49	8.83499e-238	Monocytes
Etfa	5.31474e-242	0.473738	0.368	0.167	1.10212e-237	AM
Adora2a	6.39251e-242	1.04294	0.496	0.062	1.32561e-237	MoDC
Ap3s1	1.03164e-241	0.444819	0.386	0.177	2.13932e-237	AM
Add3	1.28105e-241	0.763972	0.411	0.238	2.65652e-237	Monocytes
Rps6	1.30151e-241	0.734977	0.908	0.842	2.69893e-237	T cells
Selenos	6.17343e-241	0.520203	0.513	0.28	1.28018e-236	AM
Mt1	7.24466e-241	1.22872	0.842	0.437	1.50233e-236	Macrophages
Atxn10	7.96125e-241	0.445828	0.366	0.165	1.65092e-236	AM
Rps26	1.88798e-240	0.536511	0.992	0.891	3.9151e-236	cDC
Gmfg	2.62581e-240	0.552111	0.694	0.551	5.44513e-236	Monocytes
Rnf13	4.54561e-240	0.452384	0.388	0.179	9.42623e-236	AM
Tpm1	5.14984e-240	0.967096	0.415	0.045	1.06792e-235	MoDC
Tut4	9.1838e-240	1.12034	0.475	0.158	1.90444e-235	B cells
Vps37b	2.80361e-239	1.33607	0.667	0.31	5.81384e-235	B cells
Eid1	4.38137e-239	0.505876	0.442	0.15	9.08565e-235	cDC
Arrb2	5.90427e-239	0.697013	0.476	0.169	1.22437e-234	Macrophages
Fam120a	8.62056e-239	0.449493	0.423	0.207	1.78764e-234	AM
Bmyc	1.89896e-238	0.577587	0.275	0.063	3.93787e-234	Macrophages
Man1a	4.4882e-238	1.17246	0.485	0.172	9.30719e-234	B cells
Znrf1	4.58932e-238	0.305866	0.283	0.104	9.51688e-234	AM
Rpl22	5.04731e-238	0.654427	0.914	0.834	1.04666e-233	T cells
Gpcpd1	1.01249e-237	0.71282	0.593	0.426	2.09961e-233	Monocytes
Tnfaip8	1.10188e-237	0.647446	0.635	0.279	2.28497e-233	cDC
Atp6v0a2	1.20684e-237	0.430585	0.323	0.089	2.50262e-233	cDC
Tcf4	1.26434e-237	1.25256	0.434	0.143	2.62186e-233	B cells
Irf8	1.33849e-237	1.69821	0.535	0.273	2.77562e-233	cDC
Tkt	1.75978e-237	0.64216	0.653	0.511	3.64925e-233	Monocytes
Lilrb4a	2.45921e-237	1.68747	0.692	0.488	5.09967e-233	Neutrophils
Sh3bp5	4.92475e-237	0.884067	0.267	0.054	1.02124e-232	B cells
Rasa3	8.75307e-237	0.658394	0.288	0.125	1.81512e-232	Monocytes
Pea15a	1.35528e-236	0.534872	0.411	0.136	2.81045e-232	cDC
Slc16a10	2.29724e-236	0.379791	0.321	0.128	4.76378e-232	AM
Iqgap1	2.39137e-236	0.455052	0.922	0.807	4.95899e-232	Monocytes
Cd52	2.49146e-236	0.84848	0.893	0.763	5.16654e-232	T cells
Zmiz1	6.34457e-236	0.808538	0.492	0.337	1.31567e-231	Monocytes
Hp	8.12459e-236	1.68844	0.547	0.231	1.6848e-231	Neutrophils
Cd44	2.6353e-235	0.424464	0.843	0.662	5.46482e-231	Monocytes
Dtnbp1	3.58851e-235	0.426805	0.259	0.096	7.44149e-231	AM
Rpl13	7.05487e-235	0.446962	0.998	0.941	1.46297e-230	cDC
Vwa5a	2.96913e-234	0.435383	0.266	0.1	6.15708e-230	AM
Marcksl1	3.03179e-234	1.97366	0.575	0.29	6.28702e-230	Neutrophils
Anxa6	3.39897e-234	1.09819	0.469	0.237	7.04845e-230	T cells
Ccl3	4.6769e-234	3.5414	0.512	0.246	9.6985e-230	Neutrophils
Hexim1	7.0786e-234	0.702475	0.336	0.165	1.46789e-229	Monocytes
Sypl	7.76636e-234	0.387273	0.382	0.173	1.61051e-229	AM
Cd14	1.09419e-233	0.266484	0.718	0.529	2.26902e-229	Monocytes
Plaur	1.31431e-233	1.97805	0.68	0.493	2.72549e-229	Neutrophils
Psmd2	3.59055e-233	0.48605	0.431	0.216	7.44572e-229	AM
Basp1	4.67691e-233	0.71548	0.633	0.265	9.69852e-229	Macrophages
Clec4a2	5.53733e-233	0.773308	0.481	0.174	1.14828e-228	Macrophages
Cbfa2t3	1.04462e-232	1.66778	0.802	0.179	2.16622e-228	MoDC
Pgap2	1.20049e-232	1.33599	0.621	0.108	2.48945e-228	MoDC
Rabgap1l	2.55573e-232	1.22076	0.578	0.088	5.29981e-228	MoDC
Cmip	2.94356e-232	0.664549	0.35	0.181	6.10406e-228	Monocytes
Rnf138	2.98969e-232	0.993465	0.278	0.087	6.19973e-228	T cells
Ppp1r2	4.29922e-232	0.686687	0.421	0.251	8.91529e-228	Monocytes
2022-09-01	6.78888e-232	0.773414	0.349	0.086	1.40781e-227	B cells
Grk2	8.36095e-232	0.665951	0.545	0.391	1.73381e-227	Monocytes
Dapk1	1.35717e-231	0.601671	0.483	0.18	2.81437e-227	cDC
St3gal4	2.25933e-231	0.6936	0.326	0.163	4.68517e-227	Monocytes
Laptm4a	4.19141e-231	0.498407	0.637	0.406	8.69172e-227	AM
Rab1a	7.21188e-231	0.45746	0.51	0.278	1.49553e-226	AM
Uqcrb	1.63517e-230	0.594026	0.656	0.436	3.39085e-226	AM
mt-Atp6	1.94131e-230	0.414428	0.999	0.97	4.02569e-226	T cells
Il21r	3.35459e-230	1.03468	0.291	0.093	6.95641e-226	T cells
Cd79b	5.16773e-230	0.670217	0.454	0.061	1.07163e-225	Plasma cells
Spred1	1.89594e-229	1.37186	0.628	0.107	3.9316e-225	MoDC
Rps25	1.63352e-228	0.827893	0.942	0.844	3.38743e-224	B cells
Vgll4	2.81658e-228	1.00801	0.319	0.113	5.84074e-224	T cells
Rps11	9.19711e-228	0.731317	0.973	0.93	1.9072e-223	B cells
Nr4a2	1.38295e-227	0.924296	0.476	0.185	2.86783e-223	cDC
Ctsh	1.44794e-227	0.721861	0.787	0.416	3.00259e-223	cDC
Ramp1	1.71718e-227	1.45207	0.334	0.131	3.56091e-223	T cells
Rpl32	2.72445e-227	0.52823	0.995	0.907	5.64969e-223	cDC
Eif1	2.87464e-227	0.84716	0.938	0.947	5.96114e-223	Neutrophils
Bloc1s2	4.31408e-227	0.499879	0.454	0.163	8.94612e-223	cDC
Rps20	5.03049e-227	0.687963	0.958	0.912	1.04317e-222	T cells
Fbxl5	1.23296e-226	0.305414	0.369	0.165	2.55679e-222	AM
Ggnbp2	4.39606e-226	0.470964	0.452	0.233	9.1161e-222	AM
Il18rap	6.95178e-226	2.10188	0.417	0.037	1.44159e-221	NK cells
Cd81	1.40894e-225	0.301679	0.472	0.231	2.92173e-221	AM
Fnbp1	2.57649e-225	0.64239	0.598	0.264	5.34288e-221	cDC
Zfp36	7.81835e-225	1.66698	0.8	0.704	1.62129e-220	Neutrophils
Mafg	1.10717e-224	0.78597	0.334	0.175	2.29595e-220	Monocytes
Ist1	1.21653e-224	0.706886	0.371	0.206	2.52273e-220	Monocytes
Lpp	1.26798e-224	0.40785	0.31	0.13	2.62941e-220	AM
Cbfa2t3	2.31387e-224	0.76449	0.305	0.141	4.79828e-220	Monocytes
Rpl3	5.12009e-224	0.542937	0.983	0.835	1.06175e-219	cDC
Rps5	6.23967e-224	0.492175	0.995	0.9	1.29392e-219	cDC
Csrnp1	2.10862e-223	1.7187	0.611	0.369	4.37265e-219	Neutrophils
Dusp1	5.85812e-223	0.338798	0.832	0.666	1.2148e-218	Monocytes
Malat1	1.4314e-222	0.594294	0.999	0.988	2.9683e-218	Neutrophils
Tmed5	2.6452e-222	0.703043	0.614	0.466	5.48534e-218	Monocytes
Myl12b	5.8086e-222	0.543493	0.764	0.663	1.20453e-217	Monocytes
Ndfip1	7.25578e-222	1.10979	0.57	0.361	1.50463e-217	T cells
Cd33	1.08064e-221	1.73389	0.438	0.181	2.24093e-217	Neutrophils
Irf2bp2	1.30909e-221	0.497863	0.659	0.433	2.71466e-217	AM
Ap1b1	1.82791e-221	0.425052	0.351	0.106	3.79053e-217	cDC
Tpt1	1.92764e-221	0.543473	0.993	0.985	3.99735e-217	B cells
Rabgef1	2.1015e-221	1.79504	0.398	0.152	4.35787e-217	Neutrophils
Nfkb2	6.41345e-221	0.638134	0.428	0.256	1.32996e-216	Monocytes
Abr	8.75775e-221	0.376608	0.37	0.17	1.81609e-216	AM
Elmsan1	9.94957e-221	0.584411	0.388	0.129	2.06324e-216	cDC
Rps27a	9.99787e-221	0.321204	0.974	0.939	2.07326e-216	Monocytes
Cxcl10	1.16898e-220	1.70634	0.391	0.131	2.42411e-216	Macrophages
Gbp2b	1.475e-220	1.20292	0.522	0.077	3.05871e-216	MoDC
Uvrag	1.65116e-220	0.452194	0.492	0.182	3.424e-216	cDC
Apobec3	2.21381e-220	1.53963	0.735	0.159	4.59078e-216	MoDC
Marcks	3.23636e-220	0.56183	0.861	0.433	6.71124e-216	cDC
Ftl1-ps1	8.16041e-220	0.389649	0.291	0.118	1.69222e-215	AM
Rpl41	2.16014e-219	0.67352	0.979	0.943	4.47949e-215	B cells
Avpi1	4.43043e-219	1.4534	0.646	0.119	9.18738e-215	MoDC
Cox5a	5.7119e-219	0.579717	0.738	0.548	1.18448e-214	AM
Sell	6.19384e-219	1.00385	0.33	0.084	1.28442e-214	B cells
Sptlc2	1.02059e-218	0.427646	0.36	0.166	2.11639e-214	AM
Lacc1	1.0409e-218	0.575759	0.296	0.076	2.15852e-214	Macrophages
Mgat1	1.13558e-218	0.380296	0.282	0.114	2.35485e-214	AM
Litaf	2.04392e-218	1.45437	0.71	0.547	4.23847e-214	Neutrophils
H2afz	2.21846e-218	0.763889	0.952	0.721	4.60043e-214	cDC
Icosl	3.45093e-218	1.33144	0.58	0.098	7.1562e-214	MoDC
Rack1	3.91635e-218	0.727074	0.959	0.885	8.12134e-214	B cells
Cdkn1b	3.78951e-217	0.825091	0.435	0.272	7.85831e-213	Monocytes
Csrp1	3.87642e-217	1.43089	0.522	0.08	8.03854e-213	MoDC
Fchsd2	8.98923e-217	0.301542	0.27	0.068	1.8641e-212	cDC
Rabgap1l	1.10406e-216	0.86488	0.254	0.076	2.28949e-212	T cells
Fkbp2	1.28766e-216	0.511136	0.43	0.222	2.67023e-212	AM
Hadhb	3.29533e-216	0.425437	0.348	0.158	6.83352e-212	AM
Rpl39	8.82065e-216	0.512578	0.992	0.904	1.82914e-211	cDC
Nudt4	1.17e-215	1.69315	0.344	0.113	2.42622e-211	Neutrophils
Ano6	1.22354e-215	0.381488	0.261	0.099	2.53726e-211	AM
Lamp1	1.30303e-215	0.437229	0.801	0.588	2.7021e-211	Monocytes
S100a11	1.45515e-215	1.55785	0.775	0.708	3.01755e-211	Neutrophils
Atf3	2.89352e-215	1.33011	0.683	0.363	6.00029e-211	Macrophages
Pip4k2a	8.84074e-215	0.514674	0.694	0.32	1.8333e-210	cDC
Lrp8	9.47141e-215	3.54387	0.846	0.027	1.96409e-210	pDC
Fndc3b	1.25689e-214	0.352323	0.276	0.109	2.60641e-210	AM
Sec14l1	1.31079e-214	0.679528	0.252	0.109	2.71819e-210	Monocytes
Gm26917	2.23843e-214	0.781642	0.557	0.348	4.64183e-210	AM
Nme1	4.36898e-214	0.528272	0.561	0.33	9.05996e-210	AM
Lamtor2	7.30269e-214	0.559215	0.56	0.345	1.51436e-209	AM
Lypla2	8.50293e-214	0.407053	0.332	0.148	1.76325e-209	AM
Ppp1r15a	1.6676e-213	1.81488	0.629	0.409	3.4581e-209	Neutrophils
Hexb	5.31498e-213	0.574067	0.643	0.295	1.10217e-208	cDC
Arap1	1.01549e-212	0.68723	0.291	0.141	2.10581e-208	Monocytes
Gars	1.19171e-212	0.436205	0.284	0.118	2.47124e-208	AM
Rps29	1.96866e-212	0.568772	0.999	0.968	4.08241e-208	cDC
Clip1	6.07072e-212	0.738805	0.3	0.149	1.25889e-207	Monocytes
Cmah	2.26902e-211	0.61617	0.346	0.04	4.70526e-207	Plasma cells
Zyx	2.31953e-211	0.496153	0.691	0.324	4.81e-207	cDC
Maff	2.86104e-211	0.423766	0.394	0.192	5.93293e-207	AM
Myo1e	4.62239e-211	1.03326	0.308	0.082	9.58545e-207	B cells
Stk40	5.05035e-211	0.696028	0.364	0.206	1.04729e-206	Monocytes
Cd83	5.44331e-211	0.798791	0.815	0.497	1.12878e-206	cDC
Man2b1	1.00497e-210	0.645762	0.607	0.465	2.08401e-206	Monocytes
Rpl15	1.03255e-210	0.827113	0.926	0.826	2.1412e-206	B cells
Ms4a6d	1.18541e-210	0.686241	0.519	0.206	2.45819e-206	Macrophages
Gapvd1	1.61691e-210	0.376752	0.352	0.162	3.35299e-206	AM
Rpl6	3.35202e-210	0.55964	0.962	0.907	6.95108e-206	T cells
Rpl5	6.0229e-210	0.735835	0.95	0.838	1.24897e-205	B cells
Spns3	1.01944e-209	1.2871	0.462	0.008	2.11402e-205	pDC
Ccdc88c	2.97523e-209	0.847567	0.306	0.105	6.16973e-205	T cells
Wsb2	7.02613e-209	0.330421	0.294	0.122	1.45701e-204	AM
Fasl	1.01413e-208	1.61192	0.269	0.016	2.103e-204	NK cells
Plgrkt	1.64347e-208	0.43358	0.403	0.2	3.40806e-204	AM
Eef1g	2.95505e-208	1.11997	0.748	0.524	6.12788e-204	B cells
Acaa1a	7.4319e-208	0.420795	0.343	0.16	1.54115e-203	AM
Apbb1ip	7.66284e-208	0.640168	0.603	0.461	1.58904e-203	Monocytes
Mlec	9.53956e-208	0.445	0.377	0.184	1.97822e-203	AM
Cfh	1.8984e-207	0.479789	0.289	0.08	3.93671e-203	cDC
Plcg2	3.81412e-207	0.661417	0.33	0.177	7.90934e-203	Monocytes
Hprt	4.05904e-207	0.461383	0.41	0.209	8.41724e-203	AM
Rnase6	6.97888e-207	0.576497	0.468	0.183	1.44721e-202	cDC
Ybx1	2.11509e-206	0.446524	0.878	0.758	4.38605e-202	AM
Clec4a2	2.46238e-206	0.383911	0.335	0.148	5.10623e-202	AM
Pde7a	4.91485e-206	0.901217	0.268	0.087	1.01919e-201	T cells
Pmepa1	2.61941e-205	0.445376	0.411	0.14	5.43188e-201	cDC
Stard3nl	2.77585e-205	0.40542	0.36	0.116	5.75627e-201	cDC
Ly6d	2.78589e-205	1.24695	0.437	0.065	5.7771e-201	Plasma cells
Tecpr1	3.13707e-205	0.996659	0.292	0.105	6.50534e-201	T cells
Tns3	4.59098e-205	0.365111	0.259	0.066	9.52031e-201	cDC
Iscu	1.23734e-204	1.7602	0.885	0.287	2.56587e-200	MoDC
Dbnl	1.32853e-204	0.525784	0.584	0.256	2.75497e-200	cDC
Actg1	7.01417e-204	0.458941	0.998	0.942	1.45453e-199	cDC
Rap2a	7.55815e-204	0.597155	0.499	0.204	1.56733e-199	cDC
Rpl4	1.37976e-203	0.704355	0.855	0.768	2.8612e-199	T cells
Icosl	1.82604e-203	0.472972	0.298	0.086	3.78665e-199	cDC
Rpl10a	2.27713e-203	0.526059	0.979	0.81	4.72208e-199	cDC
Ubb	2.3551e-203	0.7077	0.919	0.848	4.88378e-199	T cells
Tnfaip2	2.84428e-203	1.5776	0.717	0.499	5.89819e-199	Neutrophils
Pbxip1	2.88534e-203	0.807462	0.422	0.273	5.98332e-199	Monocytes
Slpi	3.00378e-203	3.29479	0.862	0.329	6.22895e-199	Plasma cells
Acp2	4.62521e-203	0.765178	0.293	0.149	9.5913e-199	Monocytes
Furin	2.70787e-202	0.251602	0.496	0.266	5.61531e-198	AM
Slc44a1	2.817e-202	0.715896	0.331	0.034	5.8416e-198	MoDC
Tbxas1	2.82429e-202	0.580726	0.333	0.101	5.85674e-198	Macrophages
Pip4k2a	4.89818e-202	0.694337	0.463	0.309	1.01573e-197	Monocytes
mt-Co3	8.58365e-202	0.46853	0.998	0.974	1.77999e-197	B cells
Fh1	1.08964e-201	0.367403	0.263	0.07	2.25958e-197	cDC
Ass1	2.77428e-201	0.43251	0.287	0.081	5.75302e-197	cDC
Rbm7	2.84212e-201	0.390043	0.416	0.212	5.8937e-197	AM
4930523C07Rik	3.97937e-201	1.12487	0.505	0.205	8.25203e-197	B cells
Rps6	5.39136e-201	0.523533	0.984	0.836	1.11801e-196	cDC
Dot1l	6.22353e-201	0.54649	0.423	0.157	1.29057e-196	cDC
Calu	8.27456e-201	0.34982	0.278	0.116	1.7159e-196	AM
Clta	9.12318e-201	0.506235	0.755	0.558	1.89187e-196	AM
Fus	2.17059e-200	0.599182	0.697	0.595	4.50115e-196	Monocytes
Tm6sf1	3.69687e-200	0.582117	0.595	0.269	7.66621e-196	cDC
Msr1	3.74041e-200	0.553101	0.281	0.074	7.75648e-196	Macrophages
Ptma	4.88493e-200	0.443024	0.947	0.883	1.01299e-195	Monocytes
Hexa	1.3193e-199	0.737136	0.778	0.428	2.73584e-195	Macrophages
Rpl10a	1.72906e-199	0.690861	0.892	0.817	3.58556e-195	T cells
Wnk1	2.533e-199	0.844336	0.806	0.476	5.25267e-195	cDC
Vcp	3.4634e-199	0.50705	0.623	0.402	7.18205e-195	AM
Rpl24	8.51118e-199	0.587979	0.923	0.876	1.76496e-194	T cells
Pik3r1	2.02345e-198	0.732896	0.571	0.263	4.19604e-194	cDC
Pglyrp1	2.60231e-198	1.53684	0.485	0.212	5.39641e-194	Neutrophils
Dusp5	2.63836e-198	0.642214	0.604	0.45	5.47116e-194	Monocytes
Tomm6	2.96439e-198	0.515756	0.688	0.483	6.14726e-194	AM
Sbno2	3.00406e-198	0.685365	0.407	0.246	6.22952e-194	Monocytes
Aebp2	4.23392e-198	1.6115	0.824	0.237	8.77989e-194	MoDC
Mir155hg	4.93098e-198	1.42333	0.455	0.065	1.02254e-193	MoDC
Cox6b1	6.88503e-198	0.514881	0.775	0.597	1.42775e-193	AM
Ccdc107	9.00144e-198	0.376865	0.268	0.073	1.86663e-193	cDC
Ywhab	9.42361e-198	0.470185	0.667	0.452	1.95417e-193	AM
Birc3	1.04772e-197	0.495862	0.423	0.249	2.17266e-193	Monocytes
Mrps6	2.15033e-197	0.367254	0.252	0.1	4.45914e-193	AM
Rasgef1b	4.13483e-197	0.599807	0.355	0.176	8.57439e-193	AM
Plaat3	5.16688e-197	0.858406	0.313	0.121	1.07146e-192	T cells
Stk38	1.23056e-196	0.743671	0.455	0.31	2.55181e-192	Monocytes
Sqstm1	2.22069e-196	0.538007	0.674	0.456	4.60505e-192	AM
Psme2	2.81965e-196	2.33657	0.903	0.408	5.84711e-192	MoDC
Arhgef2	3.07293e-196	0.401388	0.323	0.147	6.37234e-192	AM
Gna12	3.09978e-196	0.617912	0.325	0.1	6.42801e-192	Macrophages
Nlrc5	3.94226e-196	0.788768	0.389	0.047	8.17507e-192	MoDC
Atp6ap1	5.62488e-196	0.405238	0.529	0.305	1.16643e-191	AM
Rpl22l1	7.88231e-196	1.1178	0.757	0.53	1.63455e-191	B cells
Rpl15	1.84281e-195	0.562034	0.969	0.819	3.82144e-191	cDC
Ehd1	3.73585e-195	0.619026	0.515	0.357	7.74703e-191	Monocytes
Slamf7	4.52079e-195	0.63206	0.375	0.123	9.37477e-191	Macrophages
Smarcc2	1.02168e-194	0.35522	0.297	0.13	2.11865e-190	AM
Glipr2	2.8596e-194	1.46665	0.628	0.127	5.92995e-190	MoDC
Rpl15	3.28753e-194	0.672195	0.89	0.825	6.81735e-190	T cells
Mink1	2.64981e-193	0.355734	0.278	0.117	5.49492e-189	AM
Ppib	3.18512e-193	0.592469	0.851	0.526	6.60498e-189	cDC
Sdf2l1	5.51127e-193	0.61861	0.447	0.179	1.14287e-188	cDC
Rnf115	6.16781e-193	1.39352	0.679	0.153	1.27902e-188	MoDC
Atp6v1e1	1.57928e-192	0.438491	0.585	0.359	3.27496e-188	AM
Spib	1.72285e-192	3.06283	0.795	0.027	3.57268e-188	pDC
Ddx3x	2.16481e-192	0.604915	0.623	0.498	4.48917e-188	Monocytes
Tgfbr1	2.71472e-192	0.360368	0.418	0.211	5.62951e-188	AM
Mxi1	2.74194e-192	0.709355	0.316	0.17	5.68597e-188	Monocytes
Rps8	4.28815e-192	0.518382	0.977	0.948	8.89234e-188	T cells
Zc3hav1	8.35629e-192	0.567718	0.444	0.277	1.73284e-187	Monocytes
Havcr1	1.14335e-191	0.741745	0.282	0.003	2.37097e-187	pDC
Gng2	1.6336e-191	0.384319	0.477	0.183	3.3876e-187	cDC
Prdx4	2.32145e-191	1.33827	0.482	0.094	4.81398e-187	Plasma cells
Casp3	7.12106e-191	1.11451	0.527	0.088	1.47669e-186	MoDC
Ppt1	7.39478e-191	1.12421	0.582	0.32	1.53346e-186	cDC
AA467197	7.4022e-191	1.52901	0.276	0.078	1.535e-186	Neutrophils
Marcksl1	1.26824e-190	1.75708	0.921	0.3	2.62995e-186	MoDC
Snn	1.34271e-190	0.676881	0.326	0.034	2.78437e-186	MoDC
Diaph2	3.66326e-190	0.368541	0.385	0.192	7.59649e-186	AM
Ripor2	4.46662e-190	0.894431	0.32	0.088	9.26243e-186	B cells
Dpp4	5.08063e-190	0.896828	0.443	0.063	1.05357e-185	MoDC
Tmsb4x	1.77521e-189	1.56846	1	0.994	3.68126e-185	MoDC
Rpl24	2.26043e-189	0.68886	0.95	0.877	4.68746e-185	B cells
Mef2d	2.78433e-189	0.674971	0.337	0.187	5.77386e-185	Monocytes
Hmgn1	3.00253e-189	0.419446	0.369	0.184	6.22635e-185	AM
1810037I17Rik	3.3651e-189	0.465081	0.569	0.353	6.97821e-185	AM
Rack1	4.02124e-189	0.571511	0.935	0.884	8.33884e-185	T cells
Bri3bp	1.49886e-188	0.604808	0.272	0.131	3.10818e-184	Monocytes
Nenf	2.00384e-188	0.42339	0.252	0.106	4.15536e-184	AM
B4galt5	3.00465e-188	0.707267	0.339	0.193	6.23073e-184	Monocytes
Pnpla2	7.94678e-188	0.331172	0.343	0.161	1.64792e-183	AM
Bcl2l11	8.62755e-188	0.6264	0.494	0.328	1.7891e-183	Monocytes
Gbp3	8.68952e-188	0.535126	0.264	0.07	1.80195e-183	Macrophages
Vps29	1.5803e-187	0.438149	0.411	0.22	3.27707e-183	AM
Slc15a3	1.81427e-187	0.325807	0.662	0.407	3.76225e-183	AM
Atp6v0d1	2.64137e-187	0.392467	0.522	0.304	5.47741e-183	AM
Id2	2.68768e-187	0.750437	0.632	0.478	5.57345e-183	Monocytes
Dusp3	2.73553e-187	0.350336	0.43	0.222	5.67267e-183	AM
Ctnnbip1	2.80477e-187	0.369247	0.298	0.091	5.81625e-183	cDC
Csf2rb	2.99128e-187	0.352124	0.649	0.407	6.20301e-183	AM
Rps7	9.49056e-187	0.413674	0.993	0.894	1.96806e-182	cDC
Ccpg1	4.05172e-186	0.343534	0.431	0.228	8.40206e-182	AM
Rps6ka3	5.29851e-186	0.378767	0.332	0.157	1.09875e-181	AM
Gda	5.37786e-186	0.67621	0.559	0.385	1.11521e-181	Monocytes
Ccdc12	7.05626e-186	0.523978	0.69	0.354	1.46326e-181	cDC
Rps27a	1.03466e-185	0.583352	0.977	0.947	2.14558e-181	B cells
Ncoa7	2.40055e-185	0.561535	0.29	0.089	4.97802e-181	cDC
Alox5ap	3.27501e-185	1.66665	0.719	0.59	6.79139e-181	Neutrophils
Klf10	3.57211e-185	0.728452	0.349	0.199	7.40749e-181	Monocytes
S100a6	3.92719e-185	1.03299	0.707	0.481	8.14382e-181	T cells
Gng2	7.06876e-185	1.0358	0.389	0.187	1.46585e-180	T cells
Tnfsf12	7.19051e-185	0.592585	0.326	0.103	1.4911e-180	Macrophages
Rpl26	9.5433e-185	0.486002	0.95	0.909	1.97899e-180	T cells
Snrpb	1.12373e-184	0.58367	0.602	0.489	2.33029e-180	Monocytes
Nck1	1.146e-184	0.320465	0.252	0.102	2.37646e-180	AM
Tbc1d8	2.19283e-184	0.34054	0.284	0.082	4.54727e-180	cDC
Snx5	2.2093e-184	0.753848	0.601	0.297	4.58142e-180	Macrophages
Taldo1	3.08753e-184	0.490691	0.743	0.624	6.40261e-180	Monocytes
Irs2	3.21655e-184	0.400925	0.374	0.188	6.67017e-180	AM
Rab7b	4.42074e-184	0.701663	0.342	0.111	9.16729e-180	Macrophages
Cd200	5.7137e-184	1.09652	0.476	0.075	1.18485e-179	MoDC
Clec4d	6.32992e-184	0.303608	0.283	0.129	1.31264e-179	Monocytes
Eno1	1.3863e-183	0.63828	0.428	0.275	2.87477e-179	Monocytes
Fam32a	1.57053e-183	0.649974	0.429	0.281	3.25681e-179	Monocytes
Eif5b	2.95291e-183	0.419625	0.585	0.366	6.12346e-179	AM
Ltb4r1	4.72035e-183	0.44448	0.264	0.074	9.78859e-179	cDC
Pvr	5.06747e-183	0.518636	0.324	0.106	1.05084e-178	cDC
Rpl17	5.41773e-183	0.46734	0.992	0.919	1.12347e-178	cDC
Ccl9	7.07348e-183	0.910903	0.575	0.265	1.46683e-178	Macrophages
Slc25a20	8.17221e-183	0.491475	0.275	0.082	1.69467e-178	cDC
Myl6	8.20575e-183	0.377324	0.91	0.852	1.70163e-178	AM
Actr3	1.05018e-182	0.565165	0.912	0.657	2.17776e-178	cDC
Nostrin	1.36137e-182	0.980243	0.42	0.06	2.82308e-178	MoDC
Mndal	1.62674e-182	1.05598	0.483	0.203	3.37337e-178	B cells
Txnrd1	2.3974e-182	0.616666	0.524	0.376	4.97149e-178	Monocytes
Pdha1	2.4717e-182	0.599582	0.269	0.133	5.12557e-178	Monocytes
Ly86	3.19214e-182	0.935094	0.504	0.211	6.61955e-178	B cells
mt-Cytb	3.57583e-182	0.558177	0.986	0.93	7.41519e-178	B cells
Zdhhc18	5.31896e-182	0.797701	0.254	0.086	1.10299e-177	T cells
Dhrs3	5.95074e-182	0.647408	0.491	0.2	1.23401e-177	Macrophages
Smchd1	6.12274e-182	0.633664	0.452	0.304	1.26967e-177	Monocytes
Ccnd2	8.68676e-182	0.819262	0.625	0.388	1.80137e-177	T cells
Ggta1	8.75887e-182	0.317993	0.315	0.144	1.81633e-177	AM
Rps18	9.51565e-182	0.457926	0.985	0.848	1.97326e-177	cDC
Hip1	1.89204e-181	0.269051	0.402	0.198	3.92353e-177	AM
Procr	2.63599e-181	1.18022	0.308	0.033	5.46626e-177	MoDC
Rps28	4.56985e-181	0.492018	0.995	0.926	9.4765e-177	cDC
Nin	5.03306e-181	0.620103	0.288	0.146	1.04371e-176	Monocytes
mt-Nd4	6.04961e-181	0.339161	0.907	0.911	1.25451e-176	AM
Tnip1	7.1941e-181	0.67397	0.323	0.181	1.49184e-176	Monocytes
Ktn1	1.86857e-180	1.49479	0.651	0.148	3.87486e-176	MoDC
M6pr	3.32664e-180	0.438115	0.557	0.343	6.89844e-176	AM
Apobec1	4.12994e-180	0.640622	0.308	0.164	8.56425e-176	Monocytes
Mcub	5.36982e-180	0.488411	0.253	0.066	1.11354e-175	Macrophages
Bcl10	9.13079e-180	0.631027	0.388	0.24	1.89345e-175	Monocytes
B4galt1	1.24126e-179	0.385145	0.328	0.156	2.574e-175	AM
Sh3pxd2b	2.03339e-179	0.491343	0.351	0.124	4.21664e-175	cDC
Rpl36a	3.16559e-179	0.75216	0.811	0.729	6.56448e-175	T cells
Ogfrl1	3.47349e-179	1.4429	0.69	0.167	7.20297e-175	MoDC
Rps9	4.3568e-179	0.373361	0.998	0.965	9.0347e-175	cDC
Rpl11	5.89029e-179	0.438691	0.993	0.898	1.22147e-174	cDC
Gimap5	8.03872e-179	1.83583	0.373	0.037	1.66699e-174	NK cells
Bin1	2.49577e-178	0.35932	0.325	0.106	5.17548e-174	cDC
Fmnl2	4.13507e-178	0.814784	0.394	0.054	8.57489e-174	MoDC
Rab5c	7.36028e-178	0.434694	0.582	0.37	1.5263e-173	AM
Ctsl	7.39997e-178	1.05187	0.578	0.271	1.53453e-173	Macrophages
Ywhah	7.6409e-178	0.577835	0.699	0.368	1.58449e-173	cDC
Ahcyl2	1.21949e-177	0.403412	0.32	0.104	2.52886e-173	cDC
Tap1	1.26018e-177	0.439269	0.465	0.191	2.61324e-173	cDC
St8sia4	1.36492e-177	0.525808	0.464	0.189	2.83044e-173	cDC
Rps29	1.59014e-177	0.47107	0.99	0.968	3.29748e-173	T cells
Rpl23a	1.9383e-177	0.682757	0.933	0.836	4.01945e-173	B cells
Neurl3	2.62415e-177	0.33344	0.447	0.26	5.44169e-173	Monocytes
Lrrfip1	2.98898e-177	0.567356	0.616	0.495	6.19824e-173	Monocytes
Prkcb	3.26025e-177	0.576825	0.274	0.134	6.76077e-173	Monocytes
Ppia	8.12113e-177	0.520881	0.941	0.891	1.68408e-172	T cells
Tapbpl	8.60337e-177	1.07451	0.494	0.084	1.78408e-172	MoDC
Arl5c	9.95885e-177	1.57848	0.789	0.216	2.06517e-172	MoDC
Cd36	1.40677e-176	0.39055	0.461	0.257	2.91722e-172	AM
Rpl27a	2.64982e-176	0.39882	0.997	0.926	5.49494e-172	cDC
Tspan14	4.13086e-176	0.273463	0.312	0.142	8.56616e-172	AM
Atp6v0c	6.04067e-176	0.624199	0.945	0.718	1.25265e-171	Macrophages
Hnrnpa1	6.44537e-176	0.466138	0.678	0.342	1.33658e-171	cDC
Snhg15	6.72785e-176	1.12115	0.542	0.1	1.39515e-171	MoDC
Aldh2	7.73572e-176	0.57439	0.395	0.245	1.60416e-171	Monocytes
Tmem131l	1.37703e-175	1.13652	0.618	0.126	2.85554e-171	MoDC
Pmaip1	1.38184e-175	0.525444	0.509	0.219	2.86553e-171	cDC
Marcks	1.43252e-175	1.81849	0.975	0.463	2.97062e-171	MoDC
Rplp0	1.50429e-175	0.706297	0.962	0.908	3.11945e-171	B cells
Snrpg	2.65988e-175	0.80142	0.683	0.538	5.51579e-171	T cells
Mical3	2.90047e-175	0.783256	0.318	0.036	6.01471e-171	MoDC
Zfp36l1	3.97424e-175	0.89483	0.526	0.395	8.24139e-171	Monocytes
Mapk6	4.86522e-175	0.302991	0.37	0.183	1.0089e-170	AM
Fam129a	5.01464e-175	0.464738	0.498	0.294	1.03989e-170	AM
Cd2	5.94222e-175	0.283779	0.301	0.133	1.23224e-170	AM
Rpl27	6.62221e-175	0.710711	0.912	0.825	1.37325e-170	B cells
Selenow	6.68885e-175	0.895497	0.58	0.388	1.38707e-170	T cells
Cd69	7.69941e-175	0.909959	0.351	0.111	1.59663e-170	B cells
Ppfia4	8.81971e-175	0.551123	0.258	0.071	1.82894e-170	Macrophages
Rpl37	1.3441e-174	0.487838	0.993	0.918	2.78727e-170	cDC
Got2	1.77366e-174	0.406476	0.398	0.15	3.67803e-170	cDC
4930523C07Rik	1.88115e-174	0.930214	0.408	0.201	3.90095e-170	T cells
Elf1	2.64122e-174	1.01324	0.452	0.256	5.47711e-170	T cells
Grn	2.75134e-174	0.693785	0.808	0.471	5.70546e-170	Macrophages
Rps27l	2.7693e-174	0.558305	0.769	0.433	5.74269e-170	cDC
Kmt2a	3.9777e-174	1.00774	0.416	0.217	8.24857e-170	T cells
Dnase1l3	5.28653e-174	1.51042	0.504	0.089	1.09627e-169	MoDC
Tes	7.05044e-174	0.322119	0.512	0.209	1.46205e-169	cDC
Gpcpd1	9.67655e-174	0.349308	0.641	0.414	2.00663e-169	AM
Metap2	1.98661e-173	0.433347	0.443	0.249	4.11962e-169	AM
Crip1	4.59367e-173	2.16822	0.982	0.59	9.52589e-169	MoDC
Mrps15	4.62503e-173	0.411179	0.329	0.164	9.59093e-169	AM
Myo5a	5.07261e-173	0.473251	0.31	0.151	1.05191e-168	AM
Rcbtb2	6.63444e-173	0.303783	0.26	0.11	1.37578e-168	AM
Lefty1	7.59105e-173	0.88051	0.308	0.004	1.57416e-168	pDC
Pkig	9.39272e-173	0.970171	0.362	0.126	1.94777e-168	B cells
Nudt9	6.11291e-172	1.12898	0.532	0.101	1.26763e-167	MoDC
Orai1	8.17125e-172	0.41706	0.537	0.238	1.69447e-167	cDC
Gltp	8.44821e-172	0.444427	0.608	0.288	1.75191e-167	cDC
Ddb1	8.6352e-172	0.380073	0.335	0.165	1.79068e-167	AM
Itm2b	1.13909e-171	0.756292	0.958	0.836	2.36213e-167	Macrophages
Ostf1	1.95835e-171	0.478481	0.695	0.602	4.06104e-167	Monocytes
Rps2	2.35552e-171	0.663639	0.909	0.857	4.88463e-167	T cells
Rpl6	2.65831e-171	0.425736	0.994	0.905	5.51253e-167	cDC
Cmtm7	2.68659e-171	0.572258	0.392	0.242	5.57117e-167	Monocytes
St3gal1	3.69563e-171	0.632762	0.286	0.152	7.66363e-167	Monocytes
Irf5	4.03821e-171	0.606949	0.339	0.196	8.37403e-167	Monocytes
Pirb	5.54059e-171	0.622188	0.442	0.302	1.14895e-166	Monocytes
Ivns1abp	6.52646e-171	0.392876	0.357	0.182	1.35339e-166	AM
Rps17	6.79985e-171	0.808012	0.888	0.778	1.41009e-166	B cells
Cd36	8.1124e-171	0.902084	0.409	0.271	1.68227e-166	Monocytes
Chic2	8.76985e-171	0.371149	0.422	0.23	1.8186e-166	AM
Rpl35a	1.532e-170	0.386544	0.996	0.941	3.17691e-166	cDC
Itprid2	1.61014e-170	0.626906	0.284	0.151	3.33894e-166	Monocytes
Ctsz	1.99757e-170	0.69962	0.922	0.681	4.14236e-166	Macrophages
Fyb	2.25194e-170	0.635605	0.681	0.396	4.66985e-166	T cells
Tram2	2.62515e-170	0.485784	0.258	0.028	5.44377e-166	Plasma cells
Psmb6	4.51012e-170	0.502786	0.545	0.348	9.35264e-166	AM
Fau	5.70108e-170	0.353213	0.983	0.981	1.18223e-165	T cells
Csf2ra	8.04539e-170	0.513218	0.583	0.442	1.66837e-165	Monocytes
Rps2	1.33685e-169	0.471637	0.979	0.851	2.77223e-165	cDC
Rassf4	1.59331e-169	0.429167	0.519	0.311	3.30405e-165	AM
Ccnd3	2.33493e-169	0.536235	0.385	0.233	4.84195e-165	Monocytes
Rrbp1	3.13587e-169	0.687734	0.853	0.584	6.50286e-165	Macrophages
Plod3	3.24295e-169	0.315648	0.347	0.169	6.72491e-165	AM
Dnajb14	4.25766e-169	0.4365	0.423	0.169	8.8291e-165	cDC
Hivep1	5.99386e-169	1.1392	0.623	0.134	1.24295e-164	MoDC
Arid5a	6.51059e-169	0.929265	0.366	0.166	1.3501e-164	T cells
Leprotl1	6.60545e-169	0.947954	0.42	0.228	1.36977e-164	T cells
Tubb5	9.7639e-169	0.512641	0.553	0.34	2.02474e-164	AM
Rpl12	2.11384e-168	0.28009	0.981	0.836	4.38347e-164	cDC
Tnfaip3	2.24532e-168	1.4631	0.708	0.573	4.65612e-164	Neutrophils
Rhoh	2.30029e-168	0.914182	0.296	0.086	4.7701e-164	B cells
Rplp0	2.30811e-168	0.619124	0.947	0.907	4.78632e-164	T cells
Ncoa7	3.08179e-168	1.51811	0.519	0.1	6.39071e-164	MoDC
Caprin1	3.86177e-168	0.391447	0.443	0.249	8.00816e-164	AM
Vps35	7.84797e-168	0.361806	0.364	0.189	1.62743e-163	AM
Gde1	1.43635e-167	0.354266	0.287	0.132	2.97856e-163	AM
Stxbp2	1.91291e-167	0.315178	0.284	0.13	3.96681e-163	AM
Morf4l2	1.98205e-167	0.358966	0.363	0.186	4.11017e-163	AM
Cpeb4	2.82683e-167	0.317871	0.299	0.139	5.862e-163	AM
Tent5c	3.50673e-167	1.26627	0.569	0.135	7.2719e-163	Plasma cells
Cd81	4.6882e-167	0.629232	0.553	0.269	9.72192e-163	cDC
Rpl22	7.73732e-167	0.449119	0.978	0.829	1.60449e-162	cDC
Atpif1	1.69934e-166	0.647317	0.717	0.399	3.52391e-162	Macrophages
Ppp1cc	2.36064e-166	0.327212	0.419	0.227	4.89527e-162	AM
Marcksl1	3.96223e-166	0.43011	0.433	0.26	8.21648e-162	Monocytes
Arhgef6	4.57886e-166	0.369556	0.425	0.168	9.49519e-162	cDC
Azin1	6.44485e-166	0.64612	0.39	0.251	1.33647e-161	Monocytes
Tuba1a	6.57436e-166	1.62801	0.664	0.165	1.36333e-161	MoDC
Ifngr2	1.20844e-165	0.587712	0.353	0.215	2.50594e-161	Monocytes
Golga4	1.4712e-165	0.360769	0.357	0.183	3.05083e-161	AM
Lamp2	1.49151e-165	0.567745	0.578	0.449	3.09295e-161	Monocytes
Bach1	1.52338e-165	0.634037	0.412	0.272	3.15903e-161	Monocytes
Pik3ap1	1.92111e-165	0.284909	0.52	0.298	3.98382e-161	AM
Cxcl2	2.52759e-165	0.604984	0.837	0.575	5.24147e-161	Macrophages
Ugcg	2.54946e-165	0.340465	0.455	0.254	5.28682e-161	AM
Mkrn1	4.47574e-165	0.63383	0.618	0.308	9.28134e-161	cDC
Rpl18a	5.62088e-165	0.392656	0.993	0.922	1.1656e-160	cDC
Vps13c	1.06059e-164	0.327868	0.316	0.151	2.19935e-160	AM
Rps19	1.72669e-164	0.585454	0.96	0.917	3.58064e-160	T cells
Cxcr4	2.03251e-164	0.530104	0.528	0.376	4.21483e-160	Monocytes
Ier3	2.99816e-164	0.324898	0.489	0.321	6.21729e-160	Monocytes
Cacna1e	3.71119e-164	1.60317	0.513	0.013	7.6959e-160	pDC
Psme1	4.03547e-164	2.01061	0.924	0.526	8.36835e-160	MoDC
Shtn1	6.11875e-164	0.429943	0.534	0.239	1.26885e-159	cDC
Tyrobp	6.48792e-164	0.783072	0.889	0.79	1.3454e-159	Neutrophils
Apobec3	6.72888e-164	0.333545	0.391	0.147	1.39537e-159	cDC
Arhgap32	7.80857e-164	0.647123	0.256	0.003	1.61926e-159	pDC
Tnfrsf21	1.07886e-163	0.316104	0.258	0.112	2.23723e-159	AM
Camk1	2.19153e-163	0.552912	0.468	0.193	4.54458e-159	Macrophages
Chka	2.44485e-163	0.928562	0.366	0.204	5.06988e-159	AM
Itm2c	2.72146e-163	0.478989	0.601	0.294	5.6435e-159	cDC
Vamp8	1.14928e-162	0.684053	0.655	0.569	2.38326e-158	Monocytes
Anxa6	1.16753e-162	0.371412	0.534	0.236	2.4211e-158	cDC
Hmox1	3.18738e-162	0.484737	0.334	0.166	6.60967e-158	AM
Ptp4a2	4.498e-162	0.555872	0.657	0.574	9.3275e-158	Monocytes
Gnb1	4.61612e-162	0.433256	0.698	0.504	9.57245e-158	AM
Arap2	6.3184e-162	0.775556	0.272	0.074	1.31025e-157	B cells
Mbtd1	9.2333e-162	0.474255	0.359	0.134	1.91471e-157	cDC
Fchsd2	1.10188e-161	0.983394	0.468	0.08	2.28497e-157	MoDC
Eif3a	1.49799e-161	0.436587	0.692	0.505	3.10638e-157	AM
Srpk1	1.55414e-161	0.846701	0.338	0.157	3.22282e-157	T cells
Sgk3	2.4859e-161	0.592046	0.289	0.159	5.15502e-157	Monocytes
Timm13	2.60955e-161	0.431217	0.501	0.305	5.41142e-157	AM
Eef1a1	5.14993e-161	0.351506	0.999	0.958	1.06794e-156	cDC
Wfdc17	5.23074e-161	0.889158	0.619	0.309	1.0847e-156	Macrophages
Rapgef6	5.68678e-161	0.94387	0.402	0.21	1.17927e-156	T cells
Gng5	6.66545e-161	0.426259	0.785	0.708	1.38222e-156	Monocytes
Tuba1a	6.80337e-161	0.420793	0.395	0.151	1.41082e-156	cDC
Ankrd12	6.92292e-161	1.02402	0.47	0.28	1.43561e-156	T cells
Plaat3	7.56582e-161	1.7529	0.58	0.135	1.56892e-156	MoDC
Rpl10	1.86625e-160	0.502722	0.976	0.835	3.87005e-156	cDC
Eno3	1.86957e-160	1.21567	0.649	0.14	3.87693e-156	MoDC
Rpl26	2.05031e-160	0.410397	0.993	0.905	4.25173e-156	cDC
Tmem19	5.11079e-160	0.869017	0.399	0.06	1.05982e-155	MoDC
Rps8	6.66278e-160	0.340774	0.998	0.947	1.38166e-155	cDC
Tubb6	8.26239e-160	0.588606	0.293	0.159	1.71337e-155	Monocytes
Dennd4a	9.60239e-160	0.758613	0.737	0.458	1.99125e-155	cDC
Rpl4	1.20796e-159	0.721903	0.887	0.771	2.50494e-155	B cells
Ppp1r11	2.69123e-159	0.415157	0.518	0.235	5.5808e-155	cDC
Lsp1	4.43146e-159	1.79718	0.957	0.731	9.18952e-155	MoDC
Samsn1	6.42419e-159	1.46016	0.629	0.448	1.33218e-154	Neutrophils
Sod1	1.05175e-158	0.494298	0.609	0.306	2.18101e-154	cDC
Il21r	1.51785e-158	1.05724	0.552	0.108	3.14756e-154	MoDC
Gas5	2.70764e-158	0.951827	0.673	0.42	5.61484e-154	B cells
Htra2	3.00982e-158	1.10618	0.562	0.116	6.24147e-154	MoDC
Hspa1a	3.30473e-158	0.963765	0.447	0.2	6.85301e-154	cDC
Acvrl1	3.60243e-158	0.563771	0.284	0.09	7.47036e-154	Macrophages
Ncf1	4.11595e-158	1.66571	0.569	0.399	8.53525e-154	Neutrophils
Fam49a	4.63134e-158	1.28396	0.776	0.215	9.604e-154	MoDC
Alox5ap	8.54808e-158	0.276424	0.911	0.569	1.77262e-153	cDC
[truncated: 2,947 more rows]
