# Supplementary material for: Acidovorax temperans skews neutrophil maturation and polarizes Th17 cells to promote lung adenocarcinoma development
Source: Oncogenesis. 2024 Apr 3;13(1):13. doi: 10.1038/s41389-024-00513-6 (PMC10991269; doi:10.1038/s41389-024-00513-6)
Supplement: Supplementary file 3 — Supplemental Table S2 [file 41389_2024_513_MOESM3_ESM.xlsx]

## Sheet: Sheet1
Table S2. MoMaDC marker genes.
gene	p_val	avg_log2FC	pct.1	pct.2	p_val_adj	cluster
Il10	0	2.2833	0.332	0.034	0	Monocytes-1
Gngt2	0	2.07512	0.978	0.558	0	Monocytes-1
Treml4	0	2.02187	0.849	0.211	0	Monocytes-1
Eno3	0	2.00486	0.738	0.134	0	Monocytes-1
Cd300ld	0	2.00122	0.887	0.247	0	Monocytes-1
Spn	0	1.84669	0.804	0.212	0	Monocytes-1
Fabp4	0	1.82051	0.566	0.112	0	Monocytes-1
Itgal	0	1.7901	0.95	0.417	0	Monocytes-1
Cd300e	0	1.76503	0.625	0.071	0	Monocytes-1
Lst1	0	1.74039	0.954	0.506	0	Monocytes-1
Adgre4	0	1.69788	0.818	0.222	0	Monocytes-1
Smpdl3b	0	1.66471	0.653	0.132	0	Monocytes-1
Pou2f2	0	1.6494	0.897	0.393	0	Monocytes-1
Dusp16	0	1.59511	0.895	0.387	0	Monocytes-1
Ace	0	1.49772	0.848	0.241	0	Monocytes-1
Cyp4f18	0	1.48429	0.556	0.161	0	Monocytes-1
Slc12a2	0	1.46764	0.433	0.06	0	Monocytes-1
Pglyrp1	0	1.44531	0.703	0.248	0	Monocytes-1
Itga4	0	1.44377	0.905	0.571	0	Monocytes-1
Ppp1cb	0	1.38564	0.669	0.313	0	Monocytes-1
Cybb	0	1.35995	0.988	0.75	0	Monocytes-1
Cyfip2	0	1.3547	0.582	0.191	0	Monocytes-1
Cd82	0	1.33787	0.606	0.246	0	Monocytes-1
Stap1	0	1.31623	0.82	0.402	0	Monocytes-1
Heg1	0	1.316	0.511	0.119	0	Monocytes-1
Pecam1	0	1.30198	0.374	0.067	0	Monocytes-1
Prr13	0	1.27768	0.84	0.571	0	Monocytes-1
Tgm2	0	1.27721	0.864	0.467	0	Monocytes-1
Ly6i	0	1.25363	0.359	0.056	0	Monocytes-1
Cyth3	0	1.24749	0.579	0.214	0	Monocytes-1
Csf1r	0	1.21922	0.938	0.624	0	Monocytes-1
Gm31814	0	1.21365	0.362	0.054	0	Monocytes-1
Msn	0	1.20423	0.958	0.8	0	Monocytes-1
Stk10	0	1.20229	0.741	0.348	0	Monocytes-1
Agpat4	0	1.19983	0.688	0.338	0	Monocytes-1
Limd2	0	1.19189	0.635	0.317	0	Monocytes-1
Msrb1	0	1.18632	0.889	0.592	0	Monocytes-1
Ets1	0	1.18591	0.419	0.097	0	Monocytes-1
Nupr1	0	1.17392	0.649	0.272	0	Monocytes-1
Ptprc	0	1.16852	0.981	0.854	0	Monocytes-1
Ppp2r5a	0	1.16754	0.739	0.408	0	Monocytes-1
Rap1b	0	1.16324	0.954	0.799	0	Monocytes-1
Pilra	0	1.15997	0.597	0.247	0	Monocytes-1
Fpr2	0	1.15553	0.408	0.095	0	Monocytes-1
Nadk	0	1.15332	0.739	0.394	0	Monocytes-1
Rras	0	1.14727	0.519	0.19	0	Monocytes-1
Grk3	0	1.12709	0.727	0.39	0	Monocytes-1
Rap1a	0	1.11387	0.831	0.569	0	Monocytes-1
Txn1	0	1.11205	0.852	0.639	0	Monocytes-1
Fgr	0	1.09817	0.769	0.413	0	Monocytes-1
Hp	0	1.09221	0.727	0.331	0	Monocytes-1
Klf2	0	1.09105	0.825	0.503	0	Monocytes-1
Fyb	0	1.08207	0.88	0.597	0	Monocytes-1
Rbpms	0	1.07948	0.577	0.242	0	Monocytes-1
Cdc42ep2	0	1.05885	0.572	0.212	0	Monocytes-1
Bcl2	0	1.05386	0.454	0.137	0	Monocytes-1
Calm1	0	1.0265	0.993	0.948	0	Monocytes-1
Itgb2	0	1.01614	0.895	0.656	0	Monocytes-1
Fcer1g	0	1.01414	0.992	0.892	0	Monocytes-1
Trem3	0	1.0048	0.337	0.058	0	Monocytes-1
Flna	0	0.993444	0.896	0.687	0	Monocytes-1
Ptpn1	0	0.991064	0.848	0.638	0	Monocytes-1
Cebpb	0	0.986354	0.995	0.756	0	Monocytes-1
Ceacam1	0	0.982929	0.52	0.175	0	Monocytes-1
Lcp1	0	0.964884	0.95	0.825	0	Monocytes-1
Ctsb	0	0.946604	0.985	0.862	0	Monocytes-1
Itgb3	0	0.939175	0.268	0.03	0	Monocytes-1
Rel	0	0.906177	0.924	0.749	0	Monocytes-1
Tln1	0	0.905249	0.872	0.718	0	Monocytes-1
Gpx1	0	0.893887	0.988	0.946	0	Monocytes-1
Adgre5	0	0.893633	0.908	0.684	0	Monocytes-1
Nr4a1	0	0.856501	0.932	0.704	0	Monocytes-1
Rhoa	0	0.835494	0.94	0.855	0	Monocytes-1
Iqgap1	0	0.770622	0.964	0.9	0	Monocytes-1
Cyba	0	0.762679	0.974	0.937	0	Monocytes-1
B2m	0	0.648693	0.996	0.967	0	Monocytes-1
Ly6c2	0	2.0434	0.477	0.049	0	Act Mono-1
F13a1	0	1.92706	0.501	0.06	0	Act Mono-1
Thbs1	0	1.79494	0.682	0.227	0	Act Mono-1
Fn1	0	1.73952	0.673	0.164	0	Act Mono-1
Lyz2	0	1.5947	0.995	0.931	0	Act Mono-1
Ms4a4c	0	1.54681	0.54	0.1	0	Act Mono-1
Ifitm3	0	1.29038	0.967	0.656	0	Act Mono-1
Gm9733	0	0.978688	0.392	0.068	0	Act Mono-1
Saa3	0	4.07877	0.627	0.021	0	Act Mono-2
S100a8	0	3.92955	0.471	0.065	0	Act Mono-2
Il1r2	0	3.10685	0.815	0.111	0	Act Mono-2
Vcan	0	2.91539	0.727	0.026	0	Act Mono-2
Chil3	0	2.90143	0.91	0.443	0	Act Mono-2
Lcn2	0	2.52398	0.427	0.012	0	Act Mono-2
Mmp8	0	2.4935	0.561	0.043	0	Act Mono-2
Thbs1	0	2.31569	0.945	0.244	0	Act Mono-2
Lrg1	0	2.29726	0.489	0.017	0	Act Mono-2
Wfdc21	0	2.23238	0.41	0.031	0	Act Mono-2
Pira2	0	2.12461	0.793	0.192	0	Act Mono-2
Tgfbi	0	2.10402	0.944	0.448	0	Act Mono-2
Cd38	0	1.47778	0.422	0.047	0	Act Mono-2
Tarm1	0	1.13469	0.277	0.017	0	Act Mono-2
Top2a	0	2.75872	0.821	0.032	0	Cycling Mono
Pclaf	0	2.46855	0.756	0.007	0	Cycling Mono
Birc5	0	2.35435	0.854	0.007	0	Cycling Mono
Hist1h1b	0	2.13395	0.65	0.014	0	Cycling Mono
Ube2c	0	2.1323	0.618	0.01	0	Cycling Mono
Cenpf	0	1.84732	0.537	0.006	0	Cycling Mono
Cdca8	0	1.68357	0.691	0.013	0	Cycling Mono
Cenpe	0	1.57741	0.48	0.01	0	Cycling Mono
Ccnb2	0	1.57253	0.577	0.007	0	Cycling Mono
Cdca3	0	1.56371	0.675	0.004	0	Cycling Mono
Nusap1	0	1.45676	0.553	0.007	0	Cycling Mono
Spc24	0	1.36037	0.545	0.008	0	Cycling Mono
Cdk1	0	1.30403	0.504	0.009	0	Cycling Mono
Rrm2	0	1.25979	0.431	0.006	0	Cycling Mono
Tpx2	0	1.203	0.496	0.008	0	Cycling Mono
Ccna2	0	1.17232	0.512	0.003	0	Cycling Mono
Ncapd2	0	1.17209	0.48	0.009	0	Cycling Mono
Cdc20	0	1.15778	0.358	0.004	0	Cycling Mono
Knl1	0	1.12527	0.415	0.008	0	Cycling Mono
Kif11	0	1.04348	0.423	0.003	0	Cycling Mono
Hmmr	0	1.0423	0.407	0.003	0	Cycling Mono
Asf1b	0	0.982657	0.423	0.009	0	Cycling Mono
Aurkb	0	0.98039	0.415	0.005	0	Cycling Mono
Kif4	0	0.940333	0.341	0.003	0	Cycling Mono
Kif15	0	0.936992	0.407	0.007	0	Cycling Mono
Ccnb1	0	0.832503	0.309	0.003	0	Cycling Mono
Cenpm	0	0.830901	0.35	0.006	0	Cycling Mono
Kif22	0	0.817879	0.333	0.003	0	Cycling Mono
Bub1b	0	0.783093	0.309	0.004	0	Cycling Mono
Cep55	0	0.752891	0.276	0.003	0	Cycling Mono
Esco2	0	0.69598	0.268	0.001	0	Cycling Mono
Bub1	0	0.670394	0.309	0.002	0	Cycling Mono
Pbk	0	0.660819	0.26	0.001	0	Cycling Mono
Ncapg	0	0.659258	0.26	0.002	0	Cycling Mono
Shcbp1	0	0.656476	0.285	0.002	0	Cycling Mono
Rad51ap1	0	0.633715	0.276	0.003	0	Cycling Mono
Iqgap3	0	0.63166	0.276	0.002	0	Cycling Mono
Ska1	0	0.565481	0.268	0.001	0	Cycling Mono
Prg4	0	5.80269	0.981	0.002	0	MP
Alox15	0	4.7307	0.944	0.001	0	MP
Serpinb2	0	4.31201	0.944	0.062	0	MP
C4b	0	3.90541	0.85	0.012	0	MP
Lrg1	0	3.4958	0.935	0.041	0	MP
F5	0	3.04767	0.935	0.05	0	MP
Prtn3	0	3.03486	0.869	0.019	0	MP
Ptgis	0	3.02664	0.776	0.002	0	MP
Ltc4s	0	2.95013	0.879	0.046	0	MP
Cd5l	0	2.88391	0.729	0	0	MP
Icam2	0	2.84502	0.888	0.037	0	MP
Gm12840	0	2.66238	0.813	0.04	0	MP
Selp	0	2.59057	0.897	0.005	0	MP
Ltbp1	0	2.46421	0.757	0	0	MP
Itga6	0	2.39173	0.748	0.027	0	MP
Ednrb	0	2.31464	0.682	0.011	0	MP
Fcna	0	2.21291	0.785	0.006	0	MP
F3	0	1.97525	0.43	0.01	0	MP
Efnb2	0	1.81755	0.664	0.013	0	MP
Ackr3	0	1.73175	0.505	0.001	0	MP
Padi4	0	1.68722	0.654	0.007	0	MP
Bcam	0	1.66419	0.57	0.003	0	MP
Calml4	0	1.5505	0.551	0.002	0	MP
Fabp7	0	1.51633	0.542	0.008	0	MP
Tgfb2	0	1.48907	0.421	0.007	0	MP
Vmn2r26	0	1.46058	0.495	0.001	0	MP
Ccl24	0	1.44501	0.299	0.004	0	MP
Cgnl1	0	1.39564	0.523	0.009	0	MP
Garnl3	0	1.21793	0.402	0.007	0	MP
Aspa	0	1.15082	0.393	0.002	0	MP
Gprc5b	0	1.08253	0.411	0.005	0	MP
Gata6	0	0.964862	0.346	0	0	MP
Gfpt2	0	0.805852	0.299	0.002	0	MP
Gm10369	0	0.78293	0.318	0.002	0	MP
Orm3	0	0.778506	0.318	0.001	0	MP
Mlxipl	0	0.727028	0.308	0.001	0	MP
C1qa	0	4.37493	0.995	0.099	0	TAM-1
C1qb	0	4.14694	0.996	0.114	0	TAM-1
C1qc	0	4.01168	0.985	0.083	0	TAM-1
Ms4a7	0	2.90963	0.703	0.025	0	TAM-1
Selenop	0	2.12115	0.841	0.295	0	TAM-1
Cd81	0	2.09712	0.853	0.205	0	TAM-1
H2-M2	0	2.09543	0.588	0.074	0	TAM-1
H2-Eb1	0	1.95402	0.991	0.513	0	TAM-1
Tmem176b	0	1.92796	0.915	0.237	0	TAM-1
Cd63	0	1.84053	0.731	0.113	0	TAM-1
Rgs10	0	1.79548	0.851	0.309	0	TAM-1
Pf4	0	1.77429	0.376	0.021	0	TAM-1
C3ar1	0	1.75997	0.644	0.057	0	TAM-1
Dab2	0	1.75467	0.677	0.106	0	TAM-1
Ccl12	0	1.75203	0.284	0.006	0	TAM-1
Cd74	0	1.74819	0.996	0.775	0	TAM-1
Tmem176a	0	1.73508	0.871	0.216	0	TAM-1
Aif1	0	1.69593	0.736	0.285	0	TAM-1
H2-Aa	0	1.69415	0.992	0.558	0	TAM-1
Hexb	0	1.66862	0.815	0.379	0	TAM-1
Pmepa1	0	1.59935	0.542	0.133	0	TAM-1
H2-Ab1	0	1.57649	0.992	0.554	0	TAM-1
Cxcl16	0	1.56828	0.875	0.306	0	TAM-1
Vcam1	0	1.5331	0.31	0.02	0	TAM-1
Cd72	0	1.50521	0.518	0.056	0	TAM-1
Axl	0	1.49428	0.666	0.108	0	TAM-1
Mrc1	0	1.49056	0.649	0.119	0	TAM-1
Trem2	0	1.46339	0.517	0.063	0	TAM-1
Timp2	0	1.46068	0.642	0.116	0	TAM-1
Mgl2	0	1.4539	0.648	0.137	0	TAM-1
Gatm	0	1.44897	0.625	0.172	0	TAM-1
Fcgr3	0	1.41374	0.83	0.305	0	TAM-1
Slamf9	0	1.40925	0.566	0.099	0	TAM-1
Plxdc2	0	1.36383	0.498	0.077	0	TAM-1
Itgb5	0	1.31952	0.619	0.146	0	TAM-1
Cxcl14	0	1.29317	0.418	0.047	0	TAM-1
Stab1	0	1.26907	0.385	0.033	0	TAM-1
Dst	0	1.18001	0.493	0.111	0	TAM-1
Col14a1	0	1.17851	0.322	0.003	0	TAM-1
Creb5	0	1.17463	0.47	0.077	0	TAM-1
Zmynd15	0	1.13475	0.466	0.087	0	TAM-1
Igf1	0	1.08481	0.274	0.02	0	TAM-1
Camk1	0	1.05334	0.487	0.095	0	TAM-1
Fcgr1	0	1.05089	0.392	0.046	0	TAM-1
Tmem37	0	1.00448	0.324	0.024	0	TAM-1
Blnk	0	0.921181	0.334	0.04	0	TAM-1
Rab3il1	0	0.898153	0.332	0.031	0	TAM-1
Tmem119	0	0.882514	0.271	0.005	0	TAM-1
Hpgds	0	0.855926	0.287	0.024	0	TAM-1
Olfml3	0	0.848367	0.256	0.007	0	TAM-1
Gpnmb	0	2.47505	0.441	0.027	0	TAM-2
Cd63	0	2.4147	0.866	0.151	0	TAM-2
Slc7a2	0	2.05025	0.544	0.026	0	TAM-2
Atp6v0d2	0	1.82306	0.505	0.029	0	TAM-2
Pld3	0	1.75765	0.656	0.095	0	TAM-2
Trem2	0	1.58277	0.652	0.09	0	TAM-2
F7	0	1.53997	0.431	0.028	0	TAM-2
Cd200r4	0	1.11616	0.377	0.008	0	TAM-2
Ccl5	0	6.46448	0.855	0.049	0	MoDC
Fscn1	0	4.76436	0.952	0.011	0	MoDC
Ccr7	0	4.48937	0.97	0.062	0	MoDC
Ccl22	0	4.07103	0.782	0.073	0	MoDC
Apol7c	0	3.71969	0.629	0.004	0	MoDC
Serpinb6b	0	3.43307	0.756	0.026	0	MoDC
Tbc1d4	0	3.23937	0.949	0.137	0	MoDC
Il12b	0	2.93302	0.477	0.022	0	MoDC
Il4i1	0	2.89606	0.832	0.031	0	MoDC
Serpinb9	0	2.87715	0.774	0.038	0	MoDC
Cacnb3	0	2.7751	0.868	0.004	0	MoDC
Zmynd15	0	2.68159	0.739	0.107	0	MoDC
Socs2	0	2.51034	0.807	0.038	0	MoDC
Anxa3	0	2.3395	0.794	0.106	0	MoDC
Gnb4	0	2.32516	0.711	0.06	0	MoDC
Tspan3	0	2.19161	0.665	0.068	0	MoDC
Spint2	0	2.1081	0.721	0.043	0	MoDC
Pakap.1	0	2.05832	0.629	0.007	0	MoDC
Plxnc1	0	2.02624	0.764	0.078	0	MoDC
Nudt17	0	2.0234	0.645	0.003	0	MoDC
Adam23	0	2.00784	0.695	0.067	0	MoDC
Birc2	0	1.99306	0.784	0.118	0	MoDC
Net1	0	1.961	0.627	0.07	0	MoDC
Rogdi	0	1.89056	0.777	0.118	0	MoDC
Mmp25	0	1.86457	0.599	0.032	0	MoDC
Actn1	0	1.84387	0.607	0.058	0	MoDC
Ly75	0	1.78369	0.589	0.041	0	MoDC
Mreg	0	1.67755	0.602	0.008	0	MoDC
Ankrd33b	0	1.61886	0.591	0.057	0	MoDC
Tmem39a	0	1.6125	0.602	0.052	0	MoDC
Fnbp1l	0	1.60595	0.637	0.069	0	MoDC
Poglut1	0	1.53687	0.629	0.049	0	MoDC
Strip2	0	1.48621	0.536	0.028	0	MoDC
Rabgap1l	0	1.4569	0.579	0.057	0	MoDC
Sinhcaf	0	1.43042	0.602	0.052	0	MoDC
Hmgn3	0	1.40603	0.513	0.036	0	MoDC
Cd200	0	1.38065	0.475	0.019	0	MoDC
Fam177a	0	1.33123	0.528	0.04	0	MoDC
Adcy6	0	1.32714	0.515	0.005	0	MoDC
Sema7a	0	1.30546	0.434	0.026	0	MoDC
Tnfrsf4	0	1.28972	0.345	0.002	0	MoDC
Bcl2l14	0	1.28241	0.335	0.015	0	MoDC
Slco5a1	0	1.27682	0.388	0.001	0	MoDC
Il15ra	0	1.27228	0.416	0.026	0	MoDC
2200002D01Rik	0	1.2638	0.36	0.007	0	MoDC
Sema6d	0	1.23344	0.424	0.015	0	MoDC
Aldh1a2	0	1.22241	0.312	0.012	0	MoDC
Slc4a8	0	1.19726	0.376	0.007	0	MoDC
Synpo2	0	1.1816	0.355	0	0	MoDC
Ccser2	0	1.1738	0.528	0.041	0	MoDC
Il2ra	0	1.14478	0.34	0.007	0	MoDC
Tubb2b	0	1.12538	0.302	0.009	0	MoDC
Prnp	0	1.10915	0.353	0.019	0	MoDC
Castor2	0	1.09987	0.485	0.03	0	MoDC
Spsb1	0	1.09645	0.421	0.025	0	MoDC
Cdkn2b	0	1.01886	0.345	0.005	0	MoDC
Tmem150c	0	0.988181	0.36	0.001	0	MoDC
Tnfrsf9	0	0.892512	0.307	0.005	0	MoDC
Lad1	0	0.891775	0.299	0.002	0	MoDC
Mical3	0	0.856539	0.317	0.015	0	MoDC
Snn	0	0.810774	0.327	0.007	0	MoDC
Slc22a23	0	0.731185	0.279	0.004	0	MoDC
Arhgap28	0	0.689652	0.264	0.004	0	MoDC
Naaa	0	2.98364	0.979	0.311	0	cDC1
Irf8	0	2.63021	0.935	0.281	0	cDC1
Cst3	0	2.57751	1	0.977	0	cDC1
Ckb	0	2.33912	0.939	0.202	0	cDC1
Itgae	0	2.29898	0.766	0.012	0	cDC1
Xcr1	0	2.25886	0.78	0.008	0	cDC1
Cd207	0	2.12294	0.626	0.021	0	cDC1
Cldn1	0	2.07363	0.708	0.021	0	cDC1
Ppt1	0	2.06019	0.939	0.304	0	cDC1
Wdfy4	0	2.04271	0.909	0.145	0	cDC1
Trim35	0	1.99652	0.763	0.104	0	cDC1
2022-09-03	0	1.989	0.744	0.008	0	cDC1
Cd24a	0	1.82994	0.815	0.092	0	cDC1
Dnase1l3	0	1.82263	0.756	0.094	0	cDC1
Ptms	0	1.67232	0.97	0.433	0	cDC1
Psmb9	0	1.61248	0.853	0.253	0	cDC1
Ifi205	0	1.60067	0.691	0.046	0	cDC1
H2-DMa	0	1.59699	0.986	0.428	0	cDC1
H2-Ob	0	1.54523	0.748	0.071	0	cDC1
Pkib	0	1.52069	0.74	0.109	0	cDC1
Clec9a	0	1.48658	0.652	0.012	0	cDC1
Plbd1	0	1.47811	0.981	0.574	0	cDC1
Rab7b	0	1.46117	0.79	0.144	0	cDC1
Tbc1d4	0	1.4499	0.75	0.106	0	cDC1
Sdad1	0	1.42469	0.621	0.076	0	cDC1
Ccnd1	0	1.42336	0.665	0.124	0	cDC1
Jaml	0	1.41891	0.689	0.121	0	cDC1
Btla	0	1.3987	0.629	0.029	0	cDC1
Pak1	0	1.33046	0.736	0.129	0	cDC1
Klrb1b	0	1.30201	0.642	0.092	0	cDC1
Atpif1	0	1.28432	0.9	0.376	0	cDC1
Cadm1	0	1.27125	0.642	0.075	0	cDC1
Eef1b2	0	1.24769	0.99	0.808	0	cDC1
2022-09-06	0	1.24407	0.691	0.087	0	cDC1
Slamf7	0	1.23732	0.732	0.179	0	cDC1
Gpr171	0	1.21487	0.517	0.065	0	cDC1
Tnni2	0	1.20139	0.515	0.041	0	cDC1
Flt3	0	1.19788	0.646	0.068	0	cDC1
Sult1a1	0	1.18267	0.512	0.046	0	cDC1
Naga	0	1.18158	0.836	0.258	0	cDC1
Fgl2	0	1.1709	0.706	0.168	0	cDC1
Ece1	0	1.15843	0.616	0.084	0	cDC1
Ppm1m	0	1.15502	0.654	0.102	0	cDC1
Hepacam2	0	1.15001	0.569	0.049	0	cDC1
H2-Oa	0	1.13963	0.623	0.089	0	cDC1
Rpl14	0	1.0865	0.993	0.86	0	cDC1
Timd4	0	1.07897	0.3	0.026	0	cDC1
Kit	0	1.07052	0.485	0.024	0	cDC1
Olfm1	0	1.02656	0.691	0.177	0	cDC1
Rplp1	0	1.02306	1	0.982	0	cDC1
Arhgap5	0	1.01897	0.544	0.08	0	cDC1
Shtn1	0	1.0049	0.697	0.182	0	cDC1
Epcam	0	0.990725	0.359	0.022	0	cDC1
Tlr3	0	0.985091	0.411	0.011	0	cDC1
Fgd2	0	0.978316	0.616	0.133	0	cDC1
Rpl17	0	0.969249	0.997	0.949	0	cDC1
P2ry14	0	0.948678	0.45	0.054	0	cDC1
Txndc15	0	0.944865	0.592	0.099	0	cDC1
Gcsam	0	0.93038	0.393	0.005	0	cDC1
Qpct	0	0.922789	0.446	0.057	0	cDC1
Rps11	0	0.916399	0.999	0.973	0	cDC1
Gpr141b	0	0.913339	0.402	0.006	0	cDC1
Lrba	0	0.910987	0.452	0.041	0	cDC1
P2ry10	0	0.876196	0.544	0.099	0	cDC1
Rpsa	0	0.872004	1	0.975	0	cDC1
Gm36723	0	0.86695	0.38	0.01	0	cDC1
Pafah1b3	0	0.865493	0.525	0.076	0	cDC1
Rtl8a	0	0.86391	0.422	0.032	0	cDC1
Mctp1	0	0.858865	0.467	0.061	0	cDC1
Gm43914	0	0.841287	0.375	0.003	0	cDC1
Plp2	0	0.840871	0.546	0.103	0	cDC1
Gnb4	0	0.838261	0.455	0.045	0	cDC1
Actb	0	0.829537	1	0.998	0	cDC1
Pbx1	0	0.775686	0.541	0.099	0	cDC1
Fchsd2	0	0.757797	0.452	0.065	0	cDC1
Anpep	0	0.728541	0.429	0.062	0	cDC1
Plpp1	0	0.703564	0.332	0.014	0	cDC1
Ffar4	0	0.702474	0.337	0.015	0	cDC1
Kmo	0	0.687482	0.356	0.035	0	cDC1
Gna15	0	0.686598	0.37	0.041	0	cDC1
Dbn1	0	0.669701	0.329	0.007	0	cDC1
Plekha5	0	0.664393	0.338	0.025	0	cDC1
Cystm1	0	0.657281	0.315	0.011	0	cDC1
Gpr68	0	0.654153	0.286	0.019	0	cDC1
Fam149a	0	0.616141	0.288	0.013	0	cDC1
Cxcr3	0	0.613712	0.275	0.006	0	cDC1
Rnf157	0	0.556756	0.268	0.019	0	cDC1
Mgl2	0	2.76751	0.714	0.135	0	cDC2
Ccl17	0	2.1114	0.444	0.075	0	cDC2
Flrt3	0	1.97664	0.427	0.048	0	cDC2
H2-DMb2	0	1.96561	0.682	0.098	0	cDC2
H2-Eb1	0	1.645	0.996	0.517	0	cDC2
H2-Ab1	0	1.63796	0.996	0.558	0	cDC2
H2-Aa	0	1.62843	0.998	0.562	0	cDC2
Cd74	0	1.58978	1	0.777	0	cDC2
Cfp	0	1.5314	0.712	0.159	0	cDC2
Tmem176a	0	1.44668	0.812	0.229	0	cDC2
H2-DMa	0	1.39937	0.958	0.425	0	cDC2
Tmem176b	0	1.37071	0.847	0.251	0	cDC2
H2-Oa	0	1.32665	0.516	0.094	0	cDC2
Olfm1	0	1.26172	0.64	0.177	0	cDC2
Klrd1	0	1.21814	0.357	0.034	0	cDC2
Clec4b1	0	1.05222	0.404	0.056	0	cDC2
Siglech	0	4.64384	1	0.024	0	pDC
Ly6d	0	4.59306	0.974	0.011	0	pDC
Cox6a2	0	4.03776	0.923	0.006	0	pDC
Ccr9	0	3.68203	0.897	0.02	0	pDC
Cd209d	0	3.2987	0.897	0.01	0	pDC
Atp1b1	0	2.77467	0.949	0.004	0	pDC
Cd7	0	2.70414	0.923	0.014	0	pDC
Klk1	0	2.6833	0.513	0	0	pDC
Iglc3	0	2.54757	0.692	0.008	0	pDC
Cd8b1	0	2.51762	0.564	0.003	0	pDC
Pacsin1	0	1.9984	0.795	0.004	0	pDC
Mctp2	0	1.93102	0.744	0.005	0	pDC
Atp2a1	0	1.71854	0.641	0.001	0	pDC
Klra17	0	1.69659	0.615	0.005	0	pDC
Klk1b27	0	1.6861	0.538	0.001	0	pDC
Cacna1e	0	1.65084	0.513	0.003	0	pDC
Jakmip1	0	1.54823	0.513	0.002	0	pDC
Sla2	0	1.44524	0.538	0.001	0	pDC
Sh3bgr	0	1.31005	0.41	0	0	pDC
Cdh5	0	1.30658	0.41	0.003	0	pDC
Dntt	0	1.23247	0.333	0	0	pDC
Dll4	0	1.03325	0.359	0.002	0	pDC
Paqr5	0	0.973297	0.308	0.001	0	pDC
Gm14207	0	0.593562	0.256	0.001	0	pDC
Racgap1	9.8605e-308	1.3914	0.618	0.025	2.04477e-303	Cycling Mono
Cxcl3	1.15162e-307	2.0092	0.292	0.023	2.38811e-303	Act Mono-2
Rab43	1.95852e-306	1.13615	0.829	0.282	4.06139e-302	cDC1
H2-Ab1	7.23763e-306	1.42747	1	0.563	1.50087e-301	cDC1
Lockd	2.26673e-305	0.895649	0.325	0.006	4.70051e-301	Cycling Mono
Stmn1	5.2605e-305	3.39971	0.984	0.08	1.09087e-300	Cycling Mono
Pdpn	6.77026e-305	1.11472	0.313	0.018	1.40395e-300	TAM-2
Plac8	2.57519e-304	1.39994	0.886	0.452	5.34017e-300	Act Mono-1
Itgb1	4.68395e-303	0.927039	0.809	0.608	9.71311e-299	Monocytes-1
S1pr5	4.02124e-302	0.889637	0.278	0.041	8.33885e-298	Monocytes-1
Gm30211	1.39959e-301	1.09956	0.256	0.001	2.90233e-297	pDC
Ear2	2.37135e-301	0.906045	0.68	0.307	4.91746e-297	Monocytes-1
H2-DMb1	2.31354e-300	1.19728	0.956	0.385	4.79758e-296	cDC1
BC028528	1.49463e-299	1.13881	0.792	0.264	3.09942e-295	cDC1
Arsb	2.57595e-299	0.970378	0.745	0.206	5.34175e-295	cDC1
H2-DMb1	4.2444e-298	1.22455	0.88	0.382	8.80161e-294	TAM-1
H2-DMa	7.73645e-298	1.20934	0.916	0.424	1.60431e-293	TAM-1
Rasgrp2	1.67402e-297	1.04492	0.451	0.142	3.47141e-293	Monocytes-1
Cd63	2.62583e-296	1.98123	0.865	0.157	5.44518e-292	MoDC
Alox5ap	3.10697e-295	1.6351	0.964	0.732	6.44292e-291	Act Mono-2
Etv3	5.29699e-295	1.75722	0.762	0.306	1.09844e-290	cDC2
Tm4sf5	1.35454e-294	1.40942	0.302	0.015	2.80891e-290	MoDC
Ifi27l2a	2.19741e-294	1.7784	0.697	0.301	4.55677e-290	Act Mono-1
Cks1b	2.79909e-294	1.72574	0.756	0.043	5.80447e-290	Cycling Mono
Swap70	5.82558e-294	2.23852	0.822	0.165	1.20805e-289	MoDC
Knstrn	1.08727e-293	1.06151	0.423	0.011	2.25468e-289	Cycling Mono
Hist1h2ap	2.99545e-293	3.44776	0.715	0.039	6.21167e-289	Cycling Mono
Lgmn	4.50843e-293	1.31951	0.839	0.389	9.34913e-289	TAM-1
Psmb8	2.19442e-292	1.24253	0.951	0.531	4.55056e-288	cDC1
Mki67	4.86518e-292	2.82248	0.927	0.07	1.00889e-287	Cycling Mono
Abcc5	7.04923e-291	1.03888	0.429	0.133	1.4618e-286	Monocytes-1
H2-M2	1.5508e-290	2.18826	0.731	0.11	3.21589e-286	MoDC
Mefv	1.85772e-290	1.01194	0.468	0.114	3.85236e-286	Act Mono-1
Tmem123	2.31189e-290	3.01717	0.97	0.338	4.79416e-286	MoDC
Saa3	3.95396e-290	3.87073	0.897	0.054	8.19932e-286	MP
Cd300a	4.28098e-290	0.91088	0.775	0.488	8.87746e-286	Monocytes-1
Cd14	7.95611e-290	1.66349	0.991	0.676	1.64986e-285	Act Mono-2
Rap1gap2	3.11941e-289	0.965451	0.433	0.133	6.46873e-285	Monocytes-1
Atp1a1	3.18741e-289	0.836441	0.856	0.687	6.60973e-285	Monocytes-1
Tk1	6.08899e-288	1.28095	0.455	0.014	1.26267e-283	Cycling Mono
Ank	3.59278e-287	0.828419	0.365	0.055	7.45035e-283	cDC2
Upb1	4.01037e-286	2.21901	0.846	0.018	8.3163e-282	pDC
Smim5	2.68755e-285	1.99015	0.641	0.01	5.57316e-281	pDC
Ctsc	2.69078e-285	1.25196	0.926	0.606	5.57988e-281	TAM-1
Ap1s3	3.96705e-285	0.501987	0.268	0.024	8.22648e-281	cDC1
Hfe	5.24465e-285	1.16723	0.556	0.254	1.08758e-280	Monocytes-1
Vamp8	5.87883e-284	1.13087	0.779	0.64	1.21909e-279	Monocytes-1
Lrp8	1.26891e-283	3.56778	0.846	0.019	2.63134e-279	pDC
Pfkfb3	1.4358e-283	2.00976	0.718	0.114	2.97741e-279	MoDC
Cyb5a	6.50901e-283	1.09249	0.836	0.316	1.34977e-278	cDC1
Mdm1	1.41054e-282	0.937267	0.326	0.07	2.92503e-278	Monocytes-1
Batf3	4.60159e-282	0.801533	0.515	0.104	9.54231e-278	cDC1
Mafb	4.92046e-282	1.41187	0.9	0.42	1.02036e-277	TAM-1
Grap2	7.87148e-282	0.622665	0.351	0.046	1.63231e-277	cDC1
Sat1	7.96492e-281	0.885977	0.9	0.763	1.65169e-276	Monocytes-1
Cacna1a	8.6618e-281	0.820233	0.268	0.029	1.7962e-276	TAM-1
Arhgap18	1.10534e-280	0.857309	0.548	0.119	2.29215e-276	cDC1
Pdzd4	3.39254e-280	0.833647	0.308	0.002	7.0351e-276	pDC
Klf4	4.94555e-280	1.00651	0.779	0.501	1.02556e-275	Monocytes-1
Psme1	2.58731e-279	1.15387	0.94	0.534	5.36531e-275	cDC1
Mmp12	3.62397e-279	1.49647	0.442	0.089	7.51502e-275	TAM-1
Nr4a3	4.83635e-279	1.6312	0.728	0.275	1.00291e-274	cDC2
Prc1	7.8747e-279	1.27216	0.455	0.014	1.63298e-274	Cycling Mono
Rpl12	3.87492e-278	0.957327	0.997	0.855	8.03542e-274	cDC1
Rpl32	3.96487e-278	0.876578	0.997	0.948	8.22195e-274	cDC1
Mmp12	5.12698e-278	2.43108	0.647	0.106	1.06318e-273	TAM-2
Fam20a	8.62352e-278	0.978503	0.449	0.012	1.78826e-273	MP
Spc25	1.80623e-277	0.637178	0.325	0.007	3.74558e-273	Cycling Mono
Slc11a1	3.65797e-276	0.991013	0.626	0.307	7.58554e-272	Monocytes-1
Il15	7.92263e-276	0.82297	0.322	0.019	1.64292e-271	MoDC
S100a4	1.038e-274	1.03412	0.97	0.695	2.1525e-270	Act Mono-1
Jpt1	1.6275e-274	0.984679	0.772	0.588	3.37494e-270	Monocytes-1
Xist	1.90935e-274	1.0604	0.7	0.346	3.95941e-270	Monocytes-1
Spib	2.04931e-274	3.14708	0.795	0.017	4.24965e-270	pDC
Rps5	2.93066e-274	0.829738	0.999	0.944	6.0773e-270	cDC1
Ptgs1	6.13307e-274	1.85551	0.729	0.037	1.27181e-269	MP
Xlr	1.83696e-273	0.857899	0.398	0.065	3.80931e-269	cDC1
Rtl8b	2.91988e-272	0.532963	0.26	0.024	6.05496e-268	cDC1
H2-Eb1	3.7323e-272	1.31331	1	0.522	7.73967e-268	cDC1
Gk	6.60574e-272	1.05118	0.424	0.137	1.36983e-267	Monocytes-1
Rgs10	1.31533e-271	1.02775	0.86	0.32	2.72761e-267	cDC1
Egr3	2.03869e-271	1.02852	0.37	0.056	4.22763e-267	cDC1
Ankrd44	2.09085e-271	1.09836	0.66	0.403	4.33579e-267	Monocytes-1
Inhba	2.46736e-271	2.05016	0.311	0.021	5.11657e-267	TAM-2
Rplp0	1.38928e-270	1.07502	0.997	0.954	2.88096e-266	Act Mono-2
Srgn	1.6357e-270	1.33975	0.989	0.969	3.39195e-266	Act Mono-3
Tbca	8.25073e-270	1.08967	0.869	0.363	1.71095e-265	cDC1
Spata13	1.03445e-269	1.03615	0.448	0.157	2.14514e-265	Monocytes-1
Aif1	1.97783e-269	0.959364	0.841	0.284	4.10142e-265	cDC1
Sub1	6.74446e-269	1.11594	0.98	0.694	1.3986e-264	cDC1
Tmsb4x	5.54151e-268	0.776064	0.998	0.999	1.14914e-263	cDC1
Slc16a3	9.57563e-268	1.02588	0.636	0.317	1.9857e-263	Monocytes-1
Cdkn1b	1.66221e-267	1.10985	0.58	0.286	3.44692e-263	Monocytes-1
Plppr4	1.67669e-267	0.693187	0.254	0.011	3.47696e-263	MoDC
Frmd4b	2.77608e-267	0.873377	0.337	0.054	5.75675e-263	TAM-1
Smc6	4.18613e-267	1.15607	0.537	0.256	8.68078e-263	Monocytes-1
Fgfr1	4.66753e-267	0.901199	0.329	0.048	9.67906e-263	cDC2
Eif1	5.86613e-267	0.525549	0.985	0.975	1.21646e-262	Monocytes-1
Zfp36l1	2.25252e-266	1.18705	0.741	0.481	4.67106e-262	Monocytes-1
Cd300c2	2.27872e-266	0.951174	0.747	0.516	4.72538e-262	Monocytes-1
Rps18	3.08154e-266	0.968577	0.993	0.888	6.39019e-262	cDC1
Pla2g7	3.49489e-266	0.858183	0.802	0.485	7.24734e-262	Monocytes-1
Rpl18a	4.36207e-266	0.775266	0.998	0.957	9.04562e-262	cDC1
Itgb7	8.09493e-266	0.99482	0.777	0.245	1.67865e-261	cDC1
Arg2	1.82743e-265	1.29716	0.391	0.056	3.78954e-261	Act Mono-2
Cd200r1	1.70108e-264	0.931337	0.363	0.031	3.52753e-260	TAM-2
Rnase4	1.93388e-264	0.874031	0.316	0.046	4.0103e-260	TAM-1
Cxcl2	1.06308e-263	1.94362	0.976	0.572	2.20451e-259	Act Mono-2
Cit	1.73472e-262	0.653934	0.276	0.005	3.5973e-258	Cycling Mono
Apoc2	1.97971e-262	1.05041	0.509	0.193	4.10532e-258	Monocytes-1
Rpl28	4.57862e-262	0.830484	0.997	0.934	9.49469e-258	cDC1
Vat1	4.68635e-262	1.43921	0.614	0.101	9.71808e-258	TAM-2
Pcgf5	5.87231e-262	1.72741	0.772	0.143	1.21774e-257	MoDC
Hck	1.2805e-261	0.99697	0.663	0.397	2.65538e-257	Monocytes-1
Ifi211	1.68278e-261	0.670561	0.401	0.066	3.48958e-257	cDC1
Ly86	2.2833e-261	1.29384	0.716	0.305	4.73488e-257	TAM-1
Relb	3.02899e-261	2.12804	0.878	0.225	6.28122e-257	MoDC
Tspan33	8.40244e-261	0.676568	0.422	0.074	1.74241e-256	cDC1
Myo1g	9.33417e-261	0.973259	0.671	0.397	1.93563e-256	Monocytes-1
Arhgef40	2.19627e-260	1.16034	0.431	0.04	4.55441e-256	MoDC
Adora2b	5.76798e-260	1.4062	0.485	0.094	1.19611e-255	Act Mono-2
Clec10a	7.64579e-260	1.19227	0.324	0.048	1.58551e-255	cDC2
Chchd10	2.94608e-259	1.39761	0.414	0.044	6.1093e-255	TAM-2
Ciita	3.00655e-259	1.02742	0.658	0.187	6.23467e-255	cDC1
Dhrs3	3.17425e-259	0.999996	0.449	0.105	6.58245e-255	TAM-1
Pik3ap1	4.3004e-258	1.00761	0.58	0.292	8.91773e-254	Monocytes-1
Cd36	1.00769e-257	1.07686	0.601	0.298	2.08965e-253	Monocytes-1
Anxa6	3.72711e-257	0.89103	0.748	0.229	7.7289e-253	cDC1
Traf1	6.93371e-257	0.888431	0.82	0.572	1.43784e-252	Monocytes-1
Pmepa1	2.79118e-256	0.819863	0.581	0.138	5.78808e-252	cDC1
Ier3	3.9748e-256	1.95178	0.898	0.451	8.24253e-252	Act Mono-2
Sh3bp4	6.23873e-256	0.709947	0.305	0.018	1.29373e-251	MoDC
Ccnd1	1.01273e-255	1.29882	0.52	0.134	2.1001e-251	cDC2
Il1b	2.68699e-255	1.6626	0.987	0.831	5.57201e-251	Act Mono-2
Basp1	5.16036e-255	2.56138	0.967	0.338	1.0701e-250	MoDC
Pxdc1	7.52108e-255	0.957053	0.272	0.033	1.55965e-250	cDC2
Acvrl1	1.52174e-254	0.721894	0.503	0.107	3.15564e-250	cDC1
Rbpj	2.12696e-254	1.08529	0.849	0.324	4.41069e-250	cDC1
Ntpcr	2.2963e-254	0.89994	0.369	0.07	4.76185e-250	TAM-1
Adgrg6	2.48222e-254	0.958631	0.373	0.029	5.14739e-250	MoDC
Irf4	5.59243e-254	0.83253	0.286	0.037	1.1597e-249	cDC2
Ace	5.66605e-254	1.62105	0.831	0.362	1.17497e-249	Monocytes-2
Ccdc88c	8.93084e-254	0.906466	0.322	0.077	1.85199e-249	Monocytes-1
Mex3b	1.97267e-253	0.904706	0.284	0.016	4.09072e-249	MoDC
Gria3	2.59059e-253	0.928966	0.359	0.003	5.3721e-249	pDC
Fnbp1	5.51671e-253	1.08226	0.735	0.246	1.144e-248	cDC1
Slc44a2	6.01971e-253	0.92972	0.448	0.159	1.24831e-248	Monocytes-1
Txndc16	6.51595e-253	1.26153	0.321	0.044	1.35121e-248	cDC1
Ccl4	9.84697e-253	2.24823	0.641	0.237	2.04197e-248	TAM-1
H2-DMb1	2.11704e-252	1.11078	0.899	0.385	4.3901e-248	cDC2
F13a1	3.06137e-252	1.41421	0.501	0.095	6.34835e-248	Act Mono-2
Mrc1	2.76684e-251	1.24198	0.526	0.138	5.7376e-247	cDC2
Adam23	2.96013e-251	0.647257	0.377	0.06	6.13843e-247	cDC1
Ccl3	7.12374e-251	1.82677	0.602	0.201	1.47725e-246	TAM-1
Osgin2	5.988e-250	1.0269	0.501	0.21	1.24173e-245	Monocytes-1
Ctsk	8.5692e-250	1.46363	0.392	0.04	1.77699e-245	TAM-2
Rgs1	2.33956e-249	1.79262	0.633	0.233	4.85154e-245	TAM-1
Ahr	3.11094e-249	1.16193	0.604	0.168	6.45116e-245	cDC1
Fn1	3.72426e-249	1.13011	0.733	0.2	7.72301e-245	Act Mono-2
Cd33	5.78127e-249	1.42013	0.583	0.143	1.19886e-244	Act Mono-2
Gng10	8.54468e-249	1.12317	0.888	0.427	1.77191e-244	cDC1
Il1a	3.21108e-248	1.9673	0.666	0.128	6.65883e-244	TAM-2
Ets2	4.35688e-248	0.851247	0.762	0.481	9.03486e-244	Monocytes-1
Sell	1.37992e-247	1.16589	0.386	0.057	2.86154e-243	Act Mono-2
Ppp1r11	7.7347e-247	0.916651	0.71	0.223	1.60395e-242	cDC1
Clec4e	2.16067e-246	0.839728	0.764	0.409	4.48057e-242	Monocytes-1
Snx5	2.08085e-245	1.13014	0.67	0.262	4.31506e-241	TAM-1
Ecm1	2.34489e-245	4.76071	0.991	0.094	4.8626e-241	MP
Pmp22	2.68415e-245	1.92935	0.785	0.049	5.56612e-241	MP
Pbxip1	2.78689e-245	1.02647	0.593	0.319	5.77918e-241	Monocytes-1
H2-Aa	5.23075e-245	1.21615	1	0.567	1.0847e-240	cDC1
Rpl13	8.12519e-245	0.664616	0.999	0.981	1.68492e-240	cDC1
Mt2	7.24867e-244	2.1026	0.443	0.107	1.50316e-239	cDC2
Ccdc107	7.54217e-244	0.678437	0.412	0.076	1.56402e-239	cDC1
Sema4d	9.56374e-244	0.94783	0.582	0.294	1.98323e-239	Monocytes-1
Rcsd1	2.87617e-243	1.50207	0.65	0.104	5.96431e-239	MoDC
Ms4a8a	2.95576e-243	1.3956	0.445	0.082	6.12937e-239	Act Mono-2
Gna12	5.55422e-243	0.85686	0.393	0.084	1.15178e-238	TAM-1
Itm2b	1.12262e-242	1.00395	0.976	0.892	2.32798e-238	TAM-1
Glipr2	2.18766e-242	1.62357	0.629	0.099	4.53654e-238	MoDC
Trerf1	6.36643e-242	0.755768	0.515	0.117	1.32021e-237	cDC1
Cnp	2.5277e-241	0.620842	0.384	0.066	5.24169e-237	cDC1
Ctsd	2.91246e-241	2.93951	0.973	0.51	6.03957e-237	TAM-2
Cxcl1	6.24961e-241	2.06551	0.744	0.161	1.29598e-236	TAM-2
Dock5	1.05578e-240	0.963778	0.424	0.154	2.18938e-236	Monocytes-1
Commd8	1.12974e-240	0.851849	0.616	0.171	2.34274e-236	cDC1
Foxp4	1.29635e-240	0.98571	0.449	0.047	2.68823e-236	MoDC
Hopx	1.52987e-240	1.52689	0.525	0.124	3.1725e-236	Act Mono-2
Mapkapk2	1.75239e-240	0.931607	0.735	0.525	3.63394e-236	Monocytes-1
Aebp2	1.95475e-239	1.82356	0.825	0.198	4.05356e-235	MoDC
Sdc4	2.24767e-239	1.35809	0.629	0.208	4.66099e-235	TAM-1
Dcstamp	3.09296e-239	0.834196	0.251	0.029	6.41388e-235	cDC2
Tnfrsf11a	1.90201e-238	0.885683	0.437	0.044	3.9442e-234	MoDC
Tap1	3.19911e-238	0.859657	0.658	0.193	6.634e-234	cDC1
Clec4a1	4.06638e-238	0.79498	0.675	0.357	8.43246e-234	Monocytes-1
Tyrobp	7.13855e-238	0.553296	0.984	0.954	1.48032e-233	Monocytes-1
H2-Q7	8.61493e-238	2.28851	0.909	0.285	1.78648e-233	MoDC
Ifitm6	9.18648e-238	0.868645	0.672	0.337	1.905e-233	Monocytes-1
Rassf2	3.87002e-237	1.36346	0.721	0.132	8.02526e-233	MoDC
Lmo1	7.7904e-237	0.658189	0.261	0.032	1.6155e-232	cDC2
Stk38	1.0433e-236	0.997353	0.588	0.324	2.16348e-232	Monocytes-1
Map3k14	2.23008e-236	0.945579	0.559	0.272	4.62451e-232	Monocytes-1
Hp	4.23036e-236	1.5422	0.906	0.399	8.77249e-232	Act Mono-2
Ccr2	1.60493e-235	1.35981	0.651	0.292	3.32815e-231	Act Mono-1
H2-Eb2	4.82183e-235	1.11822	0.381	0.034	9.99902e-231	MoDC
Klrb1b	7.28404e-235	0.993034	0.451	0.106	1.51049e-230	cDC2
Gsn	1.46375e-234	0.971954	0.768	0.272	3.03537e-230	cDC1
Rps3a1	1.49683e-234	0.803166	0.998	0.953	3.10397e-230	cDC1
Lgals3	6.79233e-234	1.27855	0.981	0.814	1.40853e-229	Act Mono-2
Ctsl	4.38256e-233	1.62601	0.734	0.261	9.08812e-229	Act Mono-2
H2-Q6	1.50853e-232	1.54815	0.701	0.131	3.12823e-228	MoDC
Smc2	6.31231e-232	1.5829	0.699	0.046	1.30898e-227	Cycling Mono
Prkca	6.31945e-232	1.93971	0.718	0.017	1.31046e-227	pDC
Tent5a	7.02079e-232	0.978252	0.605	0.319	1.4559e-227	Monocytes-1
Rpl30	1.30971e-231	0.727974	0.997	0.946	2.71595e-227	cDC1
Ccl17	4.50624e-230	2.72862	0.612	0.095	9.34459e-226	MoDC
Zbtb46	7.92131e-230	0.488851	0.269	0.032	1.64264e-225	cDC1
Rps20	8.5935e-230	0.762693	0.997	0.953	1.78203e-225	cDC1
Dpp4	1.06406e-229	0.645822	0.428	0.085	2.20654e-225	cDC1
C3	1.41931e-229	1.00908	0.659	0.264	2.94322e-225	Act Mono-1
Apoe	2.60194e-229	3.09479	0.798	0.528	5.39565e-225	TAM-1
Spint2	7.71456e-229	0.430289	0.307	0.042	1.59977e-224	cDC1
Tyms	1.2738e-228	1.2249	0.496	0.022	2.64149e-224	Cycling Mono
Lair1	1.35431e-228	0.941883	0.468	0.191	2.80843e-224	Monocytes-1
Basp1	3.54596e-228	1.1575	0.818	0.314	7.35325e-224	cDC1
Pla2g15	1.07469e-227	0.722263	0.316	0.055	2.22859e-223	TAM-1
Tppp3	1.15219e-227	0.9808	0.567	0.28	2.38929e-223	Monocytes-1
Serpinb1a	1.298e-227	1.64722	0.654	0.036	2.69166e-223	MP
Capzb	2.10996e-227	0.676279	0.873	0.79	4.37543e-223	Monocytes-1
Arrb2	3.81673e-226	0.971634	0.552	0.181	7.91475e-222	TAM-1
Clspn	3.82544e-226	0.742419	0.333	0.009	7.93281e-222	Cycling Mono
Rps3	4.74596e-226	0.718747	0.996	0.939	9.8417e-222	cDC1
Cks2	4.92282e-226	1.08158	0.519	0.238	1.02085e-221	Monocytes-1
Coro1a	9.20598e-226	0.604414	0.955	0.886	1.90904e-221	Monocytes-1
Capg	5.44183e-225	1.72759	0.833	0.243	1.12847e-220	TAM-2
Scimp	8.18613e-225	0.812422	0.328	0.063	1.69756e-220	TAM-1
Rpl21	8.50533e-224	0.737368	0.996	0.928	1.76375e-219	cDC1
Gadd45a	3.09399e-223	1.01674	0.387	0.132	6.416e-219	Monocytes-1
AA467197	4.78213e-223	1.78486	0.474	0.068	9.91671e-219	TAM-2
Rpl22	5.60131e-223	0.818361	0.994	0.854	1.16154e-218	cDC1
Pea15a	9.17232e-223	1.02308	0.539	0.175	1.90206e-218	TAM-1
Lbp	9.43905e-223	1.02928	0.383	0.011	1.95738e-218	MP
Rras2	1.01071e-222	0.851158	0.378	0.035	2.0959e-218	MoDC
Ptma	1.47873e-222	0.5519	0.985	0.946	3.06645e-218	Monocytes-1
Plac8	3.11831e-222	1.48003	0.941	0.482	6.46644e-218	Act Mono-2
Ptk2b	7.85667e-222	0.974226	0.5	0.239	1.62924e-217	Monocytes-1
Tbrg1	1.11216e-221	0.703002	0.515	0.127	2.30629e-217	cDC1
H2-DMb2	1.29986e-221	0.623345	0.518	0.121	2.69552e-217	cDC1
Adap2	1.93751e-221	0.752309	0.319	0.058	4.01782e-217	TAM-1
Lrp12	2.68267e-221	0.812034	0.334	0.032	5.56306e-217	TAM-2
Rps26	3.75023e-221	0.778467	0.993	0.923	7.77685e-217	cDC1
Slfn2	7.15543e-221	1.43026	0.952	0.689	1.48382e-216	Act Mono-2
Irak3	1.96715e-220	0.887739	0.338	0.101	4.07928e-216	Monocytes-1
Dapp1	1.44409e-219	0.920741	0.63	0.19	2.99462e-215	cDC1
Ifi30	1.59816e-219	1.1174	0.937	0.596	3.31411e-215	cDC2
Klrk1	4.46411e-219	0.508358	0.254	0.03	9.25722e-215	cDC1
Hspe1	8.20351e-219	1.04992	0.794	0.329	1.70116e-214	cDC1
1700025G04Rik	1.18246e-218	0.605576	0.422	0.086	2.45206e-214	cDC1
Rpl39	1.30518e-218	0.823104	0.996	0.935	2.70654e-214	cDC1
AW112010	4.4609e-218	2.97882	0.774	0.2	9.25057e-214	MoDC
Ptgs2	5.14917e-218	1.6555	0.617	0.262	1.06778e-213	Act Mono-1
Pot1b	5.83996e-218	0.85329	0.341	0.103	1.21103e-213	Monocytes-1
Ciita	1.01865e-217	1.07014	0.564	0.188	2.11237e-213	TAM-1
Pkm	2.67362e-217	1.42191	0.916	0.639	5.54429e-213	Act Mono-2
Hmgn1	4.51652e-217	0.707146	0.554	0.146	9.36591e-213	cDC1
Gng5	7.70975e-217	0.699825	0.866	0.779	1.59877e-212	Monocytes-1
Uhrf1	2.61875e-216	1.04284	0.374	0.013	5.4305e-212	Cycling Mono
Pag1	1.0861e-215	0.844723	0.472	0.201	2.25225e-211	Monocytes-1
Smox	2.09816e-215	1.36059	0.495	0.118	4.35094e-211	Act Mono-2
Rpl13a	7.75801e-215	0.689412	0.997	0.944	1.60878e-210	cDC1
Clec4n	1.02829e-214	2.02726	0.763	0.214	2.13238e-210	TAM-2
Itpr1	1.44284e-214	0.697719	0.503	0.121	2.99201e-210	cDC1
Cd74	3.56764e-214	1.06547	1	0.779	7.39822e-210	cDC1
Rpl37	6.86942e-214	0.789484	0.999	0.945	1.42451e-209	cDC1
Vim	8.758e-214	1.67726	0.97	0.73	1.81615e-209	Act Mono-2
S100a6	9.04754e-214	1.03842	0.973	0.677	1.87619e-209	cDC2
Naip1	1.35071e-213	0.536523	0.252	0.004	2.80098e-209	MP
Rala	2.35773e-213	0.909548	0.764	0.294	4.88923e-209	cDC1
Ly6e	3.2822e-213	0.658211	0.92	0.753	6.8063e-209	Monocytes-1
Tmsb10	8.99889e-213	0.862906	0.964	0.788	1.8661e-208	Act Mono-1
Rpl10a	1.99101e-212	0.823008	0.992	0.853	4.12875e-208	cDC1
Cmah	2.10558e-212	1.555	0.564	0.011	4.36634e-208	pDC
Rpl3	7.75816e-212	0.779483	0.993	0.886	1.60881e-207	cDC1
P2ry6	1.56906e-211	0.948399	0.496	0.15	3.25375e-207	TAM-1
Cd52	3.13017e-211	0.911526	0.993	0.879	6.49103e-207	cDC1
Gbp2b	1.35231e-210	1.23493	0.523	0.074	2.80428e-206	MoDC
Spp1	1.91764e-210	3.229	0.414	0.057	3.97661e-206	TAM-2
Ccl2	2.12806e-210	1.68761	0.435	0.117	4.41295e-206	TAM-1
Arpin	3.10536e-210	0.575344	0.287	0.02	6.43958e-206	MoDC
Abca1	3.55022e-210	0.90353	0.396	0.095	7.36209e-206	TAM-1
Abi3	4.53611e-210	0.912317	0.414	0.162	9.40653e-206	Monocytes-1
Lhfpl2	6.62118e-210	0.805442	0.278	0.023	1.37303e-205	TAM-2
Ms4a6b	9.11649e-210	0.998494	0.549	0.207	1.89049e-205	Act Mono-1
Rps4x	8.89312e-209	0.67977	0.996	0.959	1.84417e-204	cDC1
Hip1	9.28259e-209	0.882043	0.457	0.195	1.92493e-204	Monocytes-1
Pilrb2	1.06558e-208	0.852238	0.359	0.12	2.2097e-204	Monocytes-1
Zc3h12c	1.51547e-208	1.39065	0.528	0.077	3.14262e-204	MoDC
Ctss	1.82829e-208	0.77858	0.988	0.943	3.79132e-204	TAM-1
Sod2	3.12644e-208	0.883836	0.728	0.516	6.4833e-204	Monocytes-1
Bmp2k	5.35434e-208	1.64451	0.754	0.18	1.11033e-203	MoDC
Tnfrsf1b	1.56946e-207	0.831242	0.687	0.442	3.2546e-203	Monocytes-1
Ivns1abp	1.91837e-207	0.712883	0.57	0.159	3.97812e-203	cDC1
Fosb	4.27511e-207	1.46082	0.75	0.341	8.86529e-203	cDC2
Hvcn1	5.62528e-207	0.995108	0.398	0.051	1.16651e-202	TAM-2
Cd81	8.36749e-207	0.727283	0.73	0.232	1.73517e-202	cDC1
Filip1l	9.91895e-207	0.970689	0.588	0.345	2.05689e-202	Monocytes-1
Kpna4	2.35432e-206	0.870845	0.683	0.472	4.88216e-202	Monocytes-1
Malat1	3.08602e-206	0.852338	1	0.997	6.39947e-202	Act Mono-3
Rpl15	9.01175e-206	0.797468	0.987	0.872	1.86877e-201	cDC1
Arhgap22	1.29717e-205	1.12159	0.454	0.057	2.68994e-201	MoDC
Anxa4	1.47078e-205	1.55026	0.734	0.196	3.04995e-201	TAM-2
Anpep	1.61568e-205	1.18727	0.485	0.079	3.35044e-201	TAM-2
Nfkbia	1.88401e-205	1.09314	0.989	0.895	3.90686e-201	Act Mono-2
Clec4a3	2.87218e-205	0.811381	0.669	0.404	5.95603e-201	Monocytes-1
S100a10	5.24888e-205	1.58732	0.876	0.493	1.08846e-200	Act Mono-2
Rps7	6.74322e-205	0.700439	0.997	0.937	1.39834e-200	cDC1
Mmp12	7.21727e-205	1.77234	0.404	0.097	1.49665e-200	cDC2
Ldlrad3	7.68367e-205	0.748718	0.307	0.085	1.59336e-200	Monocytes-1
St3gal5	8.00151e-205	0.61747	0.591	0.16	1.65927e-200	cDC1
Cx3cr1	2.01171e-204	0.752363	0.641	0.333	4.17168e-200	Monocytes-1
Axl	2.51517e-204	1.33922	0.67	0.148	5.2157e-200	TAM-2
Dctpp1	6.34839e-204	0.623331	0.368	0.071	1.31647e-199	cDC1
Zfyve9	3.91008e-203	0.828664	0.377	0.13	8.10834e-199	Monocytes-1
Rps6	6.40853e-203	0.744123	0.993	0.886	1.32894e-198	cDC1
S100a6	7.56191e-203	0.854529	0.936	0.669	1.56811e-198	Act Mono-1
Ube2l6	1.22849e-202	0.94206	0.421	0.049	2.54753e-198	MoDC
Hsd11b1	1.7687e-202	0.727834	0.269	0.064	3.66775e-198	Monocytes-1
Ifitm2	1.1683e-201	1.18858	0.98	0.771	2.4227e-197	Act Mono-2
Nlrc5	1.59416e-201	0.866182	0.391	0.042	3.30581e-197	MoDC
Gsr	2.46897e-201	0.59736	0.745	0.417	5.11991e-197	Monocytes-1
Acp2	2.88808e-201	0.936441	0.417	0.172	5.98902e-197	Monocytes-1
Dlgap5	3.0232e-201	0.592583	0.26	0.006	6.2692e-197	Cycling Mono
Dgkh	3.23639e-201	0.82896	0.334	0.106	6.71131e-197	Monocytes-1
Mt1	3.66183e-201	1.85526	0.776	0.405	7.59354e-197	cDC2
Arhgdib	4.54922e-201	0.656801	0.882	0.793	9.43372e-197	Monocytes-1
Plaat3	4.05805e-200	0.545986	0.438	0.099	8.41517e-196	cDC1
Raf1	4.44419e-200	0.893435	0.458	0.21	9.21592e-196	Monocytes-1
Bst1	1.30076e-199	1.44202	0.571	0.114	2.69739e-195	TAM-2
Gsr	2.94371e-199	1.31834	0.905	0.473	6.10436e-195	Act Mono-2
Trerf1	3.14089e-199	0.874407	0.446	0.12	6.51326e-195	cDC2
Dleu2	9.961e-199	0.812711	0.731	0.512	2.06561e-194	Monocytes-1
Pou2f2	1.55712e-198	1.44324	0.857	0.496	3.229e-194	Monocytes-2
Elmsan1	2.47775e-198	0.940269	0.474	0.136	5.1381e-194	cDC2
Rpl11	7.3958e-198	0.656418	0.996	0.945	1.53367e-193	cDC1
Lmo4	8.07524e-198	0.875249	0.693	0.476	1.67456e-193	Monocytes-1
Pgap2	1.19267e-197	1.31221	0.619	0.115	2.47324e-193	MoDC
Ccr1	1.34837e-197	1.43403	0.52	0.141	2.79611e-193	Act Mono-2
Scn2b	3.22391e-197	0.748649	0.292	0.023	6.68543e-193	MoDC
Tmed5	5.73079e-197	0.788003	0.709	0.507	1.18839e-192	Monocytes-1
Cstb	7.27563e-197	1.93185	0.911	0.402	1.50875e-192	TAM-2
Nr1h3	1.19935e-196	0.814372	0.252	0.06	2.4871e-192	Monocytes-1
Dhrs3	1.49853e-196	1.25107	0.598	0.123	3.10751e-192	TAM-2
Cytip	1.71597e-196	0.614199	0.908	0.745	3.5584e-192	Monocytes-1
Ptprj	1.88669e-196	0.861691	0.614	0.377	3.91242e-192	Monocytes-1
Epsti1	5.42478e-196	3.68129	0.754	0.222	1.12494e-191	MoDC
Anln	7.14348e-196	0.739727	0.276	0.007	1.48134e-191	Cycling Mono
Cd47	7.45865e-196	0.635659	0.868	0.764	1.5467e-191	Monocytes-1
H3f3a	9.60278e-196	0.464727	0.978	0.95	1.99133e-191	Monocytes-1
Itgal	1.64389e-195	1.45142	0.865	0.529	3.40894e-191	Monocytes-2
Fgfr1	1.7e-195	2.14227	0.813	0.07	3.52528e-191	MP
Fabp5	4.09429e-195	1.89908	0.724	0.201	8.49033e-191	TAM-2
Ywhaz	6.38174e-195	0.65838	0.834	0.718	1.32338e-190	Monocytes-1
Apobec3	1.22432e-194	1.59106	0.736	0.175	2.53887e-190	MoDC
Rps13	2.14306e-194	0.678002	0.996	0.93	4.44406e-190	cDC1
Laptm5	3.19555e-194	0.46368	0.974	0.956	6.6266e-190	Monocytes-1
Arhgef1	4.0166e-194	0.935989	0.529	0.29	8.32923e-190	Monocytes-1
Tmem176a	4.55257e-194	2.03494	0.858	0.268	9.44067e-190	MoDC
Samsn1	6.07497e-194	0.681641	0.771	0.508	1.25977e-189	Monocytes-1
Clec4a2	9.14901e-194	0.874216	0.526	0.169	1.89723e-189	TAM-1
Rpl5	1.04216e-193	0.730609	0.993	0.868	2.16113e-189	cDC1
L1cam	1.43629e-193	0.762435	0.283	0.077	2.97843e-189	Monocytes-1
Slc25a4	3.9928e-193	0.751643	0.662	0.222	8.27987e-189	cDC1
Cd40	9.99742e-193	1.83871	0.629	0.126	2.07316e-188	MoDC
Fam49a	1.15295e-192	0.821131	0.552	0.287	2.39088e-188	Monocytes-1
Adgre1	1.38049e-192	0.912269	0.648	0.251	2.86272e-188	TAM-1
Mt1	1.44905e-192	1.15895	0.872	0.412	3.00489e-188	Act Mono-2
Ctss	3.75541e-192	1.72354	1	0.946	7.78759e-188	TAM-2
Plet1	4.07858e-192	1.00997	0.357	0.072	8.45776e-188	cDC1
Dennd4a	5.34376e-192	1.31021	0.811	0.45	1.10814e-187	cDC2
Pparg	1.03846e-191	0.80361	0.263	0.067	2.15345e-187	Monocytes-1
Cxcl16	1.52851e-191	0.867484	0.841	0.322	3.16967e-187	cDC1
Rpl27a	1.67527e-191	0.61777	0.999	0.966	3.474e-187	cDC1
BC018473	1.77248e-191	1.17828	0.55	0.193	3.67559e-187	TAM-1
Il1b	9.2287e-191	1.53667	0.971	0.833	1.91376e-186	Act Mono-3
Gsn	1.72118e-190	0.964002	0.678	0.276	3.56921e-186	cDC2
Zfhx3	1.34229e-189	0.935219	0.546	0.193	2.78351e-185	TAM-1
Spi1	1.56195e-189	0.697003	0.829	0.75	3.23902e-185	Monocytes-1
Zfp366	1.72641e-189	0.770612	0.307	0.027	3.58006e-185	MoDC
Ifitm2	1.73397e-189	0.578578	0.933	0.733	3.59573e-185	Monocytes-1
Emilin2	2.4688e-189	0.836204	0.849	0.494	5.11956e-185	Act Mono-1
Gbp7	5.56412e-189	0.937573	0.353	0.086	1.15383e-184	TAM-1
Mbp	7.00929e-189	0.896764	0.518	0.28	1.45352e-184	Monocytes-1
Etv3	1.5404e-188	1.93007	0.919	0.332	3.19433e-184	MoDC
Plaat3	6.45285e-188	1.91902	0.579	0.114	1.33813e-183	MoDC
Psme2	1.20077e-187	2.34551	0.904	0.433	2.49003e-183	MoDC
Hist1h2ae	1.73438e-187	1.78461	0.431	0.021	3.59658e-183	Cycling Mono
Fabp5	3.34509e-187	2.74917	0.761	0.204	6.93672e-183	MoDC
Tpm4	5.77918e-187	0.840515	0.683	0.502	1.19843e-182	Monocytes-1
Ciita	1.60588e-186	0.899709	0.568	0.191	3.33011e-182	cDC2
Unc93b1	1.73719e-186	0.943907	0.874	0.546	3.60242e-182	TAM-1
Ccl6	1.9718e-186	2.98313	0.934	0.594	4.08892e-182	TAM-2
Rbpj	3.39919e-186	1.04279	0.728	0.331	7.04891e-182	cDC2
Cd274	4.46725e-186	0.881274	0.498	0.244	9.26373e-182	Monocytes-1
Glrx	9.05314e-186	1.45541	0.55	0.174	1.87735e-181	Act Mono-2
Pfkp	1.1044e-185	0.875948	0.733	0.277	2.29018e-181	cDC1
Atp6v0a2	2.21243e-185	0.568565	0.429	0.101	4.58791e-181	cDC1
Ctnnbip1	3.67515e-185	0.576841	0.431	0.102	7.62115e-181	cDC1
Mtmr4	4.13735e-185	0.794047	0.35	0.037	8.57961e-181	MoDC
Rps12	6.553e-185	0.583867	0.998	0.969	1.3589e-180	cDC1
Gcnt2	1.05935e-184	0.820132	0.476	0.219	2.19677e-180	Monocytes-1
Slc25a20	2.38293e-184	0.77701	0.42	0.102	4.94148e-180	cDC1
Apbb1ip	3.79673e-184	0.773881	0.687	0.487	7.87329e-180	Monocytes-1
Lpl	1.28829e-183	1.05814	0.392	0.103	2.67154e-179	TAM-1
Tnip3	3.12561e-183	1.54571	0.737	0.374	6.48159e-179	cDC2
Rps15	3.36426e-183	0.676131	0.995	0.925	6.97647e-179	cDC1
Fcgr2b	4.74447e-183	0.92147	0.749	0.34	9.8386e-179	TAM-1
Orm1	7.23898e-183	0.677806	0.252	0.006	1.50115e-178	MP
Ftl1	7.52377e-183	0.534636	0.998	0.989	1.5602e-178	Monocytes-1
Gdi2	1.05396e-182	0.888875	0.946	0.614	2.1856e-178	cDC1
Cpne2	3.8584e-182	0.461468	0.302	0.053	8.00116e-178	cDC1
Mertk	7.61607e-182	0.801812	0.338	0.04	1.57935e-177	TAM-2
Rpl23	9.22079e-182	0.549761	0.999	0.974	1.91212e-177	cDC1
Dapk1	1.96405e-181	0.883125	0.475	0.146	4.07285e-177	cDC2
Nt5e	4.46345e-181	0.7047	0.252	0.006	9.25585e-177	MP
Arhgef10l	1.52616e-180	0.762437	0.413	0.17	3.16481e-176	Monocytes-1
Batf3	2.10267e-180	1.39013	0.612	0.124	4.3603e-176	MoDC
Stx17	2.96759e-180	0.4388	0.311	0.056	6.15389e-176	cDC1
Apobec3	3.68184e-180	0.63549	0.546	0.159	7.63504e-176	cDC1
Fmnl1	8.4031e-180	0.819883	0.618	0.412	1.74255e-175	Monocytes-1
Dock10	1.01034e-179	0.895481	0.87	0.413	2.09513e-175	cDC1
Lrrk1	1.05633e-179	1.43858	0.754	0.191	2.19052e-175	MoDC
Ptgs2	2.0584e-179	1.31978	0.733	0.281	4.2685e-175	Act Mono-2
Cebpb	9.69937e-179	1.19491	0.967	0.808	2.01136e-174	Act Mono-3
Klf3	1.75625e-178	0.778275	0.607	0.366	3.64193e-174	Monocytes-1
Tcea3	3.06461e-178	0.704558	0.291	0.052	6.35508e-174	cDC1
Crip1	1.75166e-177	1.10212	0.968	0.759	3.63242e-173	cDC2
Il1a	4.25041e-177	1.54923	0.48	0.127	8.81408e-173	Act Mono-2
Tacc3	4.84372e-177	0.891065	0.423	0.021	1.00444e-172	Cycling Mono
S100a6	1.33871e-176	1.23036	0.962	0.689	2.77607e-172	Act Mono-2
Rab9	1.7268e-176	1.18397	0.459	0.069	3.58087e-172	MoDC
Prdx5	3.32618e-176	0.85397	0.802	0.674	6.8975e-172	Monocytes-1
AU020206	3.41136e-176	0.855185	0.415	0.122	7.07415e-172	TAM-1
Tent5c	5.53623e-176	0.987764	0.482	0.153	1.14805e-171	cDC2
Hspa1a	6.86973e-176	1.53848	0.618	0.274	1.42458e-171	TAM-1
Mgst1	9.75409e-176	1.44165	0.591	0.199	2.02271e-171	Act Mono-2
Fmnl2	1.60772e-175	0.499736	0.359	0.076	3.33394e-171	cDC1
Actg1	2.39722e-175	0.827322	0.999	0.987	4.97112e-171	Act Mono-2
Ly75	2.74653e-175	0.408019	0.259	0.04	5.69548e-171	cDC1
F10	2.86496e-175	1.26949	0.781	0.329	5.94106e-171	Act Mono-2
Hebp1	3.60591e-175	0.942841	0.33	0.041	7.47758e-171	TAM-2
Arsb	5.35526e-175	0.998563	0.576	0.218	1.11052e-170	cDC2
Ms4a6c	6.24861e-175	0.751948	0.89	0.597	1.29577e-170	Act Mono-1
Rpl19	3.72535e-174	0.573452	0.998	0.969	7.72526e-170	cDC1
Rnf115	4.97458e-174	1.39431	0.678	0.158	1.03158e-169	MoDC
Supt20	1.24051e-173	0.557073	0.39	0.09	2.57245e-169	cDC1
Ptpre	1.66768e-173	0.743559	0.663	0.444	3.45828e-169	Monocytes-1
Cxcl16	3.49911e-173	1.67022	0.926	0.349	7.2561e-169	MoDC
H2-D1	3.60307e-173	0.41886	0.991	0.973	7.4717e-169	Monocytes-1
Rps21	4.82714e-173	0.6681	0.997	0.966	1.001e-168	cDC1
Ncoa7	4.88765e-173	0.878697	0.447	0.121	1.01355e-168	cDC1
Krt80	6.73975e-173	0.801779	0.44	0.193	1.39762e-168	Monocytes-1
Serpine1	6.97335e-173	3.1313	0.71	0.06	1.44606e-168	MP
Basp1	1.38446e-172	0.772325	0.727	0.313	2.87096e-168	TAM-1
Plekho1	2.53654e-172	0.724267	0.712	0.267	5.26002e-168	cDC1
Ninj1	4.18411e-172	1.32738	0.792	0.386	8.6766e-168	Act Mono-2
Tspan33	4.67333e-172	1.08995	0.52	0.091	9.69109e-168	MoDC
Lmna	1.87285e-171	1.45814	0.68	0.178	3.88372e-167	TAM-2
Havcr2	5.3728e-171	0.695976	0.694	0.248	1.11416e-166	cDC1
Lmna	5.44196e-171	1.12767	0.48	0.163	1.1285e-166	TAM-1
Mt1	5.71387e-171	1.05969	0.824	0.396	1.18489e-166	TAM-1
Csrp1	7.23542e-171	1.41677	0.52	0.092	1.50041e-166	MoDC
Grap	7.49961e-171	0.476107	0.32	0.062	1.55519e-166	cDC1
Slamf7	1.21962e-170	1.46233	0.777	0.21	2.52913e-166	MoDC
Samd9l	1.37513e-170	0.56294	0.372	0.083	2.85162e-166	cDC1
Vasp	4.39363e-170	0.909654	0.64	0.463	9.11107e-166	Monocytes-1
Fcgr4	4.85179e-170	1.96007	0.616	0.241	1.00612e-165	Act Mono-3
Myo1f	6.21906e-170	0.849422	0.55	0.337	1.28965e-165	Monocytes-1
Grasp	1.39251e-169	0.905626	0.405	0.103	2.88765e-165	cDC1
Plaur	2.16879e-169	1.26755	0.882	0.526	4.49742e-165	Act Mono-2
Tapbpl	2.46475e-169	1.12368	0.492	0.081	5.11115e-165	MoDC
Slc7a11	2.76279e-169	1.32064	0.768	0.333	5.7292e-165	Act Mono-2
Tmsb4x	7.83266e-169	0.270421	1	0.998	1.62426e-164	Monocytes-1
Cttnbp2nl	1.12678e-168	0.737789	0.334	0.085	2.3366e-164	TAM-1
Cpne2	2.7571e-168	0.990934	0.429	0.063	5.71739e-164	MoDC
Bloc1s2	2.88887e-168	0.653499	0.602	0.201	5.99065e-164	cDC1
Wfdc17	1.07048e-167	1.16341	0.738	0.313	2.21986e-163	Act Mono-2
Stat4	1.55859e-167	1.07454	0.345	0.039	3.23206e-163	MoDC
Lpcat1	3.38658e-167	0.541288	0.34	0.073	7.02274e-163	cDC1
Pik3cb	4.00642e-167	0.490349	0.352	0.076	8.30812e-163	cDC1
Ms4a6c	4.29273e-167	0.742242	0.797	0.583	8.90183e-163	Monocytes-1
Btg1	4.86482e-167	1.0323	0.973	0.962	1.00882e-162	Monocytes-2
Plin2	6.05523e-167	0.740882	0.74	0.567	1.25567e-162	Monocytes-1
Ostf1	6.76252e-167	0.673669	0.77	0.66	1.40234e-162	Monocytes-1
Pfn1	1.31006e-166	0.455339	0.962	0.925	2.71667e-162	Monocytes-1
Nudt9	1.37059e-166	1.15174	0.533	0.098	2.84219e-162	MoDC
Rpl9	3.97119e-166	0.63451	0.992	0.933	8.23505e-162	cDC1
Rpl18	5.32846e-166	0.612202	0.997	0.951	1.10496e-161	cDC1
Sulf2	1.21377e-165	0.675449	0.425	0.12	2.517e-161	cDC2
Rps15a	1.98459e-165	0.61736	0.994	0.927	4.11544e-161	cDC1
Ifi35	2.40169e-165	0.6033	0.492	0.142	4.98038e-161	cDC1
Pf4	1.1671e-164	2.30863	0.682	0.055	2.42022e-160	MP
Rac2	1.28701e-164	0.801852	0.66	0.458	2.66887e-160	Monocytes-1
Efhd2	1.40097e-164	0.646229	0.819	0.738	2.9052e-160	Monocytes-1
Slco3a1	2.06831e-164	0.514843	0.365	0.082	4.28906e-160	cDC1
Tmsb4x	6.78238e-164	1.26423	1	0.999	1.40646e-159	MoDC
Arrdc3	1.06375e-163	0.785418	0.337	0.124	2.2059e-159	Monocytes-1
Dab2	1.64467e-163	0.892544	0.453	0.136	3.41056e-159	cDC2
Bmyc	2.71512e-163	0.729612	0.356	0.098	5.63033e-159	TAM-1
Gm5547	3.46672e-163	0.733038	0.269	0.083	7.18894e-159	Monocytes-1
Rps9	4.95347e-163	0.649096	0.999	0.985	1.0272e-158	Act Mono-2
Pde2a	5.58069e-163	1.14625	0.505	0.029	1.15727e-158	MP
Cd9	6.54301e-163	1.5891	0.965	0.597	1.35682e-158	TAM-2
G0s2	6.69164e-163	0.801941	0.26	0.073	1.38764e-158	Monocytes-1
Rbm3	1.00709e-162	1.12816	0.895	0.636	2.08841e-158	Act Mono-2
Jdp2	1.25912e-162	1.3625	0.639	0.248	2.61104e-158	Act Mono-2
Gapdh	1.39107e-162	1.04953	0.939	0.773	2.88466e-158	Act Mono-2
Tgfbi	1.54161e-162	0.817618	0.817	0.44	3.19685e-158	TAM-1
Rhoc	2.03378e-162	0.9413	0.421	0.07	4.21745e-158	TAM-2
Cxcl16	2.12518e-162	0.940572	0.727	0.329	4.40699e-158	cDC2
Ctsh	2.20365e-162	0.829584	0.884	0.59	4.56972e-158	TAM-1
Kif20b	2.60245e-162	0.751926	0.268	0.009	5.3967e-158	Cycling Mono
Rps10	4.00792e-162	0.561857	0.998	0.963	8.31122e-158	cDC1
Dok1	4.10208e-162	1.1105	0.482	0.082	8.50649e-158	MoDC
Frmd4a	1.28193e-161	0.967471	0.421	0.061	2.65833e-157	MoDC
Rassf5	2.13572e-161	0.800816	0.505	0.281	4.42884e-157	Monocytes-1
Clec4e	2.25167e-161	1.16754	0.895	0.473	4.6693e-157	Act Mono-2
Fbl	4.36138e-161	0.70955	0.659	0.245	9.04419e-157	cDC1
Ptpn18	7.2766e-161	0.790956	0.87	0.436	1.50895e-156	cDC1
Ighm	8.6064e-161	0.906056	0.52	0.197	1.78471e-156	TAM-1
Ifitm6	1.13671e-160	0.788239	0.746	0.371	2.35719e-156	Act Mono-1
Agpat3	1.95371e-160	0.453904	0.384	0.089	4.0514e-156	cDC1
Cadm1	2.43296e-160	0.728058	0.357	0.097	5.04522e-156	TAM-1
Serpine1	8.90148e-160	1.37645	0.361	0.053	1.8459e-155	TAM-2
Myo9a	4.9757e-159	0.500243	0.377	0.089	1.03181e-154	cDC1
Sec14l1	8.03862e-159	0.834712	0.383	0.172	1.66697e-154	Monocytes-1
Egr2	1.7113e-158	0.943719	0.357	0.052	3.54872e-154	TAM-2
Dab2	3.10388e-158	1.15157	0.623	0.149	6.43652e-154	TAM-2
Lpl	3.63451e-158	1.81532	0.526	0.118	7.53689e-154	TAM-2
Gm21188	3.81201e-158	0.72015	0.433	0.197	7.90496e-154	Monocytes-1
Wfdc17	4.33884e-158	2.47451	0.812	0.321	8.99745e-154	TAM-2
Cbfa2t3	6.96237e-158	0.741052	0.757	0.315	1.44379e-153	cDC1
Timp2	9.14391e-158	1.24847	0.616	0.155	1.89617e-153	TAM-2
Clec4d	2.37481e-157	1.30578	0.576	0.199	4.92465e-153	Act Mono-2
3300005D01Rik	2.89293e-157	0.629362	0.256	0.003	5.99907e-153	pDC
Gbp3	5.74337e-157	0.68577	0.303	0.073	1.191e-152	TAM-1
Tnip3	7.34209e-157	0.572811	0.613	0.339	1.52253e-152	Monocytes-1
Rplp0	7.57359e-157	0.578466	0.999	0.952	1.57053e-152	cDC1
Tpm1	8.18618e-157	0.942106	0.414	0.061	1.69757e-152	MoDC
Lcp2	9.63182e-157	0.72629	0.611	0.392	1.99735e-152	Monocytes-1
Tmem238	1.0758e-156	0.451606	0.287	0.056	2.23088e-152	cDC1
Cebpa	1.78516e-156	0.806865	0.402	0.124	3.70189e-152	TAM-1
Icosl	2.59298e-156	1.28668	0.579	0.123	5.37706e-152	MoDC
Ptpn6	5.69764e-156	0.800859	0.609	0.426	1.18152e-151	Monocytes-1
Emb	6.12054e-156	1.24655	0.708	0.314	1.26922e-151	Act Mono-2
Maf	7.50491e-156	0.838268	0.287	0.065	1.55629e-151	TAM-1
P2ry10	8.84087e-156	0.805525	0.389	0.111	1.83333e-151	cDC2
Nr4a1	8.86428e-156	1.23373	0.894	0.753	1.83819e-151	Monocytes-2
Cd300ld	1.04438e-155	1.31766	0.752	0.385	2.16572e-151	Monocytes-2
Nrp2	1.09467e-155	0.916497	0.456	0.084	2.27001e-151	TAM-2
Got2	1.15638e-155	0.625204	0.553	0.18	2.39799e-151	cDC1
Ktn1	1.46144e-155	1.49439	0.652	0.161	3.03059e-151	MoDC
Rps24	1.46299e-155	0.484213	0.999	0.985	3.0338e-151	cDC1
Arhgap31	1.54625e-155	1.78713	0.749	0.228	3.20646e-151	MoDC
Dbnl	1.79263e-155	0.7037	0.752	0.315	3.71738e-151	cDC1
Lgals3	1.83167e-155	1.59657	0.992	0.818	3.79834e-151	TAM-2
H2-Q7	1.93804e-155	0.712255	0.684	0.268	4.01892e-151	cDC1
Tspo	2.41422e-155	1.18681	0.872	0.582	5.00637e-151	Act Mono-2
Cyb561a3	4.41943e-155	0.454892	0.306	0.063	9.16458e-151	cDC1
Serpinb1a	6.75057e-155	2.01327	0.297	0.032	1.39987e-150	MoDC
Laptm4b	1.41328e-154	0.862318	0.279	0.028	2.93072e-150	MoDC
Ahnak	4.10649e-154	0.963835	0.899	0.675	8.51564e-150	Act Mono-1
Anxa1	4.73487e-154	0.679098	0.714	0.281	9.81869e-150	cDC1
Ppfia4	7.96828e-154	0.543723	0.461	0.129	1.65238e-149	cDC1
Rnase6	8.74049e-154	0.736846	0.659	0.253	1.81251e-149	cDC1
Sh3bp1	1.35652e-153	0.575379	0.568	0.187	2.81301e-149	cDC1
Cxcl14	1.84648e-153	1.15484	0.419	0.073	3.82905e-149	TAM-2
Rasgrp4	2.03619e-153	0.488535	0.42	0.11	4.22244e-149	cDC1
Parvg	2.9154e-153	0.436499	0.29	0.057	6.04566e-149	cDC1
Lsr	3.74482e-153	0.451951	0.315	0.066	7.76564e-149	cDC1
Mthfd2	4.05964e-153	1.37866	0.591	0.134	8.41847e-149	MoDC
Lrrk2	4.61183e-153	0.560587	0.426	0.113	9.56355e-149	cDC1
Iscu	8.00854e-153	1.59901	0.883	0.359	1.66073e-148	MoDC
Tnfsf9	9.14321e-153	0.967649	0.522	0.184	1.89603e-148	cDC2
Rinl	1.19104e-152	0.382912	0.288	0.056	2.46985e-148	cDC1
Rpl23a	1.40946e-152	0.676489	0.986	0.852	2.9228e-148	cDC1
Rgs1	1.89468e-152	1.88427	0.825	0.258	3.929e-148	MoDC
Rps14	2.28319e-152	0.537335	0.998	0.973	4.73465e-148	cDC1
Mrc1	2.33033e-152	1.38312	0.616	0.158	4.83241e-148	TAM-2
Pdgfb	4.60578e-152	0.896496	0.392	0.181	9.55102e-148	Monocytes-1
Psme1	4.97575e-152	1.92933	0.924	0.558	1.03182e-147	MoDC
Fnbp1l	5.36232e-152	0.512925	0.312	0.066	1.11199e-147	cDC1
Slc29a3	6.51239e-152	0.745904	0.362	0.107	1.35048e-147	TAM-1
Phf11b	7.78146e-152	0.524552	0.389	0.099	1.61364e-147	cDC1
Ptprcap	1.5091e-151	1.99254	0.59	0.017	3.12943e-147	pDC
Fam20c	7.27126e-151	0.613823	0.25	0.073	1.50784e-146	Monocytes-1
Dapk1	1.33397e-150	0.58603	0.491	0.148	2.76625e-146	cDC1
Plagl2	2.75554e-150	0.699497	0.27	0.089	5.71417e-146	Monocytes-1
Tmcc3	4.10126e-150	1.11972	0.64	0.147	8.50477e-146	MoDC
Adgrg5	9.02982e-150	0.544683	0.264	0.054	1.87251e-145	cDC2
Rgcc	1.00972e-149	1.41308	0.445	0.086	2.09387e-145	TAM-2
Itgam	1.75962e-149	0.62099	0.682	0.45	3.64892e-145	Monocytes-1
Rps9	2.41519e-149	0.421	0.998	0.984	5.00838e-145	Act Mono-1
Tmem176b	2.69037e-149	1.68577	0.843	0.293	5.57902e-145	MoDC
Plek	2.69606e-149	0.543023	0.9	0.807	5.59083e-145	Monocytes-1
Eif4g2	3.81806e-149	0.678759	0.752	0.648	7.91751e-145	Monocytes-1
Gpcpd1	6.12153e-149	0.711587	0.652	0.458	1.26942e-144	Monocytes-1
Il17ra	7.3267e-149	0.711273	0.505	0.277	1.51934e-144	Monocytes-1
Tpt1	1.03889e-148	0.386442	0.999	0.993	2.15435e-144	Act Mono-1
Gramd3	1.18198e-148	0.860766	0.35	0.046	2.45108e-144	MoDC
Cd84	1.19767e-148	1.11933	0.604	0.158	2.48362e-144	TAM-2
Stard7	1.35531e-148	0.799677	0.411	0.062	2.81052e-144	MoDC
Il21r	1.9666e-148	1.18286	0.551	0.112	4.07813e-144	MoDC
Atf3	3.12852e-148	1.45716	0.707	0.413	6.48762e-144	TAM-1
Ptms	3.42278e-148	0.783013	0.842	0.44	7.09783e-144	cDC2
Phf11a	4.07216e-148	0.751975	0.284	0.03	8.44444e-144	MoDC
Slamf7	4.50736e-148	0.713063	0.539	0.194	9.34692e-144	cDC2
Prim1	1.15631e-147	0.618097	0.293	0.012	2.39784e-143	Cycling Mono
Zmynd15	1.37561e-147	0.625291	0.393	0.102	2.85261e-143	cDC1
Cdk2ap2	2.72351e-147	0.745385	0.697	0.54	5.64774e-143	Monocytes-1
Cdk14	3.36539e-147	0.561466	0.608	0.209	6.9788e-143	cDC1
Srgn	4.04183e-147	0.736838	0.995	0.968	8.38154e-143	Act Mono-2
Tgfbr1	4.44892e-147	0.821706	0.567	0.236	9.22572e-143	TAM-1
Msr1	7.17976e-147	0.710896	0.327	0.1	1.48887e-142	Act Mono-1
Fus	7.93011e-147	0.608919	0.771	0.668	1.64447e-142	Monocytes-1
Zeb1	1.19979e-146	0.404788	0.268	0.051	2.488e-142	cDC1
Vrk1	1.20298e-146	0.544332	0.504	0.156	2.49463e-142	cDC1
Eef1a1	2.20981e-146	0.462258	0.999	0.991	4.58248e-142	cDC1
Zeb1	2.55781e-146	0.881255	0.393	0.059	5.30412e-142	MoDC
Rtraf	2.6146e-146	0.703525	0.725	0.309	5.42189e-142	cDC1
Map4k1	8.64017e-146	0.445424	0.388	0.099	1.79171e-141	cDC1
Ptprc	1.17611e-145	0.947811	0.931	0.884	2.4389e-141	Monocytes-2
Fth1	1.27665e-145	0.628055	0.999	0.989	2.64739e-141	TAM-1
Tent5c	1.64849e-145	0.763597	0.487	0.156	3.41847e-141	cDC1
H3f3a	2.33897e-145	0.550955	0.989	0.952	4.85032e-141	Act Mono-1
Rpl26	2.60211e-145	0.55145	0.998	0.95	5.39599e-141	cDC1
Eef1a1	5.98067e-145	0.604593	1	0.991	1.24021e-140	Act Mono-2
Mefv	7.54292e-145	1.16852	0.472	0.142	1.56417e-140	Act Mono-2
Mpp6	8.79766e-145	0.552366	0.547	0.181	1.82437e-140	cDC1
Ier2	9.32695e-145	0.575994	0.795	0.638	1.93413e-140	Monocytes-1
Rpl34	1.00425e-144	0.559511	0.996	0.949	2.08251e-140	cDC1
Nsmaf	1.2369e-144	0.457418	0.325	0.074	2.56496e-140	cDC1
Jak2	1.40687e-144	0.683158	0.634	0.236	2.91742e-140	cDC1
Egr1	1.49246e-144	1.49248	0.635	0.322	3.09491e-140	TAM-1
Trio	1.75395e-144	0.528693	0.427	0.121	3.63717e-140	cDC1
Tpd52	3.224e-144	0.686035	0.871	0.59	6.6856e-140	Act Mono-1
Rps2	5.43316e-144	0.654038	0.988	0.902	1.12668e-139	cDC1
Ecm1	5.66327e-144	0.952601	0.449	0.087	1.17439e-139	TAM-2
Sdf2l1	6.25625e-144	0.811068	0.541	0.19	1.29736e-139	cDC1
H2-Q6	1.00461e-143	0.515119	0.43	0.122	2.08327e-139	cDC1
Gltp	1.19075e-143	0.635924	0.705	0.282	2.46926e-139	cDC1
S100a11	1.209e-143	1.09422	0.93	0.737	2.50711e-139	Act Mono-2
Plxdc2	1.53793e-143	0.88149	0.35	0.097	3.18921e-139	cDC2
Gng2	2.17987e-143	0.636369	0.56	0.191	4.52039e-139	cDC1
Eva1b	4.87942e-143	0.645836	0.283	0.07	1.01185e-138	TAM-1
Cd4	5.76809e-143	1.47039	0.462	0.011	1.19613e-138	pDC
Mcm7	1.26878e-142	1.08342	0.439	0.029	2.63107e-138	Cycling Mono
Dazap2	1.78444e-142	0.653192	0.728	0.621	3.70039e-138	Monocytes-1
Tap2	2.15395e-142	0.53777	0.521	0.169	4.46665e-138	cDC1
Cish	2.4959e-142	0.6411	0.269	0.06	5.17574e-138	cDC2
Lag3	3.28076e-142	1.40019	0.513	0.014	6.80332e-138	pDC
Mfsd12	5.49593e-142	0.781551	0.361	0.058	1.13969e-137	TAM-2
Psmb8	6.3501e-142	1.69782	0.937	0.556	1.31682e-137	MoDC
Rpl4	6.83255e-142	0.628676	0.984	0.812	1.41687e-137	cDC1
Phf11b	9.4739e-142	1.16352	0.528	0.111	1.9646e-137	MoDC
Mmp19	1.54275e-141	1.313	0.332	0.051	3.1992e-137	TAM-2
BC018473	1.63648e-141	0.840099	0.529	0.199	3.39357e-137	cDC2
Slc16a10	3.4777e-141	0.742367	0.326	0.132	7.21172e-137	Monocytes-1
Slfn5	4.80004e-141	0.995487	0.287	0.085	9.95383e-137	Act Mono-1
Qpct	6.16816e-141	0.687907	0.289	0.069	1.27909e-136	cDC2
H2-K1	6.74893e-141	1.34956	0.99	0.923	1.39953e-136	MoDC
Vegfa	9.29161e-141	0.97728	0.362	0.126	1.9268e-136	Act Mono-1
Rap2b	1.50828e-140	1.30433	0.678	0.183	3.12773e-136	MoDC
Tubgcp5	2.08077e-140	2.27978	0.821	0.038	4.31489e-136	pDC
Fchsd2	2.32346e-140	1.08087	0.467	0.087	4.81816e-136	MoDC
Stat3	2.83768e-140	0.68413	0.676	0.518	5.88449e-136	Monocytes-1
Rps8	5.75284e-140	0.448576	0.999	0.986	1.19297e-135	cDC1
Flt3	6.29192e-140	1.06679	0.52	0.106	1.30475e-135	MoDC
Cmc2	1.00009e-139	0.896372	0.36	0.052	2.07388e-135	MoDC
Adam8	1.35728e-139	0.551913	0.486	0.151	2.81459e-135	cDC1
Ctsl	1.62007e-139	1.81103	0.769	0.272	3.35954e-135	TAM-2
Npc2	1.68798e-139	1.02371	0.922	0.72	3.50036e-135	Act Mono-2
Il7r	2.18079e-139	0.744629	0.308	0.078	4.5223e-135	cDC2
Flnb	4.87847e-139	1.59883	0.617	0.055	1.01165e-134	MP
Ryr1	8.75927e-139	0.418136	0.374	0.094	1.81641e-134	cDC1
Ncf4	1.12253e-138	0.752469	0.598	0.418	2.32779e-134	Monocytes-1
Marcks	1.19245e-138	0.539214	0.879	0.78	2.47279e-134	Monocytes-1
Lgals3bp	1.36953e-138	0.68907	0.317	0.088	2.84e-134	TAM-1
Dpp4	1.77879e-138	0.61225	0.334	0.091	3.68868e-134	cDC2
AA467197	1.81961e-138	1.09994	0.274	0.064	3.77333e-134	cDC2
Rasa2	1.86175e-138	1.26026	0.492	0.098	3.86072e-134	MoDC
Hps4	2.23801e-138	0.343807	0.258	0.049	4.64096e-134	cDC1
Ms4a8a	4.28845e-138	1.80492	0.841	0.1	8.89295e-134	MP
Glul	4.69786e-138	0.851423	0.544	0.229	9.74196e-134	TAM-1
Lsp1	5.0505e-138	0.639791	0.984	0.792	1.04732e-133	cDC1
Lfng	5.68755e-138	0.756696	0.502	0.292	1.17943e-133	Monocytes-1
Emp1	6.58514e-138	1.03089	0.348	0.056	1.36556e-133	TAM-2
Pomp	1.33978e-137	0.764895	0.9	0.585	2.77831e-133	cDC1
Spn	1.91021e-137	1.26065	0.692	0.338	3.96121e-133	Monocytes-2
Rpl10	2.89551e-137	0.592025	0.992	0.897	6.00442e-133	cDC1
Phlda1	3.21695e-137	1.30086	0.722	0.345	6.67099e-133	Act Mono-2
AW112010	3.44273e-137	1.18788	0.469	0.189	7.1392e-133	TAM-1
Diaph3	4.12007e-137	0.615945	0.268	0.011	8.54378e-133	Cycling Mono
Ctsh	6.60385e-137	0.744328	0.902	0.591	1.36944e-132	cDC2
Rab21	8.33082e-137	1.24999	0.754	0.24	1.72756e-132	MoDC
Tnfrsf18	1.63915e-136	0.698804	0.264	0.028	3.39911e-132	MoDC
Gadd45b	2.55462e-136	1.62166	0.964	0.568	5.29751e-132	MoDC
Ccr5	6.17735e-136	0.814828	0.448	0.165	1.281e-131	TAM-1
Gucd1	6.6639e-136	0.751146	0.363	0.052	1.38189e-131	MoDC
Ccr7	7.20465e-136	0.719878	0.293	0.07	1.49403e-131	cDC2
AU020206	7.31053e-136	1.15065	0.546	0.137	1.51598e-131	TAM-2
Gda	7.376e-136	1.62229	0.729	0.443	1.52956e-131	Act Mono-3
Rps16	8.18629e-136	0.451277	0.999	0.977	1.69759e-131	cDC1
Sh3kbp1	9.73649e-136	0.791698	0.435	0.238	2.01906e-131	Monocytes-1
Tmcc1	1.37169e-135	0.817362	0.418	0.217	2.84447e-131	Monocytes-1
Idi1	1.8021e-135	1.48807	0.558	0.125	3.73702e-131	MoDC
Npm1	2.03912e-135	0.711789	0.952	0.656	4.22853e-131	cDC1
Prr5	3.43508e-135	0.778629	0.282	0.004	7.12332e-131	pDC
Gpr171	4.96225e-135	0.698954	0.312	0.082	1.02902e-130	cDC2
Lsp1	6.57289e-135	1.52133	0.957	0.804	1.36302e-130	MoDC
Gatm	1.36504e-134	0.449677	0.561	0.188	2.83068e-130	cDC1
S100a10	1.71998e-134	0.849106	0.821	0.485	3.56672e-130	cDC2
Ripk2	1.84547e-134	0.712343	0.281	0.103	3.82695e-130	Monocytes-1
Tyrobp	4.80593e-134	0.480334	0.991	0.957	9.96605e-130	Act Mono-1
Syne1	5.06586e-134	0.406886	0.273	0.057	1.05051e-129	cDC1
Rack1	5.97224e-134	0.514529	0.999	0.935	1.23846e-129	cDC1
Sh3pxd2b	6.00108e-134	0.675015	0.378	0.118	1.24444e-129	cDC2
Trim30a	8.05719e-134	0.528565	0.481	0.154	1.67082e-129	cDC1
Cxcr4	8.19157e-134	0.733202	0.614	0.41	1.69869e-129	Monocytes-1
Id2	9.18627e-134	1.48174	0.84	0.649	1.90496e-129	Act Mono-3
Nek6	1.07173e-133	0.375856	0.256	0.051	2.22244e-129	cDC1
Lima1	1.18505e-133	1.2232	0.523	0.112	2.45745e-129	MoDC
Lgals3	2.49679e-133	0.563144	0.95	0.804	5.17759e-129	Act Mono-1
Nostrin	2.89667e-133	0.931108	0.419	0.073	6.00682e-129	MoDC
H2-M2	3.02896e-133	1.68746	0.493	0.115	6.28115e-129	TAM-2
Cblb	3.43464e-133	0.71428	0.393	0.189	7.12241e-129	Monocytes-1
Mafb	5.20782e-133	0.892627	0.732	0.43	1.07994e-128	Act Mono-1
Gca	1.00654e-132	0.522996	0.256	0.027	2.08726e-128	MoDC
Arpc1b	1.12428e-132	0.440531	0.935	0.906	2.33143e-128	Monocytes-1
Gmfg	1.46629e-132	0.636981	0.75	0.628	3.04064e-128	Monocytes-1
Apobec1	2.8297e-132	0.776602	0.585	0.255	5.86795e-128	TAM-1
Kcnn4	3.39581e-132	0.891059	0.4	0.077	7.0419e-128	TAM-2
Nfkbia	4.89715e-132	1.02506	0.963	0.897	1.01552e-127	Act Mono-3
Cd300lf	5.18876e-132	1.08412	0.482	0.159	1.07599e-127	Act Mono-2
Creb5	5.43175e-132	0.784346	0.337	0.096	1.12638e-127	cDC2
Myof	5.49668e-132	1.20452	0.616	0.186	1.13985e-127	TAM-2
Odc1	6.56401e-132	0.978469	0.438	0.141	1.36118e-127	cDC1
Rps28	6.83181e-132	0.6561	0.998	0.96	1.41671e-127	cDC1
Nfe2l2	1.5839e-131	0.528057	0.85	0.735	3.28453e-127	Monocytes-1
Taldo1	2.10131e-131	0.971214	0.911	0.723	4.35748e-127	Act Mono-2
Sgk1	2.86978e-131	0.644482	0.633	0.41	5.95107e-127	Monocytes-1
Morrbid	3.38026e-131	1.02093	0.294	0.063	7.00964e-127	Act Mono-2
Rnf121	4.65872e-131	0.410772	0.275	0.059	9.66078e-127	cDC1
Dennd1b	4.97816e-131	0.530739	0.496	0.164	1.03232e-126	cDC1
Dock2	6.81598e-131	0.712103	0.607	0.448	1.41343e-126	Monocytes-1
Mzb1	1.29251e-130	1.26962	0.359	0.007	2.68027e-126	pDC
Ccdc50	1.82986e-130	0.796965	0.549	0.382	3.79457e-126	Monocytes-1
Adora2a	1.89392e-130	0.920312	0.495	0.097	3.92742e-126	MoDC
Ccr5	1.92339e-130	0.816715	0.459	0.167	3.98853e-126	cDC2
Ski	2.77542e-130	0.748049	0.431	0.157	5.75538e-126	TAM-1
Mgst1	6.92347e-130	0.76405	0.454	0.188	1.43572e-125	Act Mono-1
Klhl42	1.44092e-129	0.821843	0.308	0.005	2.98804e-125	pDC
Npc2	1.444e-129	0.668927	0.921	0.71	2.99442e-125	TAM-1
Rtcb	2.51208e-129	0.784143	0.441	0.172	5.2093e-125	TAM-1
Myo1e	3.17294e-129	0.675222	0.295	0.043	6.57973e-125	TAM-2
Camk1d	3.95935e-129	0.605558	0.626	0.245	8.2105e-125	cDC1
Tmc6	3.98853e-129	0.680691	0.381	0.181	8.27101e-125	Monocytes-1
Atp6v0c	5.71291e-129	0.931767	0.941	0.768	1.18469e-124	Act Mono-2
Slamf9	6.25551e-129	0.623687	0.393	0.123	1.2972e-124	cDC2
Traf4	6.63239e-129	1.21141	0.513	0.015	1.37536e-124	pDC
Tmem51	6.64906e-129	0.660668	0.343	0.152	1.37882e-124	Monocytes-1
Dpysl2	7.17584e-129	0.704402	0.449	0.161	1.48805e-124	cDC2
C5ar1	1.01331e-128	1.16785	0.569	0.221	2.1013e-124	Act Mono-2
Dut	1.24048e-128	1.46479	0.528	0.048	2.57238e-124	Cycling Mono
Spns3	1.62458e-128	1.2775	0.462	0.012	3.3689e-124	pDC
Gas7	2.21009e-128	0.698348	0.346	0.107	4.58307e-124	TAM-1
Txnip	2.22773e-128	0.912754	0.396	0.141	4.61964e-124	TAM-1
Casp3	2.85982e-128	1.06205	0.525	0.115	5.93041e-124	MoDC
Isg15	4.9295e-128	1.61294	0.532	0.141	1.02223e-123	TAM-2
Cd44	7.00494e-128	0.499986	0.859	0.75	1.45261e-123	Monocytes-1
Clec2d	1.10506e-127	1.44318	0.812	0.301	2.29157e-123	MoDC
Ckap2l	1.17522e-127	0.983758	0.48	0.037	2.43704e-123	Cycling Mono
Gng10	1.2739e-127	0.774533	0.777	0.434	2.64168e-123	cDC2
Eif3g	1.2809e-127	0.554519	0.581	0.219	2.6562e-123	cDC1
Polr3c	1.55076e-127	0.787549	0.414	0.072	3.21582e-123	MoDC
Prkar2a	2.60829e-127	0.577985	0.438	0.137	5.4088e-123	cDC1
Gfpt1	3.75343e-127	0.789071	0.475	0.281	7.78349e-123	Monocytes-1
Tbxas1	4.80482e-127	0.829673	0.433	0.093	9.96375e-123	TAM-2
S100a4	8.37732e-127	0.781341	0.974	0.706	1.73721e-122	cDC2
Pir	1.59262e-126	0.992876	0.282	0.004	3.30262e-122	pDC
Crip1	2.809e-126	0.710577	0.993	0.759	5.82503e-122	cDC1
Rpl27	3.077e-126	0.570891	0.984	0.846	6.38078e-122	cDC1
Net1	5.22579e-126	0.324944	0.296	0.068	1.08367e-121	cDC1
Hint3	5.61412e-126	0.367148	0.295	0.069	1.1642e-121	cDC1
Lefty1	7.06701e-126	0.880194	0.308	0.005	1.46549e-121	pDC
Pla2g7	7.2855e-126	0.942139	0.9	0.543	1.51079e-121	Act Mono-2
Tmsb10	2.37941e-125	0.73862	0.986	0.795	4.93418e-121	cDC1
Nans	2.94062e-125	1.0514	0.508	0.112	6.09797e-121	MoDC
Sdc4	3.18638e-125	1.03928	0.539	0.223	6.60759e-121	cDC2
Zbtb46	3.65308e-125	0.697772	0.317	0.044	7.57539e-121	MoDC
Ifitm3	4.13557e-125	0.880686	0.96	0.681	8.57593e-121	Act Mono-2
Ehd1	7.60059e-125	1.10374	0.791	0.467	1.57613e-120	Act Mono-2
Uck2	1.66032e-124	1.10699	0.4	0.121	3.44301e-120	Act Mono-2
Degs1	1.75251e-124	0.687269	0.585	0.408	3.63418e-120	Monocytes-1
Mob3a	2.23537e-124	0.933943	0.505	0.11	4.63549e-120	MoDC
Smpdl3a	3.53338e-124	0.493685	0.738	0.528	7.32717e-120	Monocytes-1
Psmb9	4.12328e-124	1.53534	0.784	0.29	8.55045e-120	MoDC
Ogfrl1	5.05748e-124	1.32943	0.69	0.215	1.04877e-119	MoDC
Uchl3	6.05275e-124	0.363561	0.289	0.067	1.25516e-119	cDC1
Fcrla	7.15743e-124	1.84496	0.59	0.022	1.48424e-119	pDC
Cfp	8.01293e-124	3.19186	0.981	0.208	1.66164e-119	MP
Slc2a6	8.05971e-124	0.692384	0.346	0.159	1.67134e-119	Monocytes-1
Crip1	9.84434e-124	1.6237	0.982	0.773	2.04142e-119	MoDC
Stk10	1.04901e-123	1.30694	0.693	0.43	2.17534e-119	Monocytes-2
Gbp8	2.55401e-123	0.682075	0.261	0.03	5.29624e-119	MoDC
Arpc5l	3.29996e-123	0.509493	0.519	0.181	6.84313e-119	cDC1
Btg1	3.51653e-123	0.806816	0.979	0.962	7.29222e-119	Act Mono-3
Zfand5	4.7609e-123	0.540504	0.785	0.657	9.87267e-119	Monocytes-1
Prdx2	4.83713e-123	0.591426	0.65	0.267	1.00308e-118	cDC1
Fcgr3	6.52778e-123	1.03741	0.714	0.337	1.35367e-118	Act Mono-2
Klra2	6.85403e-123	0.667203	0.387	0.148	1.42132e-118	Act Mono-1
Fgfr1	9.8957e-123	0.422437	0.265	0.058	2.05207e-118	cDC1
Atxn1	1.01602e-122	0.755444	0.254	0.029	2.10692e-118	MoDC
Mdh1	1.69232e-122	0.565514	0.635	0.257	3.50936e-118	cDC1
Msn	2.20223e-122	0.871688	0.906	0.835	4.56677e-118	Monocytes-2
Igf1	2.58062e-122	0.85092	0.27	0.038	5.35143e-118	TAM-2
Eef2	2.86191e-122	0.79674	0.945	0.846	5.93474e-118	Act Mono-2
Ccl6	1.04373e-121	0.93551	0.862	0.59	2.16439e-117	Act Mono-2
Rpl6	1.34382e-121	0.504001	0.999	0.952	2.78667e-117	cDC1
Mfhas1	1.37696e-121	0.727192	0.332	0.049	2.85539e-117	MoDC
Fn1	1.53073e-121	4.4921	0.991	0.229	3.17427e-117	MP
Cx3cr1	1.9047e-121	0.879149	0.693	0.378	3.94978e-117	TAM-1
Neat1	2.06475e-121	0.541564	0.887	0.799	4.28166e-117	Monocytes-1
Adgre4	2.16269e-121	1.16392	0.683	0.351	4.48478e-117	Monocytes-2
Trem1	4.26091e-121	0.58167	0.483	0.255	8.83585e-117	Monocytes-1
Il1rn	4.28981e-121	1.55779	0.74	0.289	8.89577e-117	TAM-2
Pltp	4.6771e-121	0.842063	0.543	0.233	9.6989e-117	TAM-1
Dynll2	5.78465e-121	1.17431	0.546	0.136	1.19956e-116	MoDC
Slamf8	6.12542e-121	0.459604	0.322	0.084	1.27023e-116	cDC1
Clic4	6.93036e-121	1.69497	0.868	0.424	1.43715e-116	MoDC
Fth1	6.96e-121	1.1447	1	0.989	1.44329e-116	TAM-2
Pik3r1	7.27138e-121	1.76556	0.797	0.325	1.50787e-116	MoDC
Ctsz	7.27466e-121	1.11248	0.971	0.804	1.50855e-116	TAM-2
Pld3	8.32675e-121	0.58965	0.318	0.093	1.72672e-116	TAM-1
Eid1	9.87006e-121	0.526334	0.538	0.194	2.04675e-116	cDC1
Ass1	1.2195e-120	0.512938	0.392	0.116	2.52888e-116	cDC1
Havcr1	1.28724e-120	0.738836	0.282	0.005	2.66934e-116	pDC
Apoe	1.88831e-120	0.441268	0.902	0.535	3.91579e-116	Act Mono-3
Palld	3.33606e-120	0.762618	0.297	0.04	6.91799e-116	MoDC
Pglyrp1	4.12483e-120	1.29058	0.653	0.342	8.55367e-116	Monocytes-2
Gnb2	4.64555e-120	0.508472	0.841	0.79	9.63347e-116	Monocytes-1
Actb	4.67439e-120	1.2621	1	0.998	9.69328e-116	MoDC
Tmem19	5.14659e-120	0.830785	0.398	0.071	1.06725e-115	MoDC
B2m	6.36493e-120	0.701728	0.977	0.974	1.3199e-115	Monocytes-2
Anxa3	1.0824e-119	0.855922	0.482	0.113	2.24457e-115	TAM-2
1700025G04Rik	1.36448e-119	0.562008	0.319	0.094	2.82953e-115	cDC2
Clip1	1.43121e-119	0.757539	0.397	0.213	2.96789e-115	Monocytes-1
Ywhaz	1.48538e-119	1.07607	0.825	0.742	3.08023e-115	Monocytes-2
Mndal	2.26224e-119	0.589134	0.499	0.177	4.69121e-115	cDC1
Sema4b	3.3006e-119	1.4607	0.462	0.013	6.84446e-115	pDC
Ckb	3.64819e-119	0.695059	0.564	0.235	7.56526e-115	cDC2
Hivep1	6.56684e-119	1.05925	0.622	0.167	1.36177e-114	MoDC
Znrd1	1.43985e-118	0.484032	0.509	0.179	2.98582e-114	cDC1
Kcnk6	1.67554e-118	0.65251	0.305	0.043	3.47456e-114	MoDC
Incenp	1.97278e-118	1.03319	0.472	0.04	4.09096e-114	Cycling Mono
Cenpw	2.22109e-118	0.655964	0.276	0.013	4.60588e-114	Cycling Mono
Clic4	3.24672e-118	0.795959	0.745	0.405	6.73272e-114	cDC2
Cd9	3.2971e-118	0.545594	0.745	0.565	6.8372e-114	Monocytes-1
Lmna	5.27938e-118	0.613671	0.491	0.169	1.09479e-113	cDC1
Dot1l	5.75402e-118	0.703225	0.486	0.193	1.19321e-113	cDC2
Prkra	9.72699e-118	0.330981	0.251	0.054	2.01709e-113	cDC1
Nlrp3	1.33666e-117	1.11019	0.752	0.419	2.77183e-113	Act Mono-2
Tbxas1	1.77819e-117	0.572488	0.29	0.084	3.68743e-113	TAM-1
Fn1	1.96717e-117	1.76123	0.645	0.218	4.07932e-113	TAM-2
Lap3	2.06313e-117	0.580659	0.303	0.092	4.27831e-113	TAM-1
Pim1	3.19269e-117	0.963027	0.915	0.884	6.62067e-113	Act Mono-3
Ccl17	3.33044e-117	1.1278	0.327	0.09	6.90633e-113	cDC1
Cpne3	5.36146e-117	0.502687	0.514	0.184	1.11181e-112	cDC1
Timp2	5.57923e-117	2.27675	0.935	0.167	1.15697e-112	MP
Alcam	6.86443e-117	0.697748	0.616	0.285	1.42348e-112	cDC2
Eif1	7.23259e-117	0.742576	0.967	0.978	1.49982e-112	Act Mono-3
Il6	1.02888e-116	1.62453	0.515	0.141	2.1336e-112	TAM-2
H2afx	1.36714e-116	1.96088	0.756	0.113	2.83503e-112	Cycling Mono
Plcb1	1.41583e-116	0.804625	0.258	0.053	2.936e-112	Act Mono-2
Samhd1	1.47835e-116	0.592655	0.866	0.645	3.06565e-112	Act Mono-1
Il1r2	1.97751e-116	0.605849	0.398	0.131	4.10077e-112	cDC2
Arap2	2.26101e-116	0.690887	0.32	0.047	4.68866e-112	MoDC
Itga5	2.41802e-116	1.11616	0.467	0.17	5.01424e-112	Act Mono-2
Sirpa	2.80316e-116	0.610769	0.653	0.479	5.81292e-112	Monocytes-1
Rpl14	3.56158e-116	0.540854	0.983	0.86	7.38564e-112	cDC2
Thbs1	4.42917e-116	1.526	0.631	0.269	9.18476e-112	Act Mono-3
Txndc17	8.7559e-116	2.21813	0.779	0.344	1.81571e-111	MoDC
Gng2	9.05991e-116	0.682529	0.465	0.195	1.87875e-111	TAM-1
S100a11	1.15861e-115	0.66704	0.966	0.728	2.40262e-111	cDC1
Gas5	1.16216e-115	0.641441	0.822	0.45	2.40996e-111	cDC1
H2-Ob	1.49725e-115	0.621123	0.345	0.108	3.10484e-111	cDC2
Prdx5	1.53504e-115	0.713183	0.875	0.68	3.18321e-111	Act Mono-1
Mxd1	1.59268e-115	1.55602	0.774	0.292	3.30274e-111	MoDC
Spry1	1.93008e-115	0.905267	0.256	0.004	4.0024e-111	pDC
Slc44a1	2.45729e-115	0.672532	0.33	0.051	5.09567e-111	MoDC
Zfc3h1	2.65811e-115	1.0117	0.513	0.118	5.51212e-111	MoDC
Ly6c2	2.69299e-115	0.950522	0.353	0.092	5.58445e-111	Act Mono-2
Atpif1	2.9506e-115	0.722632	0.707	0.387	6.11866e-111	TAM-1
Gsr	6.68222e-115	1.41648	0.73	0.487	1.38569e-110	Act Mono-3
Ttc39b	1.22221e-114	0.624259	0.329	0.102	2.53449e-110	cDC2
Gm10076	1.293e-114	0.95112	0.861	0.65	2.6813e-110	Act Mono-2
Prkcb	1.46924e-114	0.700642	0.381	0.199	3.04677e-110	Monocytes-1
Tnf	2.94078e-114	1.91967	0.796	0.36	6.0983e-110	TAM-2
Tpd52	3.29464e-114	0.927584	0.881	0.612	6.83209e-110	Act Mono-2
Ltb4r1	3.38394e-114	0.624254	0.376	0.123	7.01727e-110	cDC2
Hif1a	5.5856e-114	1.18097	0.638	0.334	1.15829e-109	Act Mono-2
Ctsb	7.26519e-114	0.81649	0.941	0.89	1.50658e-109	Monocytes-2
Dusp16	1.18831e-113	1.2427	0.799	0.5	2.4642e-109	Act Mono-3
Lilra5	2.02597e-113	0.622481	0.314	0.135	4.20126e-109	Monocytes-1
Pygl	2.41131e-113	0.636957	0.358	0.173	5.00032e-109	Monocytes-1
Psmg4	2.78724e-113	1.14362	0.571	0.156	5.77991e-109	MoDC
Anxa2	3.29171e-113	1.07319	0.868	0.653	6.82602e-109	Act Mono-2
Napg	7.38935e-113	0.673574	0.336	0.164	1.53233e-108	Monocytes-1
Lgals1	1.10206e-112	1.3423	0.816	0.368	2.28534e-108	TAM-2
Snx3	1.25056e-112	0.650925	0.837	0.461	2.59329e-108	cDC1
Malt1	1.91595e-112	0.933775	0.824	0.556	3.97311e-108	cDC2
Tgfb1	2.27729e-112	0.60501	0.891	0.687	4.72242e-108	Act Mono-1
Hexa	2.44048e-112	0.701449	0.743	0.453	5.06082e-108	TAM-1
Bcl6	2.61794e-112	0.718363	0.303	0.138	5.42882e-108	Monocytes-1
Emb	2.63589e-112	0.644172	0.579	0.301	5.46605e-108	Act Mono-1
Rsrp1	2.98855e-112	0.686222	0.589	0.434	6.19735e-108	Monocytes-1
Hp	4.64973e-112	0.48602	0.739	0.383	9.64214e-108	Act Mono-1
Slpi	5.19932e-112	1.23023	0.519	0.206	1.07818e-107	Act Mono-2
Il6	7.62359e-112	2.92096	0.879	0.15	1.5809e-107	MP
H2afy	9.21909e-112	0.631372	0.901	0.56	1.91176e-107	cDC1
Fcgr2b	1.20231e-111	1.1446	0.831	0.366	2.49324e-107	TAM-2
Atp13a2	1.78678e-111	0.562675	0.361	0.123	3.70525e-107	TAM-1
Ctnna1	3.1797e-111	0.579733	0.682	0.301	6.59374e-107	cDC1
Hexim1	4.18722e-111	0.66136	0.422	0.234	8.68304e-107	Monocytes-1
Lmnb1	4.4226e-111	0.580644	0.542	0.208	9.17114e-107	cDC1
Csf3r	5.94424e-111	0.570637	0.335	0.12	1.23266e-106	Act Mono-1
Arhgef6	9.88652e-111	0.450944	0.493	0.175	2.05017e-106	cDC1
Ccr1	1.08422e-110	0.894745	0.546	0.15	2.24834e-106	TAM-2
Ccdc34	1.88249e-110	1.12377	0.463	0.042	3.90372e-106	Cycling Mono
Dusp16	3.34698e-110	1.06859	0.78	0.497	6.94063e-106	Monocytes-2
Rpl35a	3.43299e-110	0.416993	0.998	0.981	7.11899e-106	cDC1
Gm14636	3.83075e-110	1.18927	0.536	0.151	7.94383e-106	TAM-2
Gpr183	5.87581e-110	0.856081	0.362	0.124	1.21847e-105	cDC2
Avpi1	7.30784e-110	1.18682	0.645	0.19	1.51543e-105	MoDC
Sirpb1c	1.08764e-109	0.56869	0.386	0.153	2.25545e-105	Act Mono-1
Gdf15	1.76244e-109	1.42792	0.373	0.079	3.65477e-105	TAM-2
Pmp22	1.8749e-109	0.867861	0.282	0.046	3.88797e-105	TAM-2
Plekho1	1.87729e-109	0.698928	0.566	0.275	3.89294e-105	TAM-1
C1qbp	1.92884e-109	0.416113	0.424	0.139	3.99984e-105	cDC1
Cbx4	1.98599e-109	0.636071	0.291	0.125	4.11835e-105	Monocytes-1
Itm2c	2.07362e-109	0.558779	0.725	0.332	4.30008e-105	cDC1
Hspa1b	2.26985e-109	1.13612	0.522	0.251	4.70699e-105	TAM-1
Arhgef3	2.48051e-109	0.69392	0.27	0.112	5.14384e-105	Monocytes-1
Atp6v0c	3.11703e-109	0.635434	0.939	0.76	6.46379e-105	TAM-1
Nab1	3.132e-109	0.661267	0.494	0.315	6.49483e-105	Monocytes-1
Ccl22	3.92233e-109	0.900043	0.288	0.078	8.13373e-105	cDC1
Dusp5	6.4315e-109	0.516951	0.691	0.506	1.3337e-104	Monocytes-1
Cd86	6.71246e-109	0.571663	0.745	0.343	1.39196e-104	cDC1
Themis2	9.45879e-109	0.665616	0.409	0.229	1.96147e-104	Monocytes-1
Marcksl1	1.03716e-108	1.41244	0.921	0.462	2.15077e-104	MoDC
Anxa3	1.41963e-108	0.499534	0.326	0.104	2.94388e-104	TAM-1
F7	1.469e-108	1.16671	0.486	0.04	3.04627e-104	MP
Mlec	2.32222e-108	0.501572	0.467	0.166	4.81558e-104	cDC1
Hsp90aa1	3.78878e-108	0.6163	0.813	0.712	7.85679e-104	Monocytes-1
Clec4e	4.82843e-108	1.30721	0.769	0.483	1.00127e-103	Act Mono-3
Cdc42ep3	5.43952e-108	0.661876	0.325	0.153	1.12799e-103	Monocytes-1
Tmem131l	6.10103e-108	1.02304	0.619	0.176	1.26517e-103	MoDC
Slfn2	6.46522e-108	0.643756	0.877	0.679	1.34069e-103	Act Mono-1
Ifi27	6.59898e-108	0.549359	0.364	0.127	1.36843e-103	TAM-1
Rpl36	7.32756e-108	0.509062	0.994	0.931	1.51952e-103	cDC1
Rrm1	8.53433e-108	0.976333	0.463	0.042	1.76976e-103	Cycling Mono
Flt1	9.35943e-108	1.21474	0.264	0.066	1.94086e-103	Monocytes-2
Thbd	9.44927e-108	1.31436	0.415	0.154	1.9595e-103	Monocytes-2
Clec4a1	9.54361e-108	1.2471	0.668	0.42	1.97906e-103	Monocytes-2
Kras	9.90738e-108	0.668466	0.47	0.291	2.05449e-103	Monocytes-1
Maff	1.06708e-107	0.659052	0.503	0.21	2.2128e-103	cDC2
Tbc1d8	1.16136e-107	1.00205	0.632	0.184	2.40831e-103	MoDC
Tuba1a	1.16313e-107	1.4771	0.662	0.225	2.41199e-103	MoDC
Ppp1r16b	1.38426e-107	1.84635	0.59	0.025	2.87054e-103	pDC
Card19	1.82875e-107	1.05617	0.639	0.337	3.79228e-103	Act Mono-2
Lat2	1.84402e-107	0.674351	0.431	0.177	3.82395e-103	TAM-1
Eno1	2.44147e-107	1.08425	0.675	0.385	5.06289e-103	Act Mono-2
Wnk1	3.58508e-107	1.75338	0.911	0.543	7.43437e-103	MoDC
Ncoa7	3.65227e-107	1.40495	0.52	0.138	7.57371e-103	MoDC
Mrpl42	3.9262e-107	0.473544	0.448	0.157	8.14177e-103	cDC1
Prkcd	7.06103e-107	0.561476	0.693	0.571	1.46425e-102	Monocytes-1
Sod2	1.22277e-106	0.960107	0.841	0.552	2.53567e-102	Act Mono-2
Fam20c	1.7134e-106	1.7403	0.804	0.113	3.55309e-102	MP
Stard3nl	1.73712e-106	0.434421	0.462	0.16	3.60227e-102	cDC1
Nfkbiz	2.80609e-106	1.23855	0.838	0.695	5.81898e-102	Act Mono-3
Mad2l1	3.6342e-106	0.627893	0.268	0.014	7.53624e-102	Cycling Mono
Adam23	4.46077e-106	0.685241	0.256	0.069	9.25029e-102	cDC2
Cxcl1	4.9637e-106	3.36491	0.916	0.179	1.02932e-101	MP
Cenpa	5.10464e-106	1.42829	0.618	0.076	1.05855e-101	Cycling Mono
Fcgrt	1.10128e-105	0.724247	0.667	0.368	2.28373e-101	TAM-1
Rps27l	1.33118e-105	1.58498	0.891	0.503	2.76047e-101	MoDC
Il18	1.48121e-105	0.388398	0.33	0.094	3.07158e-101	cDC1
Mcm5	1.4965e-105	0.94567	0.423	0.036	3.10329e-101	Cycling Mono
Sdhaf1	1.55606e-105	0.722401	0.404	0.079	3.2268e-101	MoDC
Ccl4	1.61631e-105	1.81481	0.68	0.265	3.35174e-101	TAM-2
Atox1	1.68322e-105	0.595797	0.979	0.796	3.49049e-101	cDC1
2022-09-01	1.69278e-105	1.55714	0.538	0.021	3.51031e-101	pDC
Rhoc	1.94698e-105	0.791266	0.388	0.074	4.03745e-101	MoDC
Mcemp1	2.22231e-105	0.661847	0.524	0.339	4.60841e-101	Monocytes-1
Cxcl2	2.22728e-105	1.14083	0.963	0.584	4.61872e-101	TAM-2
Kpna3	2.60431e-105	0.767276	0.452	0.099	5.40056e-101	MoDC
Dhrs7	4.14971e-105	0.818565	0.394	0.09	8.60526e-101	TAM-2
Tgm2	7.76204e-105	1.07118	0.778	0.552	1.60962e-100	Monocytes-2
Ear2	1.09487e-104	1.24852	0.66	0.382	2.27043e-100	Monocytes-2
Cd93	1.65479e-104	1.04248	0.343	0.101	3.43153e-100	Act Mono-2
Comtd1	1.75667e-104	0.569459	0.276	0.046	3.6428e-100	TAM-2
Gda	1.85556e-104	0.894953	0.779	0.438	3.84787e-100	Act Mono-2
Plekhb2	1.94588e-104	0.904762	0.599	0.17	4.03517e-100	MoDC
2310022A10Rik	2.15903e-104	0.774083	0.267	0.062	4.47719e-100	Act Mono-2
Rftn1	2.77486e-104	0.969439	0.617	0.179	5.75422e-100	MoDC
Ptms	3.37533e-104	0.570239	0.779	0.444	6.99942e-100	TAM-1
Gsap	4.35834e-104	0.688416	0.395	0.223	9.0379e-100	Monocytes-1
H2afv	4.72155e-104	2.01009	0.927	0.212	9.79108e-100	Cycling Mono
Slc46a3	4.78262e-104	0.320243	0.307	0.082	9.91772e-100	cDC1
Fis1	5.24927e-104	0.632992	0.632	0.52	1.08854e-99	Monocytes-1
Rpsa	7.65211e-104	1.01856	0.992	0.977	1.58682e-99	MoDC
Tap1	1.21802e-103	1.13652	0.665	0.22	2.52581e-99	MoDC
Bhlhe40	1.2699e-103	0.692504	0.842	0.538	2.6334e-99	cDC2
Prdx1	1.72854e-103	0.609462	0.785	0.717	3.58448e-99	Monocytes-1
Jak2	2.00085e-103	1.28244	0.708	0.257	4.14916e-99	MoDC
Grn	2.1195e-103	0.693138	0.769	0.497	4.39521e-99	TAM-1
Oasl1	2.15254e-103	0.870396	0.256	0.04	4.46372e-99	TAM-2
Pak1	5.08379e-103	0.624965	0.413	0.158	1.05423e-98	cDC2
Stap1	5.36927e-103	1.07738	0.743	0.49	1.11343e-98	Monocytes-2
Dmxl2	5.3784e-103	0.547486	0.258	0.04	1.11532e-98	TAM-2
Ccl9	5.82292e-103	0.613497	0.683	0.398	1.2075e-98	Act Mono-1
Sh3bgrl3	6.20964e-103	0.487064	0.992	0.925	1.28769e-98	cDC1
Snhg15	8.40281e-103	0.980107	0.541	0.143	1.74249e-98	MoDC
Ifi30	8.68786e-103	1.39096	0.952	0.619	1.8016e-98	MoDC
Eif2b2	1.00745e-102	0.351829	0.311	0.086	2.08916e-98	cDC1
Grn	1.36618e-102	1.20941	0.872	0.513	2.83305e-98	TAM-2
Hepacam2	1.48493e-102	0.673803	0.267	0.077	3.07931e-98	cDC2
Rnh1	1.82315e-102	1.09798	0.726	0.469	3.78066e-98	Act Mono-2
Wfdc17	1.95469e-102	0.49001	0.644	0.308	4.05345e-98	cDC2
Pirb	2.03437e-102	0.628566	0.658	0.403	4.21867e-98	Act Mono-1
Tnip1	2.19217e-102	0.67551	0.407	0.235	4.54591e-98	Monocytes-1
Actr3	3.29976e-102	0.575674	0.962	0.759	6.84271e-98	cDC1
Mir155hg	3.31136e-102	1.27885	0.454	0.106	6.86678e-98	MoDC
Fos	3.7524e-102	1.17045	0.844	0.682	7.78136e-98	TAM-1
Kif23	4.47305e-102	1.13229	0.569	0.065	9.27577e-98	Cycling Mono
Npc2	4.84068e-102	0.544494	0.9	0.706	1.00381e-97	Act Mono-1
Lig1	5.56635e-102	1.10039	0.407	0.035	1.15429e-97	Cycling Mono
Mmp14	6.04675e-102	0.575855	0.284	0.089	1.25392e-97	TAM-1
Eps8	6.25767e-102	0.777228	0.578	0.285	1.29765e-97	cDC2
Ppp1r21	6.61229e-102	0.604812	0.316	0.108	1.37119e-97	TAM-1
Axl	7.75518e-102	0.686253	0.395	0.144	1.60819e-97	cDC2
Epha2	8.04563e-102	0.888325	0.336	0.021	1.66842e-97	MP
Cd93	8.4642e-102	0.749544	0.431	0.104	1.75522e-97	TAM-2
Glb1	8.64173e-102	1.28465	0.551	0.057	1.79204e-97	MP
Fgd4	8.71791e-102	0.603935	0.304	0.138	1.80783e-97	Monocytes-1
Jak2	1.07342e-101	0.695853	0.534	0.242	2.22594e-97	cDC2
Mrpl33	1.29276e-101	0.672604	0.694	0.462	2.68079e-97	Act Mono-1
Itgax	1.74308e-101	0.617494	0.619	0.303	3.61462e-97	cDC2
Ppfibp2	1.76304e-101	0.382256	0.287	0.078	3.65602e-97	cDC1
Nufip2	2.24262e-101	0.673913	0.491	0.328	4.65052e-97	Monocytes-1
Snrpd2	7.41135e-101	0.517742	0.694	0.316	1.53689e-96	cDC1
Mvb12a	1.2734e-100	0.40659	0.422	0.145	2.64066e-96	cDC1
S100a1	1.45721e-100	1.29571	0.544	0.177	3.02183e-96	TAM-2
Gm2a	1.5473e-100	0.698926	0.947	0.787	3.20864e-96	cDC2
Rps27a	1.56288e-100	0.34852	0.992	0.978	3.24095e-96	Act Mono-1
Tubb5	1.64542e-100	1.34988	0.787	0.346	3.41212e-96	MoDC
Mfsd7a	2.30385e-100	0.842294	0.291	0.076	4.77749e-96	Act Mono-2
Hilpda	4.50517e-100	1.45366	0.567	0.189	9.34238e-96	TAM-2
Nudt9	5.54671e-100	0.50419	0.314	0.092	1.15022e-95	cDC1
Esd	5.75718e-100	1.09146	0.683	0.421	1.19387e-95	Act Mono-2
H2-T23	9.93904e-100	0.54698	0.784	0.401	2.06106e-95	cDC1
Rraga	1.0027e-99	0.357613	0.364	0.114	2.07931e-95	cDC1
Cxcl2	1.13666e-99	1.40192	0.846	0.583	2.35709e-95	Act Mono-3
Tmem8	1.21704e-99	0.505107	0.259	0.036	2.52378e-95	MoDC
Paxbp1	1.64324e-99	0.390138	0.369	0.117	3.40759e-95	cDC1
Eif3f	1.73634e-99	0.867661	0.866	0.704	3.60064e-95	Act Mono-2
Sod1	2.43433e-99	0.579732	0.731	0.361	5.04808e-95	cDC1
H2afj	3.22021e-99	0.599771	0.756	0.526	6.67774e-95	Act Mono-1
Tns1	3.91344e-99	0.594418	0.285	0.05	8.11529e-95	TAM-2
Rpl36a	3.95621e-99	0.574645	0.97	0.733	8.204e-95	cDC1
Lyz2	4.67891e-99	1.32061	0.996	0.938	9.70265e-95	TAM-2
Cd300e	4.7715e-99	1.22556	0.469	0.193	9.89465e-95	Monocytes-2
Lpgat1	5.42037e-99	0.379189	0.377	0.121	1.12402e-94	cDC1
Wnk1	5.76773e-99	0.886115	0.874	0.524	1.19605e-94	cDC1
Il7r	6.18997e-99	0.85235	0.388	0.089	1.28361e-94	TAM-2
Rpl9	7.99189e-99	0.57391	0.992	0.934	1.65728e-94	Act Mono-2
Hexa	9.28671e-99	1.19007	0.841	0.469	1.92578e-94	TAM-2
Ceacam1	9.50515e-99	1.2278	0.513	0.244	1.97108e-94	Monocytes-2
Fkbp5	9.81029e-99	1.65322	0.421	0.162	2.03436e-94	Act Mono-3
Vwa5a	9.97077e-99	1.07053	0.497	0.13	2.06764e-94	MoDC
Tpt1	1.00283e-98	0.361865	1	0.993	2.07957e-94	cDC1
Ifih1	1.01274e-98	1.24706	0.421	0.109	2.10012e-94	TAM-2
Htra2	1.10927e-98	0.648226	0.298	0.143	2.30029e-94	Monocytes-1
C1qb	1.5146e-98	0.5203	0.654	0.192	3.14083e-94	TAM-2
Tgfbr2	1.53252e-98	0.622354	0.431	0.18	3.17799e-94	TAM-1
Tent5c	1.97974e-98	0.745642	0.393	0.16	4.10538e-94	TAM-1
Il7r	2.44647e-98	1.01718	0.414	0.091	5.07325e-94	MoDC
Smim3	2.62646e-98	0.991234	0.449	0.177	5.44649e-94	Act Mono-2
Ssbp3	2.84032e-98	0.286449	0.267	0.068	5.88997e-94	cDC1
Arl4c	2.93153e-98	0.598142	0.763	0.508	6.07911e-94	Act Mono-1
Camkk2	3.62373e-98	0.582947	0.424	0.239	7.51453e-94	Monocytes-1
Trim35	3.99135e-98	0.945274	0.553	0.149	8.27687e-94	MoDC
Ywhah	5.00855e-98	0.737131	0.704	0.403	1.03862e-93	cDC2
Sipa1l1	5.30801e-98	0.606084	0.345	0.175	1.10072e-93	Monocytes-1
Rpl41	5.70759e-98	0.541494	0.997	0.959	1.18358e-93	Act Mono-2
Arhgap32	7.00488e-98	0.6422	0.256	0.005	1.4526e-93	pDC
Spred1	7.49485e-98	1.07019	0.627	0.191	1.55421e-93	MoDC
Dok2	8.24454e-98	0.569744	0.282	0.05	1.70967e-93	TAM-2
Fth1	9.24687e-98	0.579002	1	0.989	1.91752e-93	Act Mono-2
Fcgr2b	9.33498e-98	0.795861	0.649	0.355	1.93579e-93	cDC2
Isyna1	9.86627e-98	0.327311	0.29	0.08	2.04597e-93	cDC1
Sri	1.15085e-97	0.574106	0.784	0.419	2.38652e-93	cDC1
Ifi204	1.17151e-97	0.612629	0.43	0.198	2.42935e-93	Act Mono-1
Ralgds	1.26169e-97	0.534673	0.264	0.044	2.61636e-93	TAM-2
Daam1	2.19649e-97	0.72647	0.36	0.069	4.55485e-93	MoDC
Abhd17a	2.74987e-97	0.42857	0.479	0.179	5.7024e-93	cDC1
Ptafr	4.78973e-97	0.617967	0.703	0.441	9.93246e-93	Act Mono-1
Gbe1	7.61289e-97	0.948665	0.439	0.037	1.57868e-92	MP
Sdc3	9.20539e-97	0.621352	0.413	0.172	1.90892e-92	TAM-1
Rps25	9.22767e-97	0.532108	0.981	0.874	1.91354e-92	cDC1
Hexb	1.0336e-96	0.59872	0.707	0.396	2.14338e-92	cDC2
Egr1	1.06858e-96	1.46376	0.763	0.339	2.21591e-92	TAM-2
Mgat4a	1.13026e-96	0.541628	0.302	0.101	2.34383e-92	TAM-1
Psap	1.51106e-96	1.11133	0.996	0.974	3.13349e-92	TAM-2
Mitf	2.20587e-96	0.530191	0.262	0.044	4.57431e-92	TAM-2
Acvrl1	2.28026e-96	0.626267	0.326	0.12	4.72858e-92	TAM-1
Dpp4	2.38394e-96	0.798921	0.444	0.104	4.94357e-92	MoDC
Zmiz1	2.41415e-96	0.617467	0.578	0.44	5.00622e-92	Monocytes-1
Itgb2	2.87563e-96	1.03059	0.8	0.711	5.96318e-92	Monocytes-2
Nuak2	2.91965e-96	0.647482	0.434	0.265	6.05447e-92	Monocytes-1
Osbpl8	4.44571e-96	0.670738	0.41	0.243	9.21907e-92	Monocytes-1
Bcl2a1d	5.7618e-96	0.628861	0.585	0.436	1.19482e-91	Monocytes-1
Ptpn22	1.22625e-95	0.290569	0.282	0.076	2.54288e-91	cDC1
Zfp516	1.32204e-95	0.54263	0.365	0.131	2.74151e-91	cDC2
Adam8	1.36596e-95	1.15246	0.566	0.168	2.83259e-91	MoDC
Mpeg1	1.51828e-95	0.603392	0.906	0.717	3.14845e-91	Act Mono-1
Gtpbp1	1.6478e-95	0.614778	0.302	0.05	3.41703e-91	MoDC
Pdia3	1.71105e-95	0.685482	0.877	0.548	3.54821e-91	cDC1
Ramp1	2.01039e-95	0.41646	0.343	0.108	4.16895e-91	cDC1
Cd300lf	2.09095e-95	0.812342	0.551	0.165	4.33601e-91	TAM-2
Cox7b	2.1199e-95	0.619165	0.802	0.463	4.39604e-91	cDC1
Cdc42	2.45e-95	0.410167	0.893	0.857	5.08057e-91	Monocytes-1
Osm	2.66145e-95	0.761296	0.465	0.231	5.51904e-91	Act Mono-1
Dlgap4	2.69758e-95	0.379491	0.422	0.148	5.59398e-91	cDC1
Sirpb1c	2.95073e-95	0.932944	0.446	0.168	6.11893e-91	Act Mono-2
H2afz	3.48456e-95	0.746947	0.975	0.796	7.22594e-91	cDC1
Hmgn2	3.65288e-95	1.5653	0.715	0.116	7.57499e-91	Cycling Mono
Myl12b	4.12558e-95	0.453864	0.803	0.753	8.55522e-91	Monocytes-1
Igf2r	4.13214e-95	0.28582	0.268	0.07	8.56882e-91	cDC1
Id2	4.65919e-95	0.511625	0.946	0.633	9.66177e-91	cDC1
Ptrhd1	5.54107e-95	0.305809	0.293	0.083	1.14905e-90	cDC1
Rps29	6.34453e-95	0.556389	0.999	0.992	1.31567e-90	cDC1
F11r	7.59667e-95	0.627307	0.375	0.151	1.57532e-90	TAM-1
Tmem38b	9.11813e-95	0.566845	0.281	0.127	1.89083e-90	Monocytes-1
Emp3	9.44473e-95	0.535922	0.818	0.76	1.95855e-90	Monocytes-1
Thap2	1.33654e-94	0.769856	0.335	0.062	2.77158e-90	MoDC
Rogdi	1.3708e-94	0.35161	0.364	0.118	2.84263e-90	cDC1
Procr	1.56981e-94	1.06108	0.307	0.054	3.25532e-90	MoDC
Sh3pxd2b	1.66543e-94	0.613027	0.329	0.121	3.4536e-90	TAM-1
Cnn2	1.71639e-94	0.457243	0.782	0.385	3.55928e-90	cDC1
Rpl36al	1.82591e-94	0.534699	0.897	0.748	3.7864e-90	Act Mono-1
Pold4	1.88883e-94	0.485692	0.644	0.292	3.91687e-90	cDC1
Rnf149	4.71769e-94	0.502422	0.58	0.393	9.78308e-90	Monocytes-1
Stat5a	5.02017e-94	0.755702	0.393	0.083	1.04103e-89	MoDC
Tnfaip8	5.03464e-94	0.564703	0.722	0.356	1.04403e-89	cDC1
Bmyc	6.25841e-94	0.350105	0.339	0.105	1.29781e-89	cDC1
Acot9	6.86892e-94	0.617916	0.279	0.131	1.42441e-89	Monocytes-1
Igsf6	8.43736e-94	0.567845	0.526	0.345	1.74966e-89	Monocytes-1
Rnf19b	1.03142e-93	0.653677	0.556	0.402	2.13886e-89	Monocytes-1
Plxnb2	1.99746e-93	0.62249	0.44	0.271	4.14214e-89	Monocytes-1
Adam19	2.05415e-93	0.343959	0.251	0.065	4.2597e-89	cDC1
Rpl8	2.21193e-93	0.386958	0.996	0.967	4.58687e-89	cDC1
Nap1l1	4.09447e-93	0.584827	0.895	0.538	8.4907e-89	cDC1
Orai1	4.54315e-93	0.48968	0.589	0.255	9.42112e-89	cDC1
Lsm6	4.74499e-93	0.377135	0.525	0.207	9.83968e-89	cDC1
Ttc39b	6.6944e-93	0.398174	0.332	0.105	1.38822e-88	cDC1
Rps23	6.86457e-93	0.441252	0.998	0.959	1.42351e-88	cDC1
Arpc2	1.37059e-92	0.345287	0.928	0.908	2.84219e-88	Monocytes-1
Ifi30	1.47815e-92	0.839153	0.883	0.612	3.06523e-88	Act Mono-2
Plaur	1.59694e-92	1.40041	0.717	0.539	3.31158e-88	Act Mono-3
Rtcb	2.25489e-92	0.40133	0.468	0.176	4.67597e-88	cDC1
Hist1h2bc	2.56377e-92	0.860462	0.367	0.087	5.31648e-88	TAM-2
F10	3.01584e-92	0.501625	0.52	0.304	6.25394e-88	Monocytes-1
Klrd1	3.03926e-92	2.59941	0.846	0.064	6.30251e-88	pDC
Nabp1	4.24237e-92	0.627379	0.518	0.354	8.7974e-88	Monocytes-1
Bcl2l1	4.36554e-92	0.826747	0.315	0.058	9.05283e-88	MoDC
Rab7b	4.59271e-92	0.657477	0.417	0.175	9.5239e-88	TAM-1
Ggct	5.57064e-92	0.573811	0.253	0.108	1.15518e-87	Monocytes-1
Tcn2	6.22113e-92	2.17311	0.907	0.2	1.29008e-87	MP
Fbxl5	7.34342e-92	0.990183	0.425	0.165	1.52281e-87	Act Mono-2
Ccl22	7.98476e-92	0.411412	0.266	0.078	1.6558e-87	cDC2
Samsn1	1.00862e-91	1.27444	0.931	0.564	2.09158e-87	MoDC
Emilin2	1.58461e-91	0.827204	0.817	0.524	3.28601e-87	Act Mono-2
Fh1	1.76205e-91	0.4602	0.279	0.088	3.65397e-87	cDC2
Cbfa2t3	1.86711e-91	1.15309	0.799	0.339	3.87183e-87	MoDC
Hsp90ab1	1.8957e-91	0.484446	0.991	0.907	3.93111e-87	cDC1
Vhl	2.0787e-91	0.795301	0.371	0.079	4.3106e-87	MoDC
Irf8	2.12739e-91	1.47605	0.759	0.325	4.41157e-87	MoDC
Syngr2	2.17409e-91	0.620327	0.834	0.546	4.50841e-87	cDC2
Arl5a	2.61943e-91	0.892093	0.589	0.173	5.43191e-87	MoDC
Rap1b	3.14611e-91	0.75923	0.885	0.835	6.5241e-87	Monocytes-2
Uap1	5.44468e-91	1.1183	0.503	0.137	1.12906e-86	MoDC
Ifitm3	6.76841e-91	0.286911	0.89	0.633	1.40356e-86	Monocytes-1
Cd14	7.18571e-91	1.07706	0.862	0.686	1.4901e-86	Act Mono-3
Ddx3x	7.25169e-91	0.5732	0.671	0.563	1.50378e-86	Monocytes-1
Rrbp1	8.11383e-91	0.615516	0.856	0.673	1.68257e-86	TAM-1
Tnfaip2	1.15464e-90	1.00713	0.763	0.486	2.39437e-86	Act Mono-2
Igsf6	1.44007e-90	0.547664	0.626	0.353	2.98626e-86	Act Mono-1
B2m	1.56328e-90	0.923195	0.99	0.974	3.24177e-86	MoDC
Lgals1	1.57475e-90	0.801156	0.619	0.358	3.26557e-86	TAM-1
Rpl24	1.86026e-90	0.397955	0.978	0.919	3.85762e-86	Act Mono-1
H3f3b	1.94059e-90	0.308795	0.98	0.974	4.0242e-86	Monocytes-1
Sorl1	1.97614e-90	0.632375	0.554	0.309	4.09792e-86	Act Mono-1
Rcbtb2	2.21426e-90	0.529106	0.279	0.092	4.59171e-86	TAM-1
Tbc1d4	2.21985e-90	1.1204	0.368	0.141	4.60329e-86	cDC2
Gm42418	2.36732e-90	0.77703	0.998	0.995	4.90911e-86	Monocytes-2
S100a10	2.39447e-90	1.06997	0.911	0.502	4.96541e-86	TAM-2
Flot1	2.49726e-90	0.871879	0.346	0.115	5.17856e-86	Act Mono-2
Cryl1	3.23601e-90	1.08612	0.495	0.051	6.71052e-86	MP
Lars2	3.25722e-90	0.486636	0.72	0.581	6.7545e-86	Monocytes-1
H2-Q4	3.31334e-90	0.901389	0.546	0.157	6.87088e-86	MoDC
Sdc3	3.84678e-90	2.27601	0.879	0.192	7.97707e-86	MP
Hmox1	3.96686e-90	0.901226	0.358	0.194	8.22609e-86	Monocytes-1
Ramp1	4.61188e-90	0.557489	0.313	0.108	9.56366e-86	cDC2
Mt2	7.2689e-90	2.75028	0.776	0.135	1.50735e-85	MP
Sdc4	9.23993e-90	1.09608	0.647	0.238	1.91608e-85	TAM-2
Zfp217	9.46664e-90	0.70605	0.355	0.072	1.9631e-85	MoDC
Cblb	9.48885e-90	0.939281	0.675	0.227	1.9677e-85	MoDC
Clic4	1.0122e-89	0.775474	0.77	0.406	2.099e-85	cDC1
Plxdc2	1.55066e-89	1.81704	0.738	0.117	3.21561e-85	MP
Set	2.46712e-89	0.53103	0.812	0.446	5.11608e-85	cDC1
Rpl6	2.72272e-89	0.514376	0.986	0.954	5.64611e-85	Act Mono-2
Zfp524	2.73432e-89	0.504711	0.266	0.042	5.67017e-85	MoDC
Iqgap1	2.79992e-89	0.691364	0.912	0.917	5.80619e-85	Monocytes-2
Park7	3.50763e-89	0.446412	0.699	0.329	7.27378e-85	cDC1
Zc3hav1	4.75161e-89	0.602575	0.51	0.354	9.85342e-85	Monocytes-1
Ftl1	4.99866e-89	0.560929	0.993	0.991	1.03657e-84	Act Mono-3
Comt	6.52233e-89	0.523928	0.347	0.134	1.35253e-84	TAM-1
Cd84	6.88419e-89	0.584119	0.373	0.152	1.42758e-84	TAM-1
Arap1	7.91732e-89	0.637806	0.377	0.221	1.64181e-84	Monocytes-1
Snrpb	1.00324e-88	0.548325	0.662	0.575	2.08042e-84	Monocytes-1
Hes1	1.60034e-88	0.514832	0.307	0.143	3.31863e-84	Monocytes-1
Cmtr1	2.82862e-88	0.55861	0.354	0.123	5.86571e-84	cDC1
Cd80	2.8772e-88	0.554146	0.411	0.165	5.96644e-84	cDC2
Amdhd2	3.3645e-88	0.630301	0.338	0.076	6.97696e-84	TAM-2
Rps9	3.9535e-88	0.347092	0.998	0.985	8.19838e-84	cDC1
Irf5	4.13082e-88	0.477926	0.737	0.365	8.56608e-84	cDC1
Krt80	4.82854e-88	1.2489	0.485	0.238	1.00129e-83	Monocytes-2
Tubb5	5.04435e-88	2.96411	0.967	0.354	1.04605e-83	Cycling Mono
Glud1	5.25686e-88	0.511478	0.699	0.616	1.09012e-83	Monocytes-1
Nrip1	1.03302e-87	0.731033	0.48	0.327	2.14218e-83	Monocytes-1
Sell	1.04798e-87	2.80465	0.897	0.076	2.1732e-83	pDC
Ptp4a2	1.06212e-87	0.518857	0.717	0.654	2.20252e-83	Monocytes-1
Zfp36l1	1.66101e-87	1.18134	0.919	0.536	3.44443e-83	MoDC
Crlf3	1.67127e-87	0.682139	0.419	0.27	3.46571e-83	Monocytes-1
B4galnt1	1.70091e-87	0.606037	0.485	0.336	3.52718e-83	Monocytes-1
Flna	1.7656e-87	0.882809	0.826	0.734	3.66133e-83	Monocytes-2
Rpl12	2.30453e-87	0.541387	0.966	0.857	4.7789e-83	cDC2
Tspo	2.68684e-87	1.49799	0.893	0.592	5.5717e-83	MoDC
Dnase1l3	4.57364e-87	1.25025	0.503	0.141	9.48436e-83	MoDC
Sulf2	4.75002e-87	0.850597	0.464	0.137	9.85012e-83	TAM-2
H2-T22	5.32215e-87	0.962837	0.538	0.163	1.10365e-82	MoDC
mt-Atp6	7.19433e-87	0.346741	0.999	0.994	1.49189e-82	TAM-1
Rpl24	7.28497e-87	0.429476	0.996	0.921	1.51068e-82	cDC1
Marcks	9.65817e-87	1.06704	0.975	0.8	2.00282e-82	MoDC
Cd1d1	1.18057e-86	0.65275	0.254	0.04	2.44815e-82	MoDC
Ccr2	1.62517e-86	0.745095	0.609	0.313	3.37011e-82	cDC2
Plk2	1.76091e-86	0.757614	0.311	0.158	3.6516e-82	Monocytes-1
Fcgr3	1.99767e-86	0.925811	0.775	0.345	4.14256e-82	TAM-2
Ift57	2.6636e-86	0.666928	0.343	0.069	5.52352e-82	MoDC
Mafg	3.55806e-86	0.671795	0.407	0.252	7.37836e-82	Monocytes-1
Vsir	4.81379e-86	0.56908	0.619	0.34	9.98235e-82	TAM-1
Mkrn1	4.92579e-86	1.02773	0.649	0.396	1.02146e-81	Act Mono-2
Tcirg1	6.12935e-86	0.868531	0.621	0.226	1.27104e-81	TAM-2
Fcer1g	6.95882e-86	0.726905	0.963	0.915	1.44305e-81	Act Mono-3
Osm	7.29274e-86	1.05478	0.533	0.244	1.5123e-81	Act Mono-2
Gm15987	7.48169e-86	0.549553	0.254	0.113	1.55148e-81	Monocytes-1
Fxyd5	8.3799e-86	0.629599	0.961	0.88	1.73774e-81	Act Mono-2
Acox3	8.69957e-86	0.421463	0.346	0.117	1.80403e-81	cDC1
Npc2	8.98814e-86	0.916655	0.955	0.724	1.86387e-81	TAM-2
Dnajc7	9.10284e-86	0.399629	0.507	0.206	1.88766e-81	cDC1
Rps3a1	9.31543e-86	0.471136	0.994	0.954	1.93174e-81	Act Mono-2
Borcs8	1.05601e-85	0.309911	0.331	0.106	2.18984e-81	cDC1
Kdm6b	1.10836e-85	0.537108	0.89	0.731	2.29841e-81	Act Mono-1
Gpr183	1.39879e-85	0.52319	0.333	0.125	2.90066e-81	TAM-1
Gpr65	1.46267e-85	0.645784	0.478	0.226	3.03313e-81	TAM-1
Slc25a4	1.56071e-85	1.12671	0.662	0.248	3.23645e-81	MoDC
Arhgap18	1.90285e-85	0.506902	0.355	0.135	3.94594e-81	cDC2
Id3	1.91624e-85	1.66363	0.593	0.333	3.9737e-81	Act Mono-3
Creb5	1.93369e-85	0.731744	0.41	0.108	4.00988e-81	TAM-2
Nfam1	2.34831e-85	0.552684	0.547	0.398	4.86968e-81	Monocytes-1
Klf10	2.37465e-85	0.594559	0.412	0.245	4.92431e-81	Monocytes-1
Fgl2	2.75756e-85	0.612299	0.439	0.191	5.71836e-81	cDC2
Adgre5	4.42215e-85	0.857617	0.827	0.735	9.1702e-81	Monocytes-2
Rpsa	4.51856e-85	0.482867	0.997	0.976	9.37015e-81	Act Mono-2
Fmnl2	4.77119e-85	0.709801	0.393	0.091	9.89401e-81	MoDC
Vrk1	5.24732e-85	0.535764	0.397	0.163	1.08814e-80	cDC2
Plac8	5.59776e-85	0.930434	0.798	0.494	1.16081e-80	Act Mono-3
Prdx6	6.1585e-85	0.915935	0.726	0.476	1.27709e-80	Act Mono-2
Gns	7.32872e-85	0.986939	0.685	0.298	1.51976e-80	TAM-2
Rpl18	8.20127e-85	0.503796	0.994	0.952	1.7007e-80	Act Mono-2
Smpdl3a	8.89632e-85	0.804199	0.822	0.565	1.84483e-80	Act Mono-2
Csrnp1	9.32448e-85	0.623648	0.717	0.412	1.93362e-80	cDC2
Gfer	9.8827e-85	0.276846	0.285	0.084	2.04938e-80	cDC1
Selplg	1.18162e-84	0.46334	0.808	0.433	2.45032e-80	cDC1
Myh9	1.26415e-84	0.490833	0.75	0.684	2.62147e-80	Monocytes-1
Plscr1	1.3323e-84	0.606188	0.263	0.085	2.76278e-80	cDC2
Hps3	1.34569e-84	0.287323	0.362	0.121	2.79056e-80	cDC1
Rps17	1.37705e-84	0.547701	0.962	0.788	2.85559e-80	cDC1
Pea15a	2.15233e-84	0.531874	0.438	0.19	4.46328e-80	cDC2
Gns	2.6683e-84	0.596673	0.544	0.285	5.53325e-80	TAM-1
Nfe2l1	2.67427e-84	0.875641	0.617	0.203	5.54564e-80	MoDC
Hilpda	2.94371e-84	1.20775	0.45	0.187	6.10437e-80	Act Mono-2
Rps19	3.26454e-84	0.351053	0.994	0.969	6.76968e-80	cDC1
Vim	4.99078e-84	0.956238	0.977	0.736	1.03494e-79	TAM-2
B4galt6	5.81217e-84	0.437583	0.276	0.089	1.20527e-79	cDC2
Atxn7l1	7.71456e-84	0.882605	0.5	0.139	1.59977e-79	MoDC
Alcam	7.90318e-84	0.435602	0.634	0.287	1.63888e-79	cDC1
Cyb561a3	1.0912e-83	2.46604	0.897	0.082	2.26281e-79	pDC
Atp11a	1.30505e-83	0.572067	0.32	0.062	2.70628e-79	MoDC
Dgat2	1.30768e-83	0.529154	0.272	0.125	2.71174e-79	Monocytes-1
Eid1	1.97283e-83	0.64756	0.427	0.2	4.09106e-79	TAM-1
Dleu2	1.98543e-83	1.07761	0.715	0.557	4.11719e-79	Monocytes-2
Lrrfip1	1.99e-83	0.508385	0.669	0.561	4.12665e-79	Monocytes-1
Crip1	2.19278e-83	0.448952	0.942	0.754	4.54717e-79	Act Mono-1
AA467197	2.54219e-83	0.921476	0.355	0.076	5.27173e-79	MoDC
Tyk2	3.05995e-83	0.317311	0.314	0.1	6.34541e-79	cDC1
Htra2	3.57967e-83	0.887313	0.561	0.17	7.42316e-79	MoDC
Tcf7l2	3.82824e-83	0.537532	0.398	0.234	7.93861e-79	Monocytes-1
Bst1	7.42923e-83	0.871687	0.341	0.117	1.5406e-78	Act Mono-2
Trem1	8.51551e-83	0.819992	0.604	0.293	1.76586e-78	Act Mono-2
Cd33	1.38911e-82	0.461004	0.373	0.148	2.88059e-78	TAM-1
Rab11a	1.73867e-82	0.403129	0.611	0.275	3.60548e-78	cDC1
Adrb2	2.78795e-82	0.583253	0.281	0.138	5.78138e-78	Monocytes-1
Id2	3.6006e-82	1.23583	0.957	0.651	7.46657e-78	MoDC
Rnf149	3.72225e-82	0.850205	0.721	0.421	7.71882e-78	Act Mono-2
Ifi204	5.62568e-82	0.963786	0.475	0.213	1.1666e-77	Act Mono-2
Herc4	5.74491e-82	0.590802	0.304	0.159	1.19132e-77	Monocytes-1
Lap3	5.89724e-82	0.310985	0.304	0.096	1.22291e-77	cDC1
Gm9733	6.36901e-82	0.79581	0.316	0.099	1.32074e-77	Act Mono-2
Stk17b	7.67749e-82	0.462051	0.709	0.582	1.59208e-77	Monocytes-1
Rpl41	8.92401e-82	0.401326	0.997	0.958	1.85057e-77	cDC2
Dna2	9.6348e-82	0.250758	0.271	0.079	1.99797e-77	cDC1
Vrk2	1.0337e-81	0.309622	0.34	0.114	2.14359e-77	cDC1
Rfx7	1.11876e-81	0.305753	0.262	0.075	2.31997e-77	cDC1
Cxcl10	1.18839e-81	1.51962	0.528	0.191	2.46436e-77	TAM-2
Hmgn1	1.73599e-81	1.68954	0.797	0.176	3.59993e-77	Cycling Mono
Tmem221	1.75368e-81	0.904516	0.282	0.007	3.63661e-77	pDC
Ssh2	1.75553e-81	0.55221	0.514	0.36	3.64043e-77	Monocytes-1
Ccl3	1.82565e-81	1.1158	0.614	0.229	3.78584e-77	TAM-2
Aprt	1.87192e-81	1.00361	0.614	0.358	3.88181e-77	Act Mono-2
Nfat5	1.91359e-81	0.62934	0.448	0.296	3.9682e-77	Monocytes-1
Ppfia4	2.23508e-81	0.555893	0.338	0.137	4.63488e-77	TAM-1
Svbp	2.27581e-81	0.516273	0.323	0.129	4.71934e-77	TAM-1
Rnf19a	2.4509e-81	0.684133	0.302	0.058	5.08243e-77	MoDC
mt-Co3	2.65637e-81	0.334928	0.999	0.995	5.50851e-77	TAM-1
Cybb	2.78263e-81	0.393134	0.971	0.785	5.77034e-77	Act Mono-1
Akap9	2.9173e-81	0.371571	0.475	0.191	6.04961e-77	cDC1
C1qa	3.8802e-81	0.576923	0.581	0.181	8.04636e-77	TAM-2
Rps19	4.58533e-81	0.870438	0.982	0.97	9.5086e-77	MoDC
Tnfsf12	5.97581e-81	0.540994	0.306	0.116	1.2392e-76	TAM-1
Trpv2	1.51443e-80	0.361106	0.43	0.165	3.14047e-76	cDC1
Lgals3bp	1.95456e-80	1.47648	0.673	0.108	4.05318e-76	MP
Fam53b	3.21812e-80	0.655719	0.315	0.063	6.67342e-76	MoDC
Ramp1	3.25181e-80	0.53203	0.291	0.109	6.74327e-76	TAM-1
Dnase1l3	3.38962e-80	0.674205	0.334	0.131	7.02905e-76	TAM-1
Coro2a	3.82036e-80	0.291541	0.34	0.115	7.92228e-76	cDC1
Ezr	4.25657e-80	0.569066	0.628	0.507	8.82685e-76	Monocytes-1
Ppp1r15b	5.65464e-80	0.621873	0.366	0.22	1.1726e-75	Monocytes-1
Dpy19l1	6.31673e-80	0.331773	0.345	0.118	1.3099e-75	cDC1
Anxa4	7.91517e-80	0.872247	0.604	0.205	1.64137e-75	MoDC
Esyt2	8.36195e-80	0.320626	0.362	0.128	1.73402e-75	cDC1
Cd302	9.2044e-80	0.651398	0.411	0.266	1.90872e-75	Monocytes-1
Rpsa	1.24343e-79	0.349788	0.997	0.975	2.5785e-75	cDC2
Nsmce1	1.98046e-79	0.678053	0.348	0.078	4.10687e-75	MoDC
Mcm6	2.3082e-79	0.758509	0.309	0.025	4.78652e-75	Cycling Mono
Ly86	2.42345e-79	0.493912	0.615	0.32	5.02551e-75	cDC2
Rplp1	2.49162e-79	0.326211	0.997	0.982	5.16687e-75	TAM-1
Malat1	2.68842e-79	1.51597	0.992	0.998	5.57497e-75	MoDC
Prkch	2.87756e-79	0.551098	0.267	0.13	5.9672e-75	Monocytes-1
Pdha1	2.95199e-79	0.58919	0.328	0.183	6.12154e-75	Monocytes-1
Gpi1	4.27945e-79	0.875326	0.732	0.531	8.8743e-75	Act Mono-2
Kdm7a	4.63702e-79	0.611225	0.664	0.443	9.61579e-75	Act Mono-1
Acp5	4.87118e-79	0.742755	0.445	0.209	1.01014e-74	TAM-1
Ltb4r1	5.74473e-79	0.943754	0.362	0.133	1.19128e-74	Act Mono-2
Slc33a1	6.07115e-79	0.52781	0.272	0.049	1.25897e-74	MoDC
Lgals3bp	6.31125e-79	0.777749	0.377	0.102	1.30876e-74	TAM-2
Mbtd1	7.75345e-79	0.571094	0.407	0.176	1.60783e-74	cDC2
Selenoh	8.0637e-79	1.29689	0.707	0.135	1.67217e-74	Cycling Mono
Rpl27a	8.96777e-79	0.321667	0.99	0.965	1.85965e-74	Act Mono-1
Hes1	1.19206e-78	1.30295	0.392	0.168	2.47198e-74	Monocytes-2
Nek6	1.57014e-78	0.609903	0.305	0.062	3.256e-74	MoDC
G0s2	1.71018e-78	1.14715	0.308	0.106	3.5464e-74	Monocytes-2
Blnk	1.88096e-78	2.17347	0.821	0.07	3.90055e-74	pDC
Bin1	1.88225e-78	0.469511	0.334	0.129	3.90323e-74	cDC2
Fau	2.75161e-78	0.256133	0.998	0.993	5.706e-74	Act Mono-1
Thbd	2.759e-78	0.41256	0.287	0.135	5.72134e-74	Monocytes-1
Socs2	2.7712e-78	0.495062	0.27	0.054	5.74663e-74	TAM-2
Cyp4f16	3.69269e-78	0.574712	0.293	0.152	7.65753e-74	Monocytes-1
Camk1	4.22276e-78	0.744024	0.427	0.126	8.75674e-74	TAM-2
Tuba4a	4.27495e-78	0.557729	0.293	0.15	8.86496e-74	Monocytes-1
Ak2	4.34907e-78	0.618801	0.435	0.296	9.01867e-74	Monocytes-1
Ap1b1	4.44829e-78	0.309309	0.373	0.134	9.22441e-74	cDC1
Ier2	4.66772e-78	1.36257	0.757	0.674	9.67945e-74	Act Mono-3
Arid5a	4.70321e-78	0.535955	0.444	0.196	9.75305e-74	cDC2
Naca	5.8942e-78	0.482811	0.958	0.773	1.22228e-73	cDC1
Selplg	8.22373e-78	1.08012	0.84	0.454	1.70536e-73	MoDC
Eef1d	8.59581e-78	0.465253	0.755	0.408	1.78251e-73	cDC1
Apoc2	9.15126e-78	1.41074	0.513	0.26	1.8977e-73	Act Mono-3
Rnf130	9.7695e-78	0.545736	0.581	0.469	2.0259e-73	Monocytes-1
Clec4a3	1.15155e-77	1.03322	0.658	0.457	2.38796e-73	Monocytes-2
Rab8b	1.16108e-77	1.15906	0.807	0.414	2.40774e-73	MoDC
Rpl37a	1.18018e-77	0.321963	0.996	0.972	2.44735e-73	Act Mono-1
Grk3	1.26375e-77	1.08491	0.654	0.463	2.62064e-73	Monocytes-2
Mical1	1.31189e-77	0.29428	0.314	0.104	2.72047e-73	cDC1
Hnrnpa1	1.31502e-77	0.458957	0.745	0.388	2.72696e-73	cDC1
Syngr2	1.38984e-77	1.12054	0.891	0.564	2.8821e-73	MoDC
Cxxc5	1.52136e-77	1.01038	0.359	0.013	3.15484e-73	pDC
Ecm1	1.75061e-77	0.269719	0.252	0.084	3.63023e-73	TAM-1
Slc31a2	1.76562e-77	0.290293	0.315	0.104	3.66136e-73	cDC1
Igkc	2.53232e-77	0.542693	0.405	0.185	5.25127e-73	TAM-1
Anxa1	2.66359e-77	0.875711	0.709	0.303	5.52349e-73	TAM-2
Rpl36al	2.87034e-77	0.487271	0.962	0.75	5.95222e-73	cDC1
Serf2	3.23503e-77	0.427473	0.981	0.881	6.70849e-73	cDC1
Capg	3.41405e-77	0.501915	0.462	0.235	7.07971e-73	Act Mono-1
Nub1	3.52521e-77	0.756003	0.515	0.156	7.31022e-73	MoDC
Stk24	4.35793e-77	0.556971	0.485	0.341	9.03704e-73	Monocytes-1
Hilpda	5.22963e-77	0.720392	0.413	0.181	1.08447e-72	cDC2
Ppp1r2	7.34392e-77	0.586917	0.48	0.346	1.52291e-72	Monocytes-1
Timd4	8.58071e-77	1.2704	0.439	0.047	1.77938e-72	MP
Fosb	9.34725e-77	1.08721	0.742	0.367	1.93834e-72	TAM-2
Mxd1	1.10181e-76	0.913314	0.568	0.29	2.28482e-72	Act Mono-2
Tep1	1.13135e-76	0.547395	0.416	0.187	2.34608e-72	cDC2
Psap	1.165e-76	0.433334	0.999	0.973	2.41587e-72	Act Mono-2
Immp1l	1.3278e-76	0.254345	0.269	0.081	2.75346e-72	cDC1
Ltc4s	1.92226e-76	0.573356	0.261	0.046	3.9862e-72	MoDC
Tipin	2.12277e-76	0.697512	0.341	0.032	4.40198e-72	Cycling Mono
Mdfic	2.16118e-76	0.538763	0.352	0.148	4.48165e-72	TAM-1
Mllt6	2.44024e-76	0.677505	0.495	0.141	5.06033e-72	MoDC
Nme2	2.48794e-76	0.713591	0.887	0.705	5.15923e-72	Act Mono-2
Cx3cr1	2.51171e-76	0.947636	0.637	0.394	5.20854e-72	Monocytes-2
Triobp	2.75187e-76	0.62806	0.33	0.071	5.70655e-72	MoDC
Got1	3.61556e-76	0.491369	0.364	0.15	7.4976e-72	cDC2
Prdx5	3.68937e-76	0.645922	0.902	0.693	7.65065e-72	Act Mono-2
Lst1	3.80544e-76	0.267311	0.905	0.575	7.89134e-72	Act Mono-1
Atp2b4	3.83128e-76	1.12073	0.329	0.126	7.94492e-72	Monocytes-2
Ly6a	4.10375e-76	2.56826	0.59	0.036	8.50995e-72	pDC
Dock10	4.2815e-76	0.574651	0.712	0.425	8.87854e-72	cDC2
Ifi207	5.34856e-76	0.554759	0.518	0.296	1.10913e-71	Act Mono-1
Mt1	5.99978e-76	0.772422	0.864	0.425	1.24417e-71	TAM-2
Pdlim1	8.261e-76	1.41573	0.626	0.097	1.71308e-71	MP
Osm	8.51515e-76	1.36725	0.602	0.249	1.76579e-71	TAM-2
Adssl1	1.07987e-75	0.561284	0.367	0.217	2.23932e-71	Monocytes-1
Aldh2	1.16184e-75	0.531909	0.559	0.334	2.4093e-71	Act Mono-1
Smc4	1.32037e-75	1.50662	0.797	0.178	2.73805e-71	Cycling Mono
Ier3	1.45649e-75	0.522998	0.682	0.448	3.02033e-71	Act Mono-1
Samhd1	1.46614e-75	0.366227	0.747	0.651	3.04033e-71	Monocytes-1
Hmgb2	1.68667e-75	2.72644	0.984	0.564	3.49765e-71	Cycling Mono
Gbp5	2.01715e-75	0.674131	0.388	0.093	4.18296e-71	MoDC
Hhex	2.4404e-75	0.404075	0.254	0.077	5.06067e-71	cDC1
Sbf2	3.14689e-75	0.586091	0.305	0.062	6.5257e-71	MoDC
Slpi	3.66888e-75	5.56895	0.832	0.221	7.60816e-71	MP
Gna13	4.12608e-75	0.606543	0.616	0.348	8.55625e-71	cDC2
Lacc1	4.14245e-75	0.50188	0.353	0.15	8.59019e-71	TAM-1
Bmt2	4.27759e-75	0.657825	0.421	0.109	8.87044e-71	MoDC
Runx3	4.4297e-75	0.530933	0.64	0.349	9.18587e-71	cDC2
Cd14	4.49076e-75	0.457893	0.869	0.669	9.31248e-71	Act Mono-1
AB124611	6.2181e-75	0.856278	0.5	0.244	1.28945e-70	Act Mono-2
Icosl	6.44068e-75	0.387726	0.335	0.119	1.3356e-70	cDC1
Tpr	6.70914e-75	0.58098	0.628	0.55	1.39127e-70	Monocytes-1
Rpl31	7.23817e-75	0.494565	0.947	0.721	1.50098e-70	cDC1
Lst1	7.97174e-75	0.742486	0.834	0.604	1.6531e-70	Monocytes-2
Ifitm2	8.98847e-75	0.834809	0.889	0.778	1.86394e-70	Act Mono-3
Hnrnpll	1.10249e-74	0.538272	0.339	0.136	2.28623e-70	cDC2
Ms4a6d	1.12021e-74	0.477319	0.524	0.265	2.32298e-70	TAM-1
Tpp1	1.25067e-74	0.781222	0.491	0.164	2.59351e-70	TAM-2
Snrpf	1.31122e-74	0.447196	0.7	0.358	2.71908e-70	cDC1
Rgs3	1.3147e-74	0.562631	0.363	0.084	2.72629e-70	MoDC
Anxa5	1.51446e-74	0.591774	0.801	0.583	3.14054e-70	TAM-1
C1qb	1.68388e-74	1.53456	0.981	0.204	3.49186e-70	MP
Tomm5	1.91397e-74	0.318574	0.488	0.203	3.969e-70	cDC1
Evi2a	1.94753e-74	0.425074	0.535	0.243	4.03859e-70	cDC1
Bcl2	2.33878e-74	1.05851	0.429	0.202	4.84993e-70	Monocytes-2
mt-Co3	2.43817e-74	0.323929	1	0.995	5.05603e-70	cDC1
Sla	2.44364e-74	0.354071	0.555	0.247	5.06738e-70	cDC1
Ppib	2.50403e-74	0.540438	0.897	0.614	5.19261e-70	cDC1
Gtf3c6	2.63479e-74	0.285783	0.298	0.098	5.46377e-70	cDC1
Psma4	2.79999e-74	0.434083	0.679	0.346	5.80635e-70	cDC1
Psme2	3.14992e-74	0.341244	0.775	0.416	6.53199e-70	cDC1
Ahcyl2	3.29474e-74	0.535096	0.355	0.146	6.83231e-70	cDC2
Klf4	4.35793e-74	1.02816	0.714	0.561	9.03704e-70	Monocytes-2
Bcl3	4.42594e-74	0.53664	0.455	0.302	9.17807e-70	Monocytes-1
Tnfaip2	4.62925e-74	1.26876	0.819	0.491	9.59968e-70	TAM-2
Ly6e	4.93589e-74	0.733839	0.879	0.79	1.02355e-69	Monocytes-2
Bst2	5.73469e-74	0.523553	0.482	0.253	1.1892e-69	TAM-1
Asph	7.91871e-74	0.578959	0.366	0.221	1.6421e-69	Monocytes-1
Acp5	1.02691e-73	0.954397	0.571	0.221	2.12951e-69	TAM-2
Twf2	1.34735e-73	0.370496	0.516	0.227	2.794e-69	cDC1
Ly6c2	1.36527e-73	3.31567	0.949	0.107	2.83115e-69	pDC
Oxct1	1.68015e-73	0.276022	0.384	0.144	3.48412e-69	cDC1
Krcc1	1.94485e-73	0.316968	0.426	0.17	4.03303e-69	cDC1
Ssh1	3.29146e-73	0.607112	0.391	0.096	6.8255e-69	MoDC
Rpl41	3.37158e-73	0.389955	0.997	0.958	6.99165e-69	cDC1
Cnn2	3.61895e-73	1.0744	0.799	0.407	7.50463e-69	MoDC
C3	4.12085e-73	0.451362	0.451	0.274	8.5454e-69	Monocytes-1
Thbs1	4.15714e-73	2.21155	0.981	0.285	8.62067e-69	MP
Rbbp7	4.51265e-73	0.29514	0.359	0.131	9.35789e-69	cDC1
Mob1a	4.57523e-73	0.518296	0.603	0.511	9.48765e-69	Monocytes-1
Uvrag	5.40095e-73	0.303906	0.58	0.259	1.11999e-68	cDC1
Gusb	5.64576e-73	0.398136	0.668	0.331	1.17076e-68	cDC1
Bst1	6.2251e-73	1.40257	0.71	0.127	1.2909e-68	MP
Gfod1	7.03183e-73	0.55139	0.35	0.201	1.45819e-68	Monocytes-1
Plbd1	7.12805e-73	0.463712	0.876	0.581	1.47814e-68	cDC2
Fgr	8.4049e-73	0.952435	0.681	0.49	1.74292e-68	Monocytes-2
Rpl37	8.43627e-73	0.448764	0.992	0.946	1.74943e-68	Act Mono-2
Mfge8	8.59959e-73	1.18622	0.282	0.057	1.7833e-68	MoDC
Pafah1b3	9.62329e-73	0.720945	0.401	0.106	1.99558e-68	MoDC
Dynll2	1.12046e-72	0.291687	0.355	0.129	2.3235e-68	cDC1
H2-M3	1.29776e-72	0.307806	0.345	0.124	2.69117e-68	cDC1
Nceh1	1.33813e-72	0.675759	0.425	0.129	2.77488e-68	TAM-2
Smchd1	1.70706e-72	0.562577	0.514	0.389	3.53993e-68	Monocytes-1
Adgre1	1.95283e-72	2.00834	0.953	0.288	4.04959e-68	MP
Grina	2.0534e-72	0.948713	0.476	0.235	4.25813e-68	Act Mono-2
Rhoq	2.06698e-72	0.561871	0.254	0.126	4.28629e-68	Monocytes-1
Mbd1	2.18075e-72	1.70013	0.514	0.07	4.52223e-68	MP
Inpp5d	2.46897e-72	0.35626	0.688	0.335	5.1199e-68	cDC1
Trem1	2.80818e-72	1.42079	0.53	0.3	5.82332e-68	Act Mono-3
Mxi1	2.90481e-72	0.534516	0.363	0.216	6.02371e-68	Monocytes-1
Nedd9	3.18106e-72	0.528201	0.355	0.207	6.59657e-68	Monocytes-1
Vps37b	3.44709e-72	0.701227	0.568	0.311	7.14822e-68	cDC2
Tkt	3.46369e-72	0.47166	0.694	0.628	7.18266e-68	Monocytes-1
Sp140	3.55149e-72	0.352545	0.426	0.171	7.36473e-68	cDC1
Nop58	4.33472e-72	0.488585	0.355	0.147	8.98891e-68	cDC2
C1qc	4.8059e-72	1.42697	0.907	0.175	9.966e-68	MP
Rab10	4.82053e-72	0.61978	0.494	0.384	9.99633e-68	Monocytes-1
Rps27l	5.17234e-72	0.501964	0.827	0.485	1.07259e-67	cDC1
Ndc80	5.33815e-72	0.61335	0.268	0.021	1.10697e-67	Cycling Mono
Erp29	5.63426e-72	0.529533	0.808	0.523	1.16838e-67	cDC2
Ptgs2	6.35721e-72	0.565469	0.56	0.284	1.31829e-67	cDC2
Ptbp3	7.8188e-72	0.485564	0.65	0.57	1.62138e-67	Monocytes-1
Cxcl1	7.97698e-72	1.51997	0.409	0.169	1.65419e-67	Act Mono-2
H2-T23	9.16558e-72	1.18307	0.782	0.424	1.90067e-67	MoDC
Enox2	9.97275e-72	0.469379	0.261	0.048	2.06805e-67	MoDC
Runx3	1.1327e-71	0.643516	0.554	0.35	2.34889e-67	Act Mono-1
Ifi30	1.13459e-71	0.458772	0.933	0.601	2.35281e-67	cDC1
Hacd4	1.24791e-71	0.515742	0.256	0.104	2.58779e-67	Act Mono-1
Ncf2	1.55143e-71	0.46814	0.784	0.568	3.21721e-67	Act Mono-1
Uck2	1.67106e-71	0.471126	0.313	0.12	3.46528e-67	cDC2
Ndufa12	2.02409e-71	0.331944	0.462	0.194	4.19736e-67	cDC1
Tnfrsf21	2.25619e-71	0.470092	0.313	0.141	4.67866e-67	Act Mono-1
Samhd1	2.39155e-71	1.02777	0.766	0.669	4.95936e-67	Monocytes-2
Bcap29	3.02482e-71	0.255094	0.259	0.08	6.27257e-67	cDC1
Ccrl2	3.61344e-71	1.07873	0.87	0.55	7.49318e-67	TAM-2
Stat2	3.7197e-71	0.250833	0.256	0.079	7.71354e-67	cDC1
Por	3.78205e-71	0.543082	0.355	0.172	7.84283e-67	Act Mono-1
Adora2b	4.19458e-71	0.4372	0.253	0.098	8.69829e-67	Act Mono-1
Vim	4.92497e-71	0.389058	0.902	0.721	1.02129e-66	Act Mono-1
Slc41a1	5.21319e-71	0.545668	0.267	0.089	1.08106e-66	cDC1
Herc6	6.17123e-71	0.550191	0.274	0.054	1.27973e-66	MoDC
Sri	6.36834e-71	0.959634	0.817	0.439	1.3206e-66	MoDC
Gnaq	6.37993e-71	0.525694	0.369	0.168	1.32301e-66	TAM-1
Tlr2	6.39119e-71	0.799164	0.762	0.519	1.32534e-66	Act Mono-2
Gtf2a1	6.57126e-71	0.696378	0.47	0.138	1.36268e-66	MoDC
Rpl39	6.69505e-71	0.418667	0.988	0.935	1.38835e-66	cDC2
Rps26	7.21258e-71	0.410139	0.992	0.922	1.49567e-66	cDC2
Bin2	7.92949e-71	0.585554	0.423	0.288	1.64434e-66	Monocytes-1
Treml4	8.54245e-71	0.781938	0.641	0.355	1.77145e-66	Monocytes-2
Hmgb3	9.57195e-71	0.456178	0.252	0.019	1.98493e-66	Cycling Mono
Ppp2r5c	1.1742e-70	0.573643	0.489	0.366	2.43493e-66	Monocytes-1
Slamf7	1.26622e-70	0.518045	0.428	0.204	2.62576e-66	TAM-1
Mmp14	1.38605e-70	0.67584	0.357	0.1	2.87424e-66	TAM-2
Nr4a3	1.39097e-70	1.58697	0.68	0.308	2.88446e-66	MoDC
Slc12a6	1.81216e-70	0.52375	0.308	0.171	3.75787e-66	Monocytes-1
Fosb	2.00125e-70	0.701589	0.661	0.355	4.14998e-66	cDC1
Hist1h1d	2.06977e-70	0.701741	0.26	0.02	4.29208e-66	Cycling Mono
Il1a	2.19547e-70	1.90547	0.748	0.145	4.55275e-66	MP
Rps4x	2.82629e-70	0.43077	0.996	0.96	5.86088e-66	Act Mono-2
Bri3bp	2.99322e-70	0.312729	0.556	0.249	6.20705e-66	cDC1
Dnajc8	3.54063e-70	0.367888	0.706	0.365	7.34221e-66	cDC1
[truncated: 4,165 more rows]
