# Supplementary material for: Acidovorax temperans skews neutrophil maturation and polarizes Th17 cells to promote lung adenocarcinoma development
Source: Oncogenesis. 2024 Apr 3;13(1):13. doi: 10.1038/s41389-024-00513-6 (PMC10991269; doi:10.1038/s41389-024-00513-6)
Supplement: Supplementary file 4 — Supplemental Table S3 [file 41389_2024_513_MOESM4_ESM.xlsx]

## Sheet: Sheet1
Table S3. Alveolar macrophage marker genes.
gene	p_val	avg_log2FC	pct.1	pct.2	p_val_adj	cluster
Fabp5	0	1.42798	0.991	0.723	0	AM-1
Wfdc21	0	1.21102	0.885	0.401	0	AM-1
Xist	0	1.12453	0.848	0.217	0	AM-1
Lyz2	0	1.0177	1	0.982	0	AM-1
Wfdc17	0	0.96788	0.898	0.356	0	AM-1
B2m	0	0.960769	0.999	0.935	0	AM-1
Ccl6	0	0.940168	0.998	0.917	0	AM-1
Ctsd	0	0.821561	1	0.916	0	AM-1
H2-K1	0	0.815473	0.999	0.868	0	AM-1
Ctss	0	0.796932	1	0.922	0	AM-1
S100a1	1.42212e-268	0.955556	0.943	0.607	2.94905e-264	AM-1
H2-T23	5.97635e-250	0.718436	0.776	0.325	1.23932e-245	AM-1
Igf1	3.6224e-237	0.733244	0.66	0.231	7.51178e-233	AM-1
Slc7a2	4.45228e-227	0.744614	0.938	0.557	9.23269e-223	AM-1
Serpina3g	3.62344e-221	0.781073	0.334	0.051	7.51392e-217	AM-1
Slpi	2.66957e-219	0.951018	0.902	0.522	5.53589e-215	AM-1
Il18	5.24193e-213	0.712908	0.941	0.597	1.08702e-208	AM-1
Cd93	5.10801e-204	0.624833	0.669	0.258	1.05925e-199	AM-1
Car4	4.39114e-201	0.856349	0.8	0.393	9.10591e-197	AM-1
Txn1	9.18387e-201	0.643453	0.993	0.852	1.90446e-196	AM-1
Chil3	1.05026e-200	0.526111	1	0.941	2.17792e-196	AM-1
Awat1	2.22863e-195	0.789141	0.354	0.074	4.62151e-191	AM-1
H2-Q7	6.07748e-183	0.497689	0.688	0.283	1.26029e-178	AM-1
Sirpa	7.01242e-176	0.583049	0.99	0.754	1.45416e-171	AM-1
AW112010	7.64323e-176	0.679627	0.692	0.307	1.58498e-171	AM-1
Sdcbp	4.14626e-173	0.585473	0.981	0.756	8.5981e-169	AM-1
Fcgr2b	2.56813e-169	0.545526	0.78	0.363	5.32553e-165	AM-1
H2-D1	2.65164e-168	0.478186	0.998	0.893	5.49872e-164	AM-1
Npc2	2.12088e-166	0.546178	0.98	0.772	4.39808e-162	AM-1
Ch25h	8.5624e-163	0.618199	0.635	0.268	1.77558e-158	AM-1
Fth1	5.00898e-161	0.433738	1	0.993	1.03871e-156	AM-1
Mgll	1.73075e-160	0.634374	0.79	0.423	3.58906e-156	AM-1
Fcer1g	2.7156e-160	0.483729	0.998	0.886	5.63133e-156	AM-1
Fcgr4	1.65811e-159	0.640878	0.66	0.306	3.43843e-155	AM-1
Spag11b	6.70688e-157	0.799061	0.616	0.265	1.3908e-152	AM-1
Ahnak2	8.21307e-150	0.44769	0.557	0.216	1.70314e-145	AM-1
Acp5	2.9477e-147	0.502596	0.899	0.541	6.11264e-143	AM-1
Laptm5	3.02976e-146	0.423278	0.999	0.903	6.28281e-142	AM-1
Sdc3	1.34081e-144	0.559911	0.767	0.409	2.78044e-140	AM-1
Gm26917	5.25799e-144	0.691942	0.781	0.451	1.09035e-139	AM-1
Fabp4	5.46759e-143	0.722762	0.777	0.434	1.13381e-138	AM-1
Atp6v0d2	1.07217e-141	0.52406	0.976	0.726	2.22337e-137	AM-1
Hist1h2bc	2.31122e-141	0.606604	0.642	0.311	4.79278e-137	AM-1
Ptgir	6.04226e-140	0.492967	0.318	0.081	1.25298e-135	AM-1
Lgmn	5.75515e-139	0.531088	0.826	0.487	1.19344e-134	AM-1
C3	4.32961e-138	0.484464	0.597	0.265	8.97831e-134	AM-1
Ccn3	3.40374e-136	0.738312	0.648	0.321	7.05834e-132	AM-1
H2-T22	6.5972e-135	0.408769	0.489	0.187	1.36806e-130	AM-1
Aig1	1.13427e-132	0.492013	0.466	0.178	2.35213e-128	AM-1
Cdc42ep3	7.18688e-130	0.55247	0.835	0.495	1.49034e-125	AM-1
Psmb9	3.27924e-129	0.306716	0.532	0.217	6.80016e-125	AM-1
F7	3.24709e-128	0.532556	0.892	0.578	6.73349e-124	AM-1
Mpeg1	1.6367e-127	0.415782	0.996	0.842	3.39402e-123	AM-1
Gmfg	3.72756e-127	0.385616	0.787	0.446	7.72984e-123	AM-1
Psmb8	9.03942e-124	0.305771	0.768	0.42	1.87451e-119	AM-1
Rplp1	1.86054e-120	0.282394	0.999	0.979	3.85821e-116	AM-1
Mcemp1	2.0538e-119	0.489674	0.935	0.655	4.25897e-115	AM-1
Pla2g15	8.88823e-118	0.447654	0.705	0.374	1.84315e-113	AM-1
Tyrobp	2.20463e-117	0.402315	0.993	0.882	4.57175e-113	AM-1
Timp2	2.96834e-117	0.408288	0.492	0.203	6.15544e-113	AM-1
Hexa	2.13758e-115	0.482885	0.922	0.659	4.43271e-111	AM-1
Gpnmb	2.97959e-115	0.454665	0.909	0.588	6.17878e-111	AM-1
Cox7a2l	1.46887e-111	0.423625	0.862	0.561	3.046e-107	AM-1
Hsp90b1	2.11023e-111	0.450246	0.981	0.799	4.37599e-107	AM-1
Mndal	1.57395e-108	0.298792	0.337	0.111	3.2639e-104	AM-1
Laptm4a	7.49755e-107	0.429386	0.839	0.541	1.55477e-102	AM-1
Bst2	9.0476e-107	0.344716	0.496	0.214	1.8762e-102	AM-1
Slc39a2	1.53731e-106	0.45906	0.59	0.289	3.18793e-102	AM-1
Tgfbr2	8.38307e-105	0.398595	0.792	0.457	1.7384e-100	AM-1
Lgals3bp	9.00572e-105	0.409976	0.57	0.276	1.86752e-100	AM-1
Selenop	2.70855e-103	0.43852	0.862	0.549	5.61673e-99	AM-1
Psme2	3.89803e-102	0.367272	0.694	0.384	8.08335e-98	AM-1
Ctsz	4.97623e-102	0.371719	0.99	0.834	1.03192e-97	AM-1
Fstl1	1.39541e-101	0.404952	0.416	0.159	2.89366e-97	AM-1
Lipa	6.69185e-101	0.394438	0.893	0.579	1.38769e-96	AM-1
Ifi27	1.0002e-100	0.383538	0.526	0.248	2.07411e-96	AM-1
Ccdc88a	1.02648e-100	0.420451	0.821	0.51	2.12861e-96	AM-1
Capn15	7.96133e-96	0.377203	0.44	0.189	1.65094e-91	AM-1
Myo5a	4.20551e-95	0.281358	0.509	0.237	8.72096e-91	AM-1
Gstm1	1.09594e-94	0.403838	0.823	0.514	2.27266e-90	AM-1
Fosb	1.65781e-94	0.546677	0.87	0.607	3.4378e-90	AM-1
Tnfrsf1b	7.85893e-93	0.379416	0.633	0.34	1.62971e-88	AM-1
Aldh2	1.27088e-92	0.329225	0.492	0.232	2.63542e-88	AM-1
Tmem258	2.18927e-92	0.281805	0.646	0.348	4.53988e-88	AM-1
Stat1	5.61973e-92	0.356785	0.512	0.25	1.16536e-87	AM-1
Osm	1.30973e-91	0.703072	0.583	0.322	2.71599e-87	AM-1
Uqcrh	1.94502e-90	0.30857	0.942	0.683	4.03339e-86	AM-1
P2ry14	4.46255e-90	0.320467	0.559	0.279	9.254e-86	AM-1
Slc31a2	5.30267e-90	0.33385	0.49	0.227	1.09962e-85	AM-1
Cd300c2	1.16363e-89	0.343705	0.751	0.457	2.41303e-85	AM-1
Gcnt2	2.79409e-89	0.375628	0.571	0.294	5.79411e-85	AM-1
Lap3	1.02531e-88	0.332791	0.433	0.191	2.1262e-84	AM-1
Vat1	1.03497e-88	0.346418	0.789	0.482	2.14622e-84	AM-1
Sgk1	2.58758e-88	0.407237	0.972	0.753	5.36587e-84	AM-1
Cfb	2.47e-87	0.433728	0.386	0.162	5.12204e-83	AM-1
Cyp4v3	3.06096e-87	0.377291	0.469	0.223	6.34751e-83	AM-1
Soat1	4.84328e-87	0.328535	0.819	0.508	1.00435e-82	AM-1
2900097C17Rik	4.49417e-86	0.348968	0.696	0.404	9.31956e-82	AM-1
Scand1	8.79413e-86	0.299904	0.822	0.526	1.82364e-81	AM-1
Camk1	1.86474e-85	0.35787	0.734	0.44	3.8669e-81	AM-1
B3gnt7	2.52503e-85	0.347277	0.594	0.308	5.23616e-81	AM-1
Tnfsf13	5.97332e-85	0.367889	0.773	0.481	1.23869e-80	AM-1
Cox4i1	3.32713e-84	0.325055	0.99	0.862	6.89946e-80	AM-1
Tomm6	8.95417e-84	0.311233	0.881	0.608	1.85683e-79	AM-1
Naaa	1.85709e-83	0.336371	0.938	0.684	3.85104e-79	AM-1
Sdf2l1	1.97562e-83	0.288588	0.443	0.203	4.09685e-79	AM-1
Prr13	1.99015e-83	0.354566	0.866	0.581	4.12697e-79	AM-1
Fkbp2	2.24968e-83	0.274961	0.635	0.35	4.66516e-79	AM-1
Calr	4.21132e-83	0.394256	0.96	0.746	8.73302e-79	AM-1
Cxcr1	5.19186e-83	0.323717	0.319	0.118	1.07664e-78	AM-1
Canx	6.00587e-83	0.377224	0.954	0.698	1.24544e-78	AM-1
Spcs2	3.7836e-82	0.334307	0.703	0.417	7.84605e-78	AM-1
Lamp1	4.97859e-81	0.340999	0.987	0.803	1.03241e-76	AM-1
Selenok	4.90606e-80	0.315159	0.758	0.472	1.01737e-75	AM-1
Pdia4	1.89276e-79	0.327432	0.595	0.324	3.92501e-75	AM-1
Cyba	3.85903e-79	0.325884	0.992	0.873	8.00247e-75	AM-1
Ipmk	5.49107e-79	0.41842	0.559	0.304	1.13868e-74	AM-1
Dhrs7	8.10233e-79	0.307938	0.704	0.411	1.68018e-74	AM-1
Lta4h	8.56869e-79	0.378002	0.51	0.267	1.77689e-74	AM-1
H2-M3	1.46917e-78	0.259357	0.291	0.107	3.04662e-74	AM-1
Tspan14	2.36002e-78	0.344817	0.47	0.231	4.89398e-74	AM-1
Kynu	2.43935e-78	0.30025	0.321	0.125	5.05847e-74	AM-1
H2-Q6	3.30718e-77	0.250341	0.311	0.12	6.85811e-73	AM-1
Cd84	3.51049e-77	0.335132	0.768	0.481	7.27971e-73	AM-1
Cnpy2	2.31808e-76	0.290093	0.387	0.175	4.80701e-72	AM-1
Rgcc	9.33186e-76	0.558616	0.579	0.338	1.93515e-71	AM-1
Samhd1	1.16727e-75	0.298766	0.757	0.466	2.42058e-71	AM-1
Fpr2	1.47837e-75	0.355542	0.651	0.372	3.0657e-71	AM-1
Etfb	2.12125e-75	0.307269	0.788	0.509	4.39885e-71	AM-1
Pld3	3.76302e-75	0.328682	0.943	0.659	7.80337e-71	AM-1
S100a13	3.80118e-75	0.25523	0.742	0.45	7.8825e-71	AM-1
Pfdn5	4.48572e-75	0.28258	0.906	0.659	9.30203e-71	AM-1
Cybb	6.0322e-75	0.370275	0.995	0.828	1.2509e-70	AM-1
Zfp703	2.65717e-74	0.318963	0.711	0.424	5.51017e-70	AM-1
Adcy3	5.85348e-74	0.34466	0.586	0.32	1.21384e-69	AM-1
Rhoc	1.17189e-73	0.341265	0.517	0.274	2.43016e-69	AM-1
Lrp12	2.28346e-73	0.304947	0.651	0.375	4.73521e-69	AM-1
Ddhd1	1.01892e-72	0.279612	0.79	0.493	2.11294e-68	AM-1
AU020206	2.07036e-72	0.309015	0.899	0.609	4.29331e-68	AM-1
Cd200r4	3.13151e-72	0.317196	0.549	0.296	6.49382e-68	AM-1
Sla	6.30623e-72	0.258417	0.712	0.428	1.30772e-67	AM-1
Sirpb1c	1.66431e-71	0.307656	0.407	0.191	3.45128e-67	AM-1
Hist1h1c	2.97508e-71	0.283839	0.418	0.2	6.16942e-67	AM-1
Arl6ip1	5.26548e-71	0.283105	0.846	0.559	1.0919e-66	AM-1
Kcnn3	7.30187e-71	0.25981	0.585	0.317	1.51419e-66	AM-1
Psmb10	8.27742e-71	0.265881	0.559	0.308	1.71649e-66	AM-1
Pdia3	8.88169e-71	0.318331	0.898	0.637	1.8418e-66	AM-1
Serpinb6a	4.2719e-70	0.317187	0.626	0.364	8.85865e-66	AM-1
Aldoc	8.06333e-70	0.298919	0.369	0.167	1.67209e-65	AM-1
Uqcrb	4.70757e-69	0.268183	0.845	0.579	9.76208e-65	AM-1
Plet1	5.23308e-69	0.31215	0.984	0.75	1.08518e-64	AM-1
Serf2	1.06241e-68	0.268402	0.983	0.85	2.20313e-64	AM-1
Card11	3.69511e-68	0.288626	0.604	0.341	7.66256e-64	AM-1
Slc29a1	4.60443e-68	0.303059	0.583	0.331	9.5482e-64	AM-1
Tmcc1	5.38215e-68	0.318569	0.512	0.275	1.1161e-63	AM-1
Ost4	9.79252e-68	0.261387	0.772	0.509	2.03068e-63	AM-1
Atp6v1c1	1.05842e-67	0.302869	0.643	0.381	2.19484e-63	AM-1
Cox6b1	1.2831e-67	0.274922	0.935	0.71	2.66075e-63	AM-1
Ccng1	2.83497e-67	0.277148	0.401	0.193	5.87888e-63	AM-1
Msrb1	2.90006e-67	0.303776	0.979	0.776	6.01386e-63	AM-1
Tcirg1	6.87144e-67	0.298971	0.647	0.388	1.42493e-62	AM-1
Atp6ap1	1.03308e-66	0.319274	0.715	0.453	2.1423e-62	AM-1
Myo1f	2.05323e-66	0.273542	0.537	0.299	4.25778e-62	AM-1
Mmp8	6.47404e-66	0.331566	0.258	0.099	1.34252e-61	AM-1
Bcap31	8.39838e-66	0.291666	0.551	0.316	1.74157e-61	AM-1
Tmem154	2.36266e-65	0.296305	0.51	0.276	4.89945e-61	AM-1
Eif2s3x	2.84212e-65	0.273302	0.452	0.233	5.8937e-61	AM-1
Lilra5	4.6418e-65	0.295182	0.622	0.366	9.62569e-61	AM-1
Fzd7	7.52834e-65	0.310126	0.278	0.112	1.56115e-60	AM-1
Plpp3	3.91824e-64	0.332693	0.26	0.101	8.12525e-60	AM-1
Ear2	5.21659e-64	0.381942	0.97	0.731	1.08176e-59	AM-1
Cd63	1.39114e-63	0.315734	0.85	0.59	2.88481e-59	AM-1
Nrp2	2.65201e-63	0.262704	0.48	0.252	5.49948e-59	AM-1
Gpcpd1	6.50313e-63	0.28559	0.829	0.538	1.34855e-58	AM-1
Irf2bp2	1.33276e-62	0.30731	0.836	0.574	2.76375e-58	AM-1
Phlda3	1.50879e-62	0.305281	0.289	0.121	3.12878e-58	AM-1
Itm2b	7.12723e-62	0.280766	0.986	0.844	1.47797e-57	AM-1
Ltc4s	7.22596e-62	0.275402	0.809	0.54	1.49845e-57	AM-1
Tmem64	1.60675e-61	0.292489	0.376	0.182	3.33193e-57	AM-1
Tapbp	3.63971e-61	0.274463	0.786	0.512	7.54766e-57	AM-1
Rgs2	3.8208e-61	0.268868	0.496	0.272	7.92319e-57	AM-1
Fbxw7	4.53499e-61	0.254868	0.311	0.135	9.4042e-57	AM-1
Trf	1.28141e-60	0.299626	0.942	0.687	2.65726e-56	AM-1
Tfeb	6.13093e-60	0.269461	0.314	0.141	1.27137e-55	AM-1
Atp6v1a	1.81473e-59	0.250773	0.722	0.458	3.76321e-55	AM-1
Hmgcs1	1.40009e-58	0.308305	0.454	0.245	2.90338e-54	AM-1
Arl8b	1.74208e-58	0.260861	0.584	0.348	3.61255e-54	AM-1
Cd9	3.12767e-58	0.30663	0.998	0.896	6.48585e-54	AM-1
Plekhb2	1.87428e-57	0.256931	0.611	0.366	3.88669e-53	AM-1
Fdps	8.38534e-57	0.273842	0.349	0.169	1.73887e-52	AM-1
Dbi	1.40456e-56	0.255588	0.939	0.703	2.91264e-52	AM-1
Cebpb	1.51739e-56	0.291627	0.998	0.88	3.14661e-52	AM-1
Klf4	1.73598e-56	0.312581	0.701	0.456	3.5999e-52	AM-1
Pim3	2.25702e-56	0.270897	0.441	0.239	4.68038e-52	AM-1
Rassf3	2.04364e-54	0.256186	0.658	0.412	4.23789e-50	AM-1
Scimp	1.83824e-51	0.258455	0.358	0.184	3.81196e-47	AM-1
Psap	6.6881e-51	0.253214	0.999	0.946	1.38691e-46	AM-1
Ncf1	4.51779e-47	0.266799	0.737	0.498	9.36854e-43	AM-1
Ear1	0	1.84144	0.792	0.235	0	AM-2
Krt79	0	1.82726	0.839	0.246	0	AM-2
Krt19	0	1.79493	0.806	0.204	0	AM-2
Cidec	0	1.4502	0.634	0.089	0	AM-2
Lpl	0	1.43376	0.991	0.748	0	AM-2
Ubc	0	1.33437	0.963	0.643	0	AM-2
Ccnd2	0	1.32333	0.943	0.596	0	AM-2
Cd2	0	1.31198	0.704	0.174	0	AM-2
Acaa1b	0	1.30925	0.488	0.051	0	AM-2
Cpne5	0	1.23619	0.514	0.076	0	AM-2
Cd44	0	1.09157	0.992	0.819	0	AM-2
Anxa2	0	0.969913	0.987	0.816	0	AM-2
Cd36	1.26824e-278	1.22107	0.798	0.358	2.62994e-274	AM-2
Abcg1	2.74363e-278	1.09893	0.972	0.717	5.68947e-274	AM-2
App	1.30603e-259	0.978655	0.953	0.703	2.70832e-255	AM-2
Egr1	2.22786e-252	1.66683	0.75	0.329	4.61991e-248	AM-2
Fam129a	4.11973e-250	1.07748	0.789	0.399	8.54308e-246	AM-2
Fabp1	1.15032e-248	1.35815	0.781	0.358	2.38543e-244	AM-2
Pdlim1	1.09983e-246	1.05072	0.629	0.227	2.28072e-242	AM-2
Sqstm1	1.02823e-244	1.09683	0.91	0.606	2.13223e-240	AM-2
Chka	1.7457e-243	1.61581	0.68	0.271	3.62005e-239	AM-2
Cd164	3.02912e-243	1.0327	0.911	0.588	6.28149e-239	AM-2
Plk3	1.77991e-239	1.13129	0.756	0.358	3.691e-235	AM-2
Tagln2	3.57097e-235	0.924985	0.955	0.716	7.40511e-231	AM-2
Lmna	6.75459e-233	0.992049	0.889	0.57	1.4007e-228	AM-2
Rasgef1b	4.36632e-232	1.23589	0.676	0.275	9.05443e-228	AM-2
Cyb561a3	3.72421e-227	1.0046	0.746	0.35	7.7229e-223	AM-2
Iqgap1	6.38358e-227	0.681039	0.994	0.855	1.32376e-222	AM-2
Nceh1	1.13906e-226	0.940186	0.89	0.57	2.36207e-222	AM-2
Baz1a	2.01903e-226	0.90339	0.934	0.649	4.18686e-222	AM-2
Nav2	1.69655e-222	0.826465	0.406	0.084	3.51813e-218	AM-2
Patj	4.54473e-219	0.709885	0.305	0.04	9.42441e-215	AM-2
Wfdc10	1.75867e-218	0.861166	0.312	0.041	3.64695e-214	AM-2
Ahnak	2.9428e-216	0.990994	0.951	0.679	6.10249e-212	AM-2
Greb1	9.9678e-213	0.817585	0.304	0.041	2.06702e-208	AM-2
Flt1	3.96364e-212	1.02092	0.53	0.168	8.21939e-208	AM-2
Clic4	6.68419e-208	0.926374	0.792	0.41	1.3861e-203	AM-2
Phlda1	2.46408e-207	1.26549	0.733	0.341	5.10976e-203	AM-2
Ezr	1.06549e-206	0.912684	0.817	0.479	2.20951e-202	AM-2
Dhrs7b	2.91465e-205	0.953539	0.547	0.19	6.04411e-201	AM-2
Hmox1	3.38227e-205	1.24625	0.613	0.252	7.01382e-201	AM-2
Neat1	3.68512e-205	1.14032	0.917	0.656	7.64183e-201	AM-2
Tlr2	1.77688e-203	0.920803	0.912	0.625	3.68471e-199	AM-2
Lepr	7.17297e-203	0.968222	0.495	0.147	1.48746e-198	AM-2
Tppp3	1.49867e-202	1.04063	0.431	0.106	3.10779e-198	AM-2
Tnf	1.60417e-195	1.08973	0.735	0.332	3.32657e-191	AM-2
Top1	1.31576e-192	0.879764	0.908	0.643	2.72849e-188	AM-2
Acot1	4.5172e-189	0.691878	0.286	0.042	9.36732e-185	AM-2
Brd2	9.14801e-188	0.920821	0.798	0.463	1.89702e-183	AM-2
Gal	7.49097e-187	0.853773	0.424	0.11	1.5534e-182	AM-2
Vim	1.70903e-186	0.676351	0.993	0.901	3.54402e-182	AM-2
Marco	1.32063e-185	1.28806	0.68	0.305	2.73858e-181	AM-2
Abca1	3.30894e-184	0.867038	0.262	0.034	6.86174e-180	AM-2
mt-Nd3	3.14182e-181	0.904172	0.89	0.626	6.51519e-177	AM-2
Syne2	1.17155e-178	0.747556	0.363	0.083	2.42944e-174	AM-2
C5ar1	6.09977e-178	0.828812	0.55	0.198	1.26491e-173	AM-2
Ddx5	4.18955e-169	0.646513	0.973	0.819	8.68788e-165	AM-2
Skil	5.79218e-168	0.77652	0.79	0.46	1.20112e-163	AM-2
Lima1	1.87387e-165	0.838652	0.672	0.339	3.88584e-161	AM-2
Tor1aip2	6.50211e-164	0.822311	0.567	0.241	1.34834e-159	AM-2
Wwtr1	1.70762e-163	0.656438	0.283	0.05	3.5411e-159	AM-2
Atf4	3.69434e-157	0.78801	0.766	0.441	7.66096e-153	AM-2
Serpine1	8.5088e-157	0.951173	0.775	0.428	1.76447e-152	AM-2
Bzw2	2.08031e-156	0.761378	0.51	0.195	4.31394e-152	AM-2
Flna	1.29721e-154	0.780557	0.831	0.549	2.69002e-150	AM-2
Ccnl1	1.94791e-154	0.757489	0.862	0.591	4.03938e-150	AM-2
Kdm6b	8.5038e-152	0.763629	0.792	0.457	1.76343e-147	AM-2
Hsp90aa1	5.76328e-151	0.665828	0.908	0.651	1.19513e-146	AM-2
Noct	1.55735e-149	0.857064	0.576	0.257	3.22948e-145	AM-2
Dmxl2	4.07003e-148	0.748857	0.715	0.393	8.44002e-144	AM-2
Cdk6	9.90813e-148	0.794237	0.558	0.243	2.05465e-143	AM-2
Actn1	5.42723e-147	0.769119	0.63	0.315	1.12545e-142	AM-2
Kcnq1ot1	2.72306e-142	0.984746	0.77	0.479	5.64681e-138	AM-2
Tmed5	1.16066e-138	0.697463	0.85	0.589	2.40685e-134	AM-2
Dync1i2	1.62861e-138	0.743825	0.708	0.411	3.37726e-134	AM-2
Mat2a	2.0892e-138	0.731469	0.695	0.387	4.33238e-134	AM-2
Mpc2	2.52536e-135	0.74749	0.725	0.422	5.23684e-131	AM-2
Pltp	2.08073e-133	0.621564	0.294	0.068	4.31482e-129	AM-2
Tgm2	2.08966e-133	0.75669	0.848	0.588	4.33333e-129	AM-2
C530008M17Rik	7.79112e-133	0.661361	0.375	0.119	1.61564e-128	AM-2
Mcam	8.32958e-132	0.556801	0.302	0.074	1.7273e-127	AM-2
Bcar3	2.45241e-131	0.738353	0.469	0.189	5.08556e-127	AM-2
Lrrc58	1.01522e-130	0.709063	0.713	0.417	2.10526e-126	AM-2
Scp2	3.17243e-130	0.668169	0.801	0.526	6.57866e-126	AM-2
Pmepa1	1.38318e-128	0.807622	0.371	0.115	2.8683e-124	AM-2
Ggnbp2	1.8468e-128	0.721215	0.674	0.381	3.82972e-124	AM-2
Lmo4	3.35336e-128	0.710464	0.912	0.68	6.95386e-124	AM-2
Acadm	7.13865e-128	0.642556	0.521	0.231	1.48034e-123	AM-2
Ptpn12	5.59921e-127	0.677168	0.87	0.624	1.16111e-122	AM-2
Tcf7l2	9.46983e-126	0.650875	0.91	0.65	1.96376e-121	AM-2
mt-Nd1	5.43238e-125	0.502788	0.991	0.87	1.12651e-120	AM-2
Ear2	6.01054e-124	0.691017	0.965	0.758	1.2464e-119	AM-2
2022-09-09	7.36894e-123	0.618826	0.868	0.611	1.5281e-118	AM-2
Ncoa4	1.3777e-121	0.654556	0.847	0.582	2.85694e-117	AM-2
Rab11fip1	2.82906e-121	0.773959	0.664	0.388	5.86663e-117	AM-2
Ski	6.51467e-121	0.697089	0.658	0.377	1.35095e-116	AM-2
Plek	1.69435e-120	0.648316	0.967	0.796	3.51358e-116	AM-2
Hsp90ab1	3.03625e-118	0.448694	0.991	0.905	6.29627e-114	AM-2
Alox5	2.20249e-117	0.615064	0.413	0.156	4.56731e-113	AM-2
Reep5	2.53815e-117	0.554635	0.949	0.751	5.26335e-113	AM-2
Trim25	4.15643e-117	0.671118	0.768	0.476	8.61919e-113	AM-2
Adipor2	5.39867e-117	0.5981	0.894	0.646	1.11952e-112	AM-2
Maff	3.24421e-116	0.67467	0.623	0.335	6.72751e-112	AM-2
Mycbp2	4.00212e-116	0.653161	0.849	0.596	8.2992e-112	AM-2
Hivep3	1.02066e-115	0.744739	0.385	0.141	2.11654e-111	AM-2
Trem1	1.2099e-114	0.569958	0.333	0.099	2.50896e-110	AM-2
Nedd9	3.22051e-113	0.712882	0.561	0.29	6.67837e-109	AM-2
Atp13a3	3.44338e-113	0.65855	0.696	0.42	7.14054e-109	AM-2
Siglecf	6.1146e-112	0.633736	0.375	0.136	1.26799e-107	AM-2
Abhd12	1.28529e-111	0.599307	0.845	0.595	2.6653e-107	AM-2
Nufip2	1.39048e-110	0.635215	0.554	0.28	2.88343e-106	AM-2
Mylip	4.59168e-110	0.556273	0.251	0.061	9.52177e-106	AM-2
Plin2	1.39302e-109	0.577393	0.98	0.817	2.8887e-105	AM-2
Pnpla8	7.47284e-109	0.640436	0.73	0.453	1.54964e-104	AM-2
Klf7	2.69682e-108	0.689619	0.444	0.188	5.5924e-104	AM-2
Actb	4.76778e-108	0.311807	0.999	0.995	9.88694e-104	AM-2
Pik3ap1	6.02333e-108	0.659163	0.705	0.441	1.24906e-103	AM-2
Dst	2.0762e-107	0.645565	0.757	0.493	4.30542e-103	AM-2
Map2k3	3.22083e-107	0.63002	0.489	0.227	6.67903e-103	AM-2
Hsd3b7	4.83397e-107	0.634027	0.578	0.317	1.00242e-102	AM-2
Itpripl2	6.90968e-107	0.654428	0.679	0.402	1.43286e-102	AM-2
Zfand2a	2.79697e-106	0.63521	0.532	0.264	5.80008e-102	AM-2
Lrrfip1	8.47811e-105	0.593623	0.812	0.567	1.75811e-100	AM-2
Trib1	1.33212e-104	0.716579	0.636	0.361	2.76242e-100	AM-2
Klf10	1.64806e-102	0.64387	0.484	0.227	3.41758e-98	AM-2
Slc16a10	4.43883e-102	0.649412	0.512	0.259	9.20481e-98	AM-2
Aplp2	6.09152e-102	0.557945	0.89	0.658	1.2632e-97	AM-2
Coro1a	1.15409e-101	0.43257	0.8	0.51	2.39325e-97	AM-2
Cd9	1.5203e-101	0.432935	0.999	0.906	3.15266e-97	AM-2
Dusp5	1.56246e-101	0.665648	0.727	0.459	3.24008e-97	AM-2
B4galnt1	2.17669e-101	0.622926	0.639	0.379	4.5138e-97	AM-2
Ddx3y	2.64866e-100	0.598085	0.33	0.11	5.49252e-96	AM-2
Myadm	2.05184e-99	0.625101	0.575	0.321	4.25489e-95	AM-2
Abcd2	2.94693e-99	0.662994	0.625	0.36	6.11105e-95	AM-2
Runx1	3.31561e-99	0.616711	0.839	0.591	6.87557e-95	AM-2
Ubash3b	7.61325e-99	0.527063	0.436	0.191	1.57876e-94	AM-2
Nfix	1.6947e-98	0.667627	0.514	0.264	3.51429e-94	AM-2
Colgalt1	1.01511e-96	0.585951	0.791	0.553	2.10504e-92	AM-2
Lrp1	9.24025e-96	0.593554	0.793	0.562	1.91615e-91	AM-2
Olr1	1.3168e-95	0.655856	0.84	0.584	2.73065e-91	AM-2
Ramp1	3.34901e-95	0.467687	0.38	0.147	6.94483e-91	AM-2
Slfn2	1.29366e-94	0.493867	0.848	0.601	2.68267e-90	AM-2
Foxn2	2.39394e-94	0.535721	0.379	0.153	4.96431e-90	AM-2
Ccdc80	4.10005e-94	0.6928	0.459	0.216	8.50228e-90	AM-2
Fbxo30	4.51937e-94	0.555611	0.363	0.142	9.37182e-90	AM-2
Lpin1	1.27123e-93	0.619035	0.638	0.384	2.63614e-89	AM-2
Sfpq	2.48217e-93	0.535917	0.764	0.513	5.14727e-89	AM-2
Rassf4	2.51976e-93	0.545345	0.713	0.466	5.22523e-89	AM-2
Ier2	2.75826e-93	0.689992	0.699	0.445	5.71981e-89	AM-2
Mcl1	4.37616e-93	0.495308	0.953	0.792	9.07485e-89	AM-2
Myo9a	1.3706e-92	0.569907	0.378	0.158	2.84222e-88	AM-2
Ywhaz	6.15474e-92	0.545007	0.844	0.632	1.27631e-87	AM-2
Hnrnph1	6.67009e-92	0.596968	0.696	0.45	1.38318e-87	AM-2
Ppp1r10	3.07943e-91	0.521895	0.406	0.173	6.38581e-87	AM-2
Camk2d	9.66934e-91	0.55093	0.755	0.513	2.00513e-86	AM-2
Evl	4.7269e-90	0.558478	0.66	0.404	9.80218e-86	AM-2
Zbtb4	9.30301e-90	0.51852	0.313	0.114	1.92917e-85	AM-2
Unc119	2.35999e-89	0.508615	0.672	0.413	4.89391e-85	AM-2
Nfkbiz	3.79941e-89	0.622034	0.712	0.441	7.87883e-85	AM-2
Dip2c	5.83919e-89	0.521917	0.371	0.154	1.21087e-84	AM-2
Rock2	9.83573e-89	0.566596	0.715	0.472	2.03964e-84	AM-2
Ralgds	1.65121e-88	0.566726	0.587	0.338	3.42412e-84	AM-2
G3bp1	1.79463e-87	0.53263	0.656	0.415	3.72153e-83	AM-2
Mt2	3.8249e-87	0.495795	0.64	0.363	7.93169e-83	AM-2
Jun	4.5046e-87	0.741528	0.706	0.447	9.34119e-83	AM-2
Pcf11	3.27418e-86	0.548641	0.483	0.245	6.78967e-82	AM-2
Tns1	4.54668e-86	0.591903	0.643	0.403	9.42846e-82	AM-2
Ppp2ca	1.01467e-85	0.52225	0.723	0.473	2.10412e-81	AM-2
Txnrd1	1.08496e-85	0.579099	0.708	0.47	2.24989e-81	AM-2
Ywhag	1.96196e-85	0.50845	0.611	0.373	4.06851e-81	AM-2
Stk10	2.10117e-85	0.549703	0.538	0.295	4.3572e-81	AM-2
Fcgrt	2.10587e-85	0.537761	0.748	0.512	4.36694e-81	AM-2
Gls	2.64893e-85	0.619721	0.663	0.43	5.49309e-81	AM-2
Larp4b	6.2649e-85	0.524594	0.717	0.485	1.29915e-80	AM-2
Wsb1	1.89297e-84	0.577658	0.615	0.377	3.92546e-80	AM-2
Cxcl2	5.76137e-84	0.634281	0.903	0.753	1.19474e-79	AM-2
Ifrd1	9.52114e-84	0.60121	0.829	0.602	1.9744e-79	AM-2
Actr2	1.81378e-83	0.477082	0.858	0.656	3.76124e-79	AM-2
Dennd4a	5.21278e-83	0.530393	0.584	0.33	1.08097e-78	AM-2
Stk40	1.10916e-82	0.540605	0.458	0.23	2.30007e-78	AM-2
Nrip1	1.20711e-82	0.595482	0.62	0.379	2.50318e-78	AM-2
Serpinb1a	2.73917e-82	0.500134	0.449	0.215	5.68021e-78	AM-2
Acox1	5.30138e-82	0.553279	0.543	0.306	1.09935e-77	AM-2
Slc5a3	5.37765e-82	0.620277	0.389	0.174	1.11516e-77	AM-2
Pcbp1	1.42619e-81	0.48335	0.789	0.563	2.95749e-77	AM-2
Pitpna	2.1647e-81	0.451171	0.814	0.59	4.48893e-77	AM-2
Ptbp3	2.57957e-81	0.527652	0.818	0.592	5.34926e-77	AM-2
Xlr	1.19303e-80	0.441748	0.27	0.088	2.47398e-76	AM-2
Dnajb9	1.44881e-80	0.598208	0.62	0.385	3.0044e-76	AM-2
Atp10a	4.26508e-80	0.535334	0.361	0.158	8.84449e-76	AM-2
Sort1	7.37378e-80	0.497014	0.762	0.521	1.5291e-75	AM-2
Fpr1	8.96513e-80	0.604801	0.543	0.312	1.8591e-75	AM-2
Apbb1ip	1.78507e-79	0.479633	0.819	0.597	3.7017e-75	AM-2
Ptges3	3.05282e-79	0.49667	0.683	0.443	6.33063e-75	AM-2
Mmp19	4.48886e-79	0.582762	0.464	0.234	9.30855e-75	AM-2
Perp	2.41478e-78	0.4478	0.356	0.148	5.00754e-74	AM-2
Prkar2b	2.8864e-78	0.507992	0.627	0.387	5.98553e-74	AM-2
Ncor1	4.48897e-78	0.507965	0.619	0.39	9.30878e-74	AM-2
Scarb2	6.35431e-78	0.5421	0.636	0.403	1.31769e-73	AM-2
Pqlc3	1.71334e-77	0.57027	0.486	0.263	3.55296e-73	AM-2
S100a11	3.3876e-77	0.454586	0.907	0.706	7.02486e-73	AM-2
Rhob	6.21456e-77	0.67176	0.485	0.258	1.28871e-72	AM-2
Angptl4	8.00267e-77	0.610189	0.367	0.163	1.65951e-72	AM-2
Foxn3	8.02767e-77	0.516715	0.461	0.239	1.6647e-72	AM-2
S100a10	1.13668e-76	0.403746	0.909	0.709	2.35712e-72	AM-2
Lgals3	6.54696e-76	0.382318	0.997	0.902	1.35764e-71	AM-2
Cotl1	7.61844e-76	0.42008	0.87	0.676	1.57984e-71	AM-2
Glul	1.12208e-75	0.465357	0.721	0.484	2.32686e-71	AM-2
Arpc2	1.16408e-75	0.411473	0.964	0.821	2.41395e-71	AM-2
Ankrd11	2.33502e-75	0.461317	0.699	0.476	4.84214e-71	AM-2
Cdk14	2.6377e-75	0.439937	0.332	0.138	5.46979e-71	AM-2
AI504432	2.86811e-75	0.5078	0.694	0.453	5.9476e-71	AM-2
Rin2	6.50622e-74	0.53753	0.426	0.211	1.34919e-69	AM-2
Hspa8	2.04142e-73	0.356717	0.989	0.928	4.23329e-69	AM-2
Add3	2.67077e-73	0.47141	0.429	0.215	5.53838e-69	AM-2
Ptms	8.03863e-73	0.438758	0.876	0.693	1.66697e-68	AM-2
Rara	1.30632e-72	0.490939	0.485	0.265	2.70891e-68	AM-2
Chd4	2.52859e-72	0.544404	0.734	0.54	5.24354e-68	AM-2
Mt1	6.52563e-72	0.253482	0.949	0.803	1.35322e-67	AM-2
Eif3a	6.80865e-72	0.455156	0.854	0.647	1.41191e-67	AM-2
Dstn	7.18135e-72	0.397506	0.863	0.649	1.4892e-67	AM-2
Taldo1	7.37228e-72	0.386047	0.935	0.75	1.52879e-67	AM-2
Shtn1	2.09186e-71	0.435988	0.733	0.507	4.33789e-67	AM-2
Plcb1	6.73492e-71	0.414336	0.276	0.103	1.39662e-66	AM-2
Actg1	1.15542e-70	0.340684	0.999	0.941	2.39599e-66	AM-2
Vps13d	2.30749e-70	0.466871	0.407	0.201	4.78504e-66	AM-2
Srpk2	3.41389e-70	0.45382	0.404	0.2	7.07939e-66	AM-2
BC005537	4.25082e-70	0.466139	0.822	0.628	8.81494e-66	AM-2
Kmt2e	5.43194e-70	0.476427	0.562	0.341	1.12642e-65	AM-2
Nlrp3	6.30015e-70	0.457992	0.66	0.41	1.30646e-65	AM-2
Gpat3	1.53702e-69	0.444345	0.289	0.113	3.18731e-65	AM-2
Peli1	2.4325e-69	0.516671	0.449	0.239	5.04428e-65	AM-2
Spag9	4.54852e-69	0.425747	0.69	0.469	9.43227e-65	AM-2
Hnrnpu	1.27433e-68	0.414073	0.804	0.602	2.64257e-64	AM-2
Afap1	2.00179e-68	0.505341	0.439	0.232	4.15111e-64	AM-2
Cltc	2.34003e-68	0.414049	0.712	0.483	4.85251e-64	AM-2
Rab8b	4.73194e-68	0.423946	0.712	0.494	9.81263e-64	AM-2
Vcp	5.46989e-68	0.444838	0.782	0.585	1.13429e-63	AM-2
Nr4a1	6.2119e-68	0.649196	0.774	0.579	1.28816e-63	AM-2
mt-Nd4	1.11272e-67	0.36244	0.985	0.89	2.30745e-63	AM-2
Luzp1	1.63261e-67	0.465172	0.414	0.208	3.38555e-63	AM-2
Cpt1a	1.63862e-67	0.495815	0.518	0.312	3.39801e-63	AM-2
Mafg	2.98645e-67	0.452886	0.378	0.182	6.193e-63	AM-2
Cap1	4.20327e-67	0.413655	0.739	0.519	8.71632e-63	AM-2
Tut7	1.26145e-66	0.483561	0.584	0.371	2.61587e-62	AM-2
Akap13	3.10272e-66	0.417343	0.832	0.641	6.43412e-62	AM-2
Mertk	5.30657e-66	0.495138	0.728	0.51	1.10042e-61	AM-2
Tra2b	8.89801e-66	0.407484	0.634	0.419	1.84518e-61	AM-2
mt-Nd2	9.39008e-66	0.372463	0.989	0.88	1.94722e-61	AM-2
Hnrnpa2b1	1.7011e-65	0.385098	0.92	0.754	3.52757e-61	AM-2
Ddx21	2.24916e-65	0.43749	0.541	0.327	4.66408e-61	AM-2
Ehd1	4.28106e-65	0.411792	0.607	0.38	8.87762e-61	AM-2
Ddx3x	5.07821e-65	0.453001	0.741	0.545	1.05307e-60	AM-2
Epb41l2	5.83879e-65	0.466984	0.493	0.285	1.21079e-60	AM-2
Kif5b	7.65117e-65	0.4177	0.618	0.407	1.58662e-60	AM-2
Naa50	1.1634e-64	0.452294	0.567	0.351	2.41253e-60	AM-2
Eif4g2	3.31098e-64	0.42968	0.87	0.677	6.86598e-60	AM-2
Capza2	1.26618e-63	0.412145	0.848	0.67	2.62567e-59	AM-2
Atxn1	1.95624e-63	0.471063	0.486	0.282	4.05666e-59	AM-2
Pafah1b1	2.46014e-63	0.424502	0.672	0.463	5.10159e-59	AM-2
Dhrs3	2.53448e-63	0.443894	0.699	0.494	5.25576e-59	AM-2
Cyb5r3	2.68219e-63	0.445995	0.661	0.448	5.56205e-59	AM-2
Akr1b3	2.72084e-63	0.41273	0.708	0.498	5.6422e-59	AM-2
Rbbp6	5.91576e-63	0.405797	0.461	0.254	1.22675e-58	AM-2
Atxn10	9.62055e-63	0.482929	0.519	0.314	1.99501e-58	AM-2
Zbtb7a	1.03245e-62	0.444114	0.578	0.369	2.14099e-58	AM-2
Gnl3	1.06216e-62	0.458952	0.415	0.22	2.20261e-58	AM-2
Atp2b1	1.26634e-62	0.466212	0.716	0.513	2.62602e-58	AM-2
Nfkbia	1.40195e-62	0.381668	0.952	0.764	2.90721e-58	AM-2
Diaph2	2.33965e-62	0.482268	0.539	0.336	4.85174e-58	AM-2
Rbms1	3.58948e-62	0.429895	0.748	0.546	7.4435e-58	AM-2
Sh3tc1	4.12627e-62	0.451909	0.374	0.188	8.55665e-58	AM-2
Lpcat3	5.04489e-62	0.420333	0.382	0.192	1.04616e-57	AM-2
Sertad1	6.0374e-62	0.370009	0.292	0.119	1.25198e-57	AM-2
Pilra	8.66825e-62	0.43783	0.495	0.283	1.79754e-57	AM-2
Nfkb2	9.34017e-62	0.429501	0.389	0.196	1.93687e-57	AM-2
Me2	1.12173e-61	0.446801	0.375	0.187	2.32613e-57	AM-2
Syncrip	1.48248e-61	0.412272	0.559	0.347	3.07422e-57	AM-2
Mrc1	1.55106e-61	0.396111	0.961	0.755	3.21644e-57	AM-2
Fry	1.8037e-61	0.482891	0.363	0.18	3.74033e-57	AM-2
Vrk1	1.91956e-61	0.466066	0.366	0.181	3.98059e-57	AM-2
Purb	2.72389e-61	0.42882	0.693	0.481	5.64853e-57	AM-2
Ddb1	5.34341e-61	0.444628	0.49	0.287	1.10806e-56	AM-2
Adarb1	2.22603e-60	0.399415	0.358	0.171	4.61612e-56	AM-2
Ywhah	4.37489e-60	0.387294	0.68	0.476	9.07222e-56	AM-2
Ywhab	4.52404e-60	0.398161	0.82	0.618	9.38151e-56	AM-2
Frmd4a	5.06682e-60	0.433706	0.565	0.355	1.05071e-55	AM-2
Lsp1	9.70548e-60	0.326809	0.902	0.729	2.01263e-55	AM-2
Dock10	1.00898e-59	0.360069	0.713	0.506	2.09232e-55	AM-2
4931406C07Rik	1.79543e-59	0.467623	0.335	0.159	3.72318e-55	AM-2
Hdac4	2.01375e-59	0.446372	0.358	0.176	4.17592e-55	AM-2
Etf1	3.70442e-59	0.419909	0.575	0.374	7.68186e-55	AM-2
Slc38a2	5.23061e-59	0.424963	0.518	0.307	1.08467e-54	AM-2
Tfec	1.49663e-58	0.410517	0.433	0.239	3.10357e-54	AM-2
Cdk2ap2	1.58098e-58	0.390021	0.729	0.528	3.27848e-54	AM-2
Ube2d3	1.66745e-58	0.345457	0.871	0.68	3.4578e-54	AM-2
Eif5	1.84134e-58	0.407575	0.743	0.548	3.81839e-54	AM-2
Glipr2	4.47073e-58	0.384748	0.304	0.137	9.27096e-54	AM-2
Runx2	4.47982e-58	0.39935	0.337	0.164	9.28981e-54	AM-2
Fxyd5	4.57962e-58	0.351982	0.967	0.827	9.49675e-54	AM-2
Rps6ka3	6.0597e-58	0.470236	0.479	0.29	1.2566e-53	AM-2
Cdk13	6.39292e-58	0.44501	0.391	0.21	1.3257e-53	AM-2
Nfkb1	6.48098e-58	0.360955	0.663	0.45	1.34396e-53	AM-2
Arpc5	8.39677e-58	0.36086	0.898	0.737	1.74124e-53	AM-2
Tob1	1.87062e-57	0.47584	0.53	0.324	3.87911e-53	AM-2
Ffar4	1.89641e-57	0.382488	0.275	0.116	3.93259e-53	AM-2
Gdf15	2.00415e-57	0.81368	0.72	0.559	4.156e-53	AM-2
Ndufa4	4.42182e-57	0.311869	0.805	0.6	9.16953e-53	AM-2
Svil	6.73015e-57	0.453192	0.521	0.322	1.39563e-52	AM-2
Itgb1	1.12792e-56	0.39322	0.739	0.548	2.33896e-52	AM-2
Klf6	1.23277e-56	0.43493	0.759	0.562	2.55639e-52	AM-2
Tmod3	1.28509e-56	0.381274	0.563	0.364	2.66489e-52	AM-2
Capn1	1.64175e-56	0.445585	0.527	0.336	3.40449e-52	AM-2
Hnrnpc	2.334e-56	0.36818	0.678	0.48	4.84002e-52	AM-2
Slc3a2	3.21643e-56	0.405604	0.693	0.491	6.66991e-52	AM-2
Tmbim6	7.31558e-56	0.359522	0.954	0.776	1.51703e-51	AM-2
Egr2	1.14314e-55	0.59354	0.431	0.246	2.37052e-51	AM-2
Fndc3b	2.50855e-55	0.450077	0.42	0.235	5.20198e-51	AM-2
Snx10	2.69806e-55	0.386329	0.74	0.543	5.59497e-51	AM-2
Plec	3.20623e-55	0.443859	0.417	0.232	6.64875e-51	AM-2
Aprt	3.34816e-55	0.378273	0.836	0.646	6.94307e-51	AM-2
Itpr2	5.40277e-55	0.447338	0.498	0.307	1.12037e-50	AM-2
Ell2	7.51579e-55	0.395248	0.491	0.29	1.55855e-50	AM-2
Qk	7.58446e-55	0.438622	0.682	0.502	1.57279e-50	AM-2
Hnrnpm	8.15846e-55	0.389602	0.64	0.441	1.69182e-50	AM-2
Gtpbp4	1.4818e-54	0.397073	0.401	0.218	3.0728e-50	AM-2
Klf2	1.91797e-54	0.536974	0.424	0.229	3.9773e-50	AM-2
Mob1a	1.96256e-54	0.380739	0.667	0.475	4.06977e-50	AM-2
Pros1	3.39693e-54	0.467788	0.458	0.276	7.04421e-50	AM-2
Rexo2	4.0365e-54	0.387771	0.694	0.497	8.3705e-50	AM-2
Bst1	4.64067e-54	0.400046	0.73	0.519	9.62336e-50	AM-2
Ltc4s	5.79546e-54	0.411971	0.785	0.577	1.2018e-49	AM-2
Pbxip1	1.0227e-53	0.462818	0.423	0.242	2.12078e-49	AM-2
Clec4e	1.53579e-53	0.31368	0.41	0.208	3.18477e-49	AM-2
Ubr5	1.79365e-53	0.397352	0.426	0.239	3.7195e-49	AM-2
Rab20	2.52955e-53	0.382866	0.506	0.306	5.24554e-49	AM-2
Smarca5	4.83052e-53	0.37304	0.684	0.487	1.00171e-48	AM-2
Diaph1	5.79323e-53	0.349195	0.819	0.627	1.20134e-48	AM-2
Ankrd17	6.21682e-53	0.392096	0.462	0.275	1.28918e-48	AM-2
Zeb2	7.35307e-53	0.379674	0.884	0.717	1.52481e-48	AM-2
Slc15a3	7.85388e-53	0.390634	0.801	0.62	1.62866e-48	AM-2
Ttc39b	1.02012e-52	0.366452	0.313	0.149	2.11542e-48	AM-2
Cebpa	1.3286e-52	0.403596	0.527	0.335	2.75511e-48	AM-2
Rhoa	1.53506e-52	0.314563	0.92	0.766	3.18326e-48	AM-2
Mapk3	1.61746e-52	0.37447	0.776	0.584	3.35412e-48	AM-2
Plekho2	1.73854e-52	0.398713	0.496	0.305	3.60521e-48	AM-2
Csde1	3.18634e-52	0.353681	0.788	0.617	6.60751e-48	AM-2
Sulf2	3.47824e-52	0.439068	0.553	0.368	7.21282e-48	AM-2
Kif1b	3.66182e-52	0.398856	0.384	0.21	7.59351e-48	AM-2
Dusp16	4.90546e-52	0.402628	0.354	0.18	1.01725e-47	AM-2
Abhd17c	6.76674e-52	0.410277	0.575	0.387	1.40322e-47	AM-2
Fus	1.35973e-51	0.369527	0.735	0.557	2.81966e-47	AM-2
Mapk6	1.99647e-51	0.402625	0.514	0.322	4.14008e-47	AM-2
Il1rn	2.74129e-51	0.353811	0.585	0.364	5.68461e-47	AM-2
Capn2	3.04561e-51	0.343614	0.394	0.216	6.31567e-47	AM-2
Map3k5	3.0726e-51	0.365857	0.335	0.17	6.37165e-47	AM-2
Rbm25	3.992e-51	0.378076	0.702	0.523	8.2782e-47	AM-2
Atp1a1	4.78348e-51	0.351628	0.706	0.522	9.9195e-47	AM-2
Mir22hg	5.65104e-51	0.374343	0.272	0.121	1.17186e-46	AM-2
Spi1	6.58497e-51	0.307189	0.867	0.693	1.36553e-46	AM-2
Klhdc4	6.98791e-51	0.432326	0.637	0.431	1.44908e-46	AM-2
Sgms1	7.22325e-51	0.39257	0.382	0.204	1.49788e-46	AM-2
Zfp36l2	7.79346e-51	0.43724	0.807	0.64	1.61613e-46	AM-2
Mfsd14b	9.5191e-51	0.404738	0.427	0.252	1.97398e-46	AM-2
Lsr	1.02927e-50	0.418769	0.399	0.223	2.13439e-46	AM-2
Srsf2	1.13436e-50	0.353615	0.579	0.389	2.35233e-46	AM-2
Tob2	3.98533e-50	0.413325	0.478	0.294	8.26437e-46	AM-2
Tmem120a	4.47422e-50	0.370272	0.287	0.132	9.27819e-46	AM-2
Nipa2	6.89784e-50	0.417135	0.429	0.252	1.4304e-45	AM-2
Dip2b	7.86465e-50	0.433281	0.411	0.239	1.63089e-45	AM-2
Pparg	2.00021e-49	0.386649	0.558	0.367	4.14784e-45	AM-2
Gnai2	2.41684e-49	0.287036	0.954	0.813	5.01181e-45	AM-2
Dock8	2.88956e-49	0.385603	0.438	0.265	5.99209e-45	AM-2
Sf3b1	5.4767e-49	0.333232	0.738	0.554	1.1357e-44	AM-2
Picalm	6.10686e-49	0.33369	0.872	0.687	1.26638e-44	AM-2
Pcyox1	6.12556e-49	0.490537	0.46	0.287	1.27026e-44	AM-2
Ets2	6.58957e-49	0.387145	0.628	0.426	1.36648e-44	AM-2
Ccdc86	8.37187e-49	0.371955	0.403	0.227	1.73608e-44	AM-2
Snx1	1.29929e-48	0.379473	0.556	0.376	2.69433e-44	AM-2
Banp	1.69228e-48	0.540419	0.302	0.148	3.50927e-44	AM-2
Axl	2.55713e-48	0.337772	0.853	0.659	5.30272e-44	AM-2
Sh2d1b1	2.87405e-48	0.387553	0.537	0.35	5.95992e-44	AM-2
Tulp4	4.03842e-48	0.364157	0.405	0.232	8.37447e-44	AM-2
Chic2	4.30178e-48	0.374071	0.564	0.377	8.92059e-44	AM-2
Pak2	4.78964e-48	0.339258	0.68	0.495	9.93227e-44	AM-2
Myh9	6.49959e-48	0.33915	0.881	0.726	1.34782e-43	AM-2
Cast	9.19498e-48	0.375194	0.6	0.418	1.90676e-43	AM-2
Ncl	1.3745e-47	0.287653	0.838	0.669	2.8503e-43	AM-2
Hnrnpa0	1.42418e-47	0.361577	0.628	0.449	2.95331e-43	AM-2
Cdc42ep2	1.77795e-47	0.441377	0.361	0.201	3.68694e-43	AM-2
Prpf40a	1.91564e-47	0.327582	0.615	0.427	3.97246e-43	AM-2
Srsf5	3.51116e-47	0.325131	0.75	0.559	7.28109e-43	AM-2
Map3k8	4.29776e-47	0.360946	0.348	0.185	8.91227e-43	AM-2
Net1	6.64916e-47	0.375259	0.665	0.475	1.37884e-42	AM-2
Sh3bp2	8.85987e-47	0.380413	0.315	0.161	1.83727e-42	AM-2
Rock1	1.0334e-46	0.373292	0.645	0.463	2.14297e-42	AM-2
Gm6377	1.80922e-46	0.349746	0.298	0.146	3.75177e-42	AM-2
Hspa5	2.04885e-46	0.382722	0.941	0.799	4.24869e-42	AM-2
Klf13	2.25601e-46	0.329305	0.579	0.393	4.67829e-42	AM-2
Trf	4.64707e-46	0.332455	0.911	0.724	9.63664e-42	AM-2
Galnt6	1.09405e-45	0.401875	0.331	0.178	2.26872e-41	AM-2
Hook3	1.625e-45	0.371426	0.401	0.234	3.36976e-41	AM-2
Prex1	2.41766e-45	0.331769	0.431	0.263	5.01349e-41	AM-2
Ranbp2	2.63073e-45	0.34622	0.53	0.348	5.45535e-41	AM-2
Arfgef1	2.88371e-45	0.349684	0.449	0.275	5.97994e-41	AM-2
Ech1	3.11999e-45	0.312479	0.625	0.439	6.46992e-41	AM-2
Tnfaip2	3.70263e-45	0.376014	0.934	0.778	7.67815e-41	AM-2
Smad1	3.81219e-45	0.411389	0.328	0.177	7.90533e-41	AM-2
Cd47	4.01909e-45	0.322612	0.896	0.732	8.33438e-41	AM-2
Rlim	5.1827e-45	0.337183	0.38	0.219	1.07474e-40	AM-2
Sypl	6.50047e-45	0.384308	0.513	0.34	1.348e-40	AM-2
Pwwp3a	1.30086e-44	0.374724	0.347	0.19	2.6976e-40	AM-2
Myd88	1.36385e-44	0.321045	0.37	0.208	2.82821e-40	AM-2
Prr5l	1.76582e-44	0.373358	0.267	0.127	3.66178e-40	AM-2
Celf1	1.97444e-44	0.397461	0.472	0.3	4.09439e-40	AM-2
Hip1	2.18806e-44	0.364293	0.53	0.353	4.53738e-40	AM-2
Zfp608	2.72199e-44	0.377589	0.325	0.174	5.6446e-40	AM-2
Bnip3l	4.04945e-44	0.323732	0.779	0.599	8.39735e-40	AM-2
Mapre1	4.30497e-44	0.312049	0.529	0.351	8.92722e-40	AM-2
Rassf5	9.88159e-44	0.377926	0.5	0.333	2.04915e-39	AM-2
Lcp1	1.01938e-43	0.299341	0.984	0.845	2.11388e-39	AM-2
Rab1a	1.10581e-43	0.365086	0.644	0.466	2.29313e-39	AM-2
Dipk1a	1.35968e-43	0.362442	0.361	0.204	2.81957e-39	AM-2
Taf1d	1.71062e-43	0.324566	0.409	0.245	3.54732e-39	AM-2
Gab2	2.25945e-43	0.385246	0.45	0.282	4.68543e-39	AM-2
Ncoa1	2.51096e-43	0.359968	0.369	0.211	5.20697e-39	AM-2
Ppp1r15b	3.10431e-43	0.372131	0.492	0.322	6.4374e-39	AM-2
Cdc42	3.42487e-43	0.275039	0.944	0.807	7.10215e-39	AM-2
Taok1	3.82764e-43	0.361315	0.51	0.337	7.93739e-39	AM-2
Sfxn3	4.74395e-43	0.361776	0.311	0.164	9.83754e-39	AM-2
Wdfy3	4.96517e-43	0.338428	0.395	0.233	1.02963e-38	AM-2
Git2	5.77123e-43	0.379916	0.535	0.361	1.19678e-38	AM-2
Nampt	6.11544e-43	0.373416	0.681	0.51	1.26816e-38	AM-2
Ncor2	7.70868e-43	0.312673	0.349	0.193	1.59855e-38	AM-2
Celf2	1.48479e-42	0.33428	0.66	0.491	3.07902e-38	AM-2
Hebp1	1.7073e-42	0.29048	0.813	0.606	3.54042e-38	AM-2
Rel	1.71305e-42	0.291043	0.679	0.481	3.55235e-38	AM-2
Xbp1	1.86073e-42	0.365778	0.665	0.49	3.8586e-38	AM-2
Eif4a1	2.00584e-42	0.279817	0.896	0.748	4.15952e-38	AM-2
Ptp4a2	2.3771e-42	0.32582	0.759	0.593	4.92939e-38	AM-2
Cndp2	2.83098e-42	0.344085	0.648	0.473	5.8706e-38	AM-2
Ehbp1l1	2.92717e-42	0.36266	0.455	0.292	6.07008e-38	AM-2
Cd24a	4.05588e-42	0.401411	0.393	0.226	8.41068e-38	AM-2
Slc16a6	4.13691e-42	0.326434	0.251	0.12	8.57872e-38	AM-2
Map7d1	5.28338e-42	0.331397	0.512	0.339	1.09562e-37	AM-2
Rap1b	6.78548e-42	0.274897	0.774	0.605	1.4071e-37	AM-2
Uck2	1.00165e-41	0.356353	0.268	0.13	2.07713e-37	AM-2
Ccni	1.03146e-41	0.335886	0.536	0.366	2.13894e-37	AM-2
B4galt1	1.35798e-41	0.326158	0.468	0.296	2.81603e-37	AM-2
Dock5	1.54211e-41	0.335306	0.264	0.128	3.19787e-37	AM-2
Pld4	1.71144e-41	0.301205	0.478	0.302	3.54902e-37	AM-2
Slc6a6	2.17484e-41	0.291188	0.872	0.68	4.50997e-37	AM-2
Filip1l	2.38545e-41	0.305327	0.353	0.198	4.94671e-37	AM-2
Pygl	2.43062e-41	0.348498	0.603	0.429	5.04037e-37	AM-2
Lfng	3.26692e-41	0.448902	0.359	0.208	6.77461e-37	AM-2
Vps13c	3.49884e-41	0.363251	0.441	0.281	7.25555e-37	AM-2
Sf1	3.88093e-41	0.32637	0.525	0.357	8.04789e-37	AM-2
Tor1aip1	5.01525e-41	0.326682	0.6	0.426	1.04001e-36	AM-2
Cnbp	8.50627e-41	0.269036	0.617	0.447	1.76394e-36	AM-2
Amz1	9.25989e-41	0.374883	0.402	0.246	1.92022e-36	AM-2
Fmnl1	1.04598e-40	0.32935	0.422	0.26	2.16905e-36	AM-2
Smarcc2	1.13597e-40	0.337437	0.413	0.258	2.35565e-36	AM-2
2022-09-07	1.59918e-40	0.260706	0.575	0.4	3.31623e-36	AM-2
Tmcc3	1.81539e-40	0.3155	0.478	0.309	3.76458e-36	AM-2
Ddx46	2.22646e-40	0.324347	0.535	0.366	4.617e-36	AM-2
Dnaja2	2.40374e-40	0.341795	0.472	0.312	4.98463e-36	AM-2
F11r	2.44764e-40	0.371036	0.514	0.348	5.07568e-36	AM-2
Nfkbid	3.0034e-40	0.338556	0.37	0.21	6.22816e-36	AM-2
Ppp2r5a	3.2204e-40	0.340378	0.533	0.364	6.67814e-36	AM-2
Gatad2b	3.587e-40	0.35369	0.349	0.202	7.43837e-36	AM-2
Lnpep	4.46593e-40	0.346691	0.6	0.433	9.26101e-36	AM-2
Trerf1	4.6196e-40	0.320664	0.307	0.163	9.57966e-36	AM-2
Nipbl	5.21683e-40	0.324789	0.554	0.385	1.08181e-35	AM-2
Gnb2	9.30779e-40	0.256769	0.867	0.694	1.93016e-35	AM-2
Chchd2	1.4066e-39	0.264009	0.932	0.794	2.91687e-35	AM-2
Plscr1	1.41359e-39	0.340121	0.44	0.278	2.93135e-35	AM-2
Ikzf1	1.48069e-39	0.314278	0.447	0.286	3.0705e-35	AM-2
Srsf6	1.63901e-39	0.317502	0.497	0.33	3.39882e-35	AM-2
Ap2a2	2.51068e-39	0.330428	0.433	0.276	5.2064e-35	AM-2
Rab32	2.97757e-39	0.305698	0.569	0.4	6.17459e-35	AM-2
Bzw1	3.29707e-39	0.28415	0.589	0.419	6.83713e-35	AM-2
Agpat4	3.79114e-39	0.320477	0.308	0.167	7.86169e-35	AM-2
Arhgdia	4.10853e-39	0.274917	0.877	0.722	8.51986e-35	AM-2
Ubxn4	4.23362e-39	0.31075	0.55	0.377	8.77926e-35	AM-2
Arhgap30	5.89769e-39	0.259761	0.614	0.437	1.223e-34	AM-2
Gsap	8.72176e-39	0.323309	0.61	0.44	1.80863e-34	AM-2
Wapl	8.97727e-39	0.288615	0.483	0.316	1.86162e-34	AM-2
Strn3	9.96139e-39	0.352142	0.32	0.18	2.06569e-34	AM-2
Icam1	1.14349e-38	0.309069	0.491	0.315	2.37126e-34	AM-2
Elovl5	1.25657e-38	0.327275	0.301	0.161	2.60574e-34	AM-2
Pgd	1.30891e-38	0.315836	0.642	0.475	2.71428e-34	AM-2
Plet1	1.41573e-38	0.358437	0.97	0.78	2.93581e-34	AM-2
2022-09-11	1.48009e-38	0.369239	0.574	0.417	3.06926e-34	AM-2
Rtn3	1.98176e-38	0.313494	0.721	0.55	4.10958e-34	AM-2
Cdv3	2.01963e-38	0.349658	0.599	0.436	4.18811e-34	AM-2
Bptf	2.68679e-38	0.352709	0.408	0.257	5.57159e-34	AM-2
Dgkz	2.90264e-38	0.297367	0.274	0.139	6.0192e-34	AM-2
Tcf25	3.37177e-38	0.253814	0.634	0.458	6.99204e-34	AM-2
Acat1	6.90864e-38	0.342124	0.337	0.196	1.43264e-33	AM-2
Nfe2l1	7.62428e-38	0.342957	0.527	0.37	1.58105e-33	AM-2
Glud1	1.10897e-37	0.284926	0.814	0.642	2.29968e-33	AM-2
Grk2	1.14269e-37	0.295213	0.549	0.386	2.3696e-33	AM-2
Retreg1	1.16248e-37	0.315994	0.353	0.206	2.41064e-33	AM-2
Nabp1	1.22029e-37	0.32169	0.737	0.543	2.53052e-33	AM-2
Agps	1.52403e-37	0.318429	0.359	0.216	3.16038e-33	AM-2
Itgal	1.72819e-37	0.340038	0.534	0.372	3.58374e-33	AM-2
Tnpo3	1.9742e-37	0.302737	0.341	0.196	4.09389e-33	AM-2
Zc3h12a	3.13138e-37	0.274825	0.487	0.312	6.49354e-33	AM-2
Scamp2	3.1399e-37	0.309643	0.514	0.349	6.51121e-33	AM-2
Cd302	3.6279e-37	0.300448	0.658	0.489	7.52318e-33	AM-2
Crebbp	3.8956e-37	0.317282	0.405	0.253	8.0783e-33	AM-2
Qsox1	4.84463e-37	0.316828	0.375	0.226	1.00463e-32	AM-2
Ppp6r1	5.70545e-37	0.316623	0.412	0.263	1.18314e-32	AM-2
Cenpb	1.06876e-36	0.279017	0.646	0.482	2.21628e-32	AM-2
Acaa1a	1.14281e-36	0.314095	0.464	0.302	2.36985e-32	AM-2
Mrps6	1.18294e-36	0.288701	0.362	0.214	2.45307e-32	AM-2
Anxa11	1.18452e-36	0.290758	0.344	0.199	2.45634e-32	AM-2
Trps1	1.29624e-36	0.324801	0.383	0.233	2.68802e-32	AM-2
Tmbim1	1.52792e-36	0.299389	0.659	0.492	3.16845e-32	AM-2
Wipf1	1.53101e-36	0.285421	0.462	0.308	3.17485e-32	AM-2
Atp6v1e1	1.55989e-36	0.28144	0.711	0.552	3.23475e-32	AM-2
Mef2a	1.79573e-36	0.295913	0.492	0.33	3.7238e-32	AM-2
Klra2	3.0216e-36	0.320163	0.359	0.212	6.2659e-32	AM-2
Tnfrsf21	3.0737e-36	0.327345	0.364	0.222	6.37394e-32	AM-2
Copa	3.53085e-36	0.319645	0.508	0.352	7.32192e-32	AM-2
Mark2	4.2457e-36	0.290943	0.459	0.303	8.8043e-32	AM-2
Blvra	4.37759e-36	0.279672	0.615	0.448	9.07781e-32	AM-2
Pald1	4.41138e-36	0.348122	0.306	0.171	9.14787e-32	AM-2
Fam168a	5.10293e-36	0.354463	0.396	0.251	1.05819e-31	AM-2
Fam107b	6.21404e-36	0.30846	0.352	0.208	1.28861e-31	AM-2
Abhd5	9.89834e-36	0.292898	0.457	0.303	2.05262e-31	AM-2
Idh1	1.25668e-35	0.326723	0.616	0.466	2.60598e-31	AM-2
Usp34	1.91629e-35	0.281138	0.361	0.217	3.97382e-31	AM-2
Flvcr2	1.9243e-35	0.334248	0.325	0.188	3.99042e-31	AM-2
Fnbp1	2.34131e-35	0.258677	0.449	0.297	4.85517e-31	AM-2
Cebpz	2.5887e-35	0.303723	0.402	0.254	5.36818e-31	AM-2
mt-Nd5	3.13703e-35	0.256016	0.805	0.642	6.50525e-31	AM-2
Taok3	3.15864e-35	0.316161	0.465	0.316	6.55007e-31	AM-2
Comt	3.86427e-35	0.299884	0.55	0.392	8.01334e-31	AM-2
Gsto1	4.24713e-35	0.286264	0.473	0.317	8.80728e-31	AM-2
Mob3b	4.92269e-35	0.310501	0.251	0.129	1.02082e-30	AM-2
Dusp3	5.14568e-35	0.337264	0.547	0.394	1.06706e-30	AM-2
Chd1	5.51112e-35	0.289727	0.307	0.173	1.14284e-30	AM-2
Mgst1	6.98924e-35	0.287898	0.712	0.542	1.44936e-30	AM-2
Gnptab	9.39925e-35	0.294266	0.281	0.152	1.94912e-30	AM-2
Alox5ap	1.10537e-34	0.25128	0.836	0.674	2.29221e-30	AM-2
Zmiz1	1.12496e-34	0.314852	0.551	0.398	2.33282e-30	AM-2
Agap1	1.12879e-34	0.322592	0.378	0.231	2.34078e-30	AM-2
Tet2	1.18793e-34	0.311849	0.377	0.234	2.4634e-30	AM-2
Arhgef2	1.61857e-34	0.299955	0.433	0.284	3.35643e-30	AM-2
Larp4	1.79794e-34	0.307569	0.379	0.238	3.72839e-30	AM-2
Pdpk1	1.84926e-34	0.29297	0.29	0.16	3.83481e-30	AM-2
Kcnn3	1.97855e-34	0.354605	0.515	0.366	4.10292e-30	AM-2
Nop58	2.08622e-34	0.293818	0.307	0.175	4.3262e-30	AM-2
Themis2	2.10911e-34	0.30976	0.323	0.188	4.37367e-30	AM-2
Prkch	2.30108e-34	0.285634	0.25	0.128	4.77174e-30	AM-2
Slk	2.39497e-34	0.276884	0.545	0.391	4.96645e-30	AM-2
Casp8	2.48396e-34	0.316484	0.532	0.38	5.15099e-30	AM-2
mt-Nd4l	2.5488e-34	0.283002	0.595	0.43	5.28545e-30	AM-2
Fosl2	3.18637e-34	0.283322	0.733	0.565	6.60758e-30	AM-2
Tbc1d9	3.54226e-34	0.2668	0.495	0.339	7.34559e-30	AM-2
Prdm2	4.26983e-34	0.314478	0.291	0.161	8.85435e-30	AM-2
Hnrnpf	5.68727e-34	0.26115	0.807	0.661	1.17937e-29	AM-2
Smarca2	1.12434e-33	0.277971	0.253	0.132	2.33154e-29	AM-2
Cct6a	1.35453e-33	0.281116	0.501	0.345	2.80888e-29	AM-2
Il18	1.45147e-33	0.25877	0.874	0.653	3.00992e-29	AM-2
Pbrm1	1.69693e-33	0.328264	0.467	0.32	3.51893e-29	AM-2
Arf2	3.07184e-33	0.27726	0.26	0.139	6.37007e-29	AM-2
Srsf11	3.53313e-33	0.26165	0.529	0.373	7.32664e-29	AM-2
Cdc42ep3	3.8191e-33	0.261569	0.764	0.552	7.91966e-29	AM-2
1810013L24Rik	4.05559e-33	0.28053	0.284	0.158	8.41007e-29	AM-2
Gramd4	4.20857e-33	0.312172	0.299	0.171	8.72731e-29	AM-2
Bhlhe40	5.17529e-33	0.31587	0.759	0.602	1.0732e-28	AM-2
Naa15	6.03659e-33	0.25305	0.35	0.21	1.25181e-28	AM-2
Vps35	6.62732e-33	0.311964	0.476	0.328	1.37431e-28	AM-2
Rab6a	1.09085e-32	0.319581	0.379	0.243	2.26211e-28	AM-2
Krcc1	1.29818e-32	0.295696	0.497	0.348	2.69203e-28	AM-2
Lrrc59	1.37458e-32	0.276678	0.436	0.289	2.85047e-28	AM-2
Impact	1.39232e-32	0.387352	0.298	0.175	2.88724e-28	AM-2
Dync1h1	1.43379e-32	0.278761	0.524	0.377	2.97325e-28	AM-2
Adgrl2	1.51118e-32	0.293491	0.402	0.256	3.13372e-28	AM-2
Riok3	1.61101e-32	0.252204	0.616	0.468	3.34075e-28	AM-2
Mapkapk2	1.66334e-32	0.300404	0.555	0.401	3.44927e-28	AM-2
Slamf9	2.19391e-32	0.257752	0.336	0.199	4.54951e-28	AM-2
Vasp	2.46185e-32	0.262131	0.673	0.518	5.10513e-28	AM-2
Pdcd6ip	3.04894e-32	0.279415	0.619	0.466	6.32258e-28	AM-2
Snrk	3.15323e-32	0.307144	0.298	0.17	6.53886e-28	AM-2
Gsk3b	3.24135e-32	0.287923	0.516	0.368	6.72159e-28	AM-2
Chp1	3.31462e-32	0.292957	0.644	0.485	6.87352e-28	AM-2
Acin1	3.55275e-32	0.293538	0.503	0.36	7.36733e-28	AM-2
Ugcg	4.45728e-32	0.281047	0.579	0.415	9.24307e-28	AM-2
Gda	4.86506e-32	0.296257	0.832	0.668	1.00887e-27	AM-2
Ptgfrn	5.55771e-32	0.317794	0.313	0.187	1.1525e-27	AM-2
Rela	5.57083e-32	0.301018	0.344	0.209	1.15522e-27	AM-2
Ubqln1	6.37253e-32	0.302245	0.503	0.351	1.32147e-27	AM-2
Dnttip2	6.57321e-32	0.296852	0.402	0.264	1.36309e-27	AM-2
Il17ra	6.92417e-32	0.289221	0.47	0.324	1.43586e-27	AM-2
Hspa4	7.16028e-32	0.257212	0.523	0.377	1.48483e-27	AM-2
Mdh2	1.04033e-31	0.254819	0.565	0.409	2.15733e-27	AM-2
Safb2	1.16598e-31	0.289177	0.401	0.264	2.41789e-27	AM-2
Ccr1	1.51448e-31	0.273786	0.385	0.239	3.14057e-27	AM-2
Pik3r1	2.18852e-31	0.294935	0.38	0.24	4.53834e-27	AM-2
N4bp1	2.64125e-31	0.268357	0.518	0.372	5.47717e-27	AM-2
Cbfb	2.68793e-31	0.264843	0.344	0.213	5.57396e-27	AM-2
Csf2rb	2.9399e-31	0.266821	0.775	0.61	6.09648e-27	AM-2
Ahctf1	3.17921e-31	0.261379	0.268	0.148	6.59273e-27	AM-2
Gk	5.30962e-31	0.320723	0.272	0.151	1.10106e-26	AM-2
Emc7	7.44999e-31	0.266001	0.467	0.326	1.54491e-26	AM-2
Ube3a	8.65834e-31	0.29375	0.467	0.327	1.79548e-26	AM-2
Ccnt1	1.03511e-30	0.263585	0.326	0.196	2.1465e-26	AM-2
Aff4	1.3184e-30	0.271866	0.401	0.265	2.73397e-26	AM-2
Fam129b	1.91085e-30	0.256374	0.329	0.198	3.96252e-26	AM-2
Cdk12	2.73969e-30	0.276811	0.325	0.197	5.6813e-26	AM-2
Mpp1	3.22319e-30	0.286511	0.562	0.414	6.68392e-26	AM-2
Gnai3	4.485e-30	0.283101	0.413	0.279	9.30055e-26	AM-2
Usp22	4.50726e-30	0.278297	0.256	0.14	9.34671e-26	AM-2
Nmt1	5.38906e-30	0.267639	0.447	0.306	1.11753e-25	AM-2
Usp25	5.90352e-30	0.279912	0.455	0.318	1.22421e-25	AM-2
Eepd1	7.05396e-30	0.289099	0.333	0.203	1.46278e-25	AM-2
Caprin1	1.00293e-29	0.256822	0.553	0.406	2.07978e-25	AM-2
Usp9x	1.07276e-29	0.26905	0.427	0.29	2.22457e-25	AM-2
Rc3h1	1.09806e-29	0.270345	0.302	0.18	2.27705e-25	AM-2
Prdm1	1.23863e-29	0.400489	0.296	0.175	2.56854e-25	AM-2
Gas2l1	1.38954e-29	0.269945	0.252	0.138	2.88149e-25	AM-2
Eif3b	1.55389e-29	0.263209	0.426	0.286	3.2223e-25	AM-2
Glg1	1.84319e-29	0.290535	0.333	0.206	3.82222e-25	AM-2
Usp16	1.87269e-29	0.261139	0.347	0.217	3.88341e-25	AM-2
Spns1	2.23064e-29	0.293137	0.447	0.309	4.62568e-25	AM-2
Cdkn1b	2.69867e-29	0.319239	0.381	0.248	5.59623e-25	AM-2
Kmt2c	3.4604e-29	0.280208	0.338	0.211	7.17583e-25	AM-2
Ppp3ca	3.4768e-29	0.262858	0.473	0.332	7.20984e-25	AM-2
Alas1	3.711e-29	0.359419	0.351	0.227	7.69549e-25	AM-2
Ankhd1	4.12756e-29	0.265412	0.322	0.197	8.55932e-25	AM-2
Top2b	4.33014e-29	0.254773	0.382	0.249	8.97941e-25	AM-2
Pon2	6.24374e-29	0.255802	0.617	0.473	1.29476e-24	AM-2
Syne1	6.54619e-29	0.271256	0.447	0.305	1.35748e-24	AM-2
Atic	7.69986e-29	0.255196	0.265	0.148	1.59672e-24	AM-2
Tmem245	1.20066e-28	0.279754	0.325	0.201	2.48982e-24	AM-2
Cib1	1.57834e-28	0.255772	0.406	0.271	3.27301e-24	AM-2
Ints6	1.67318e-28	0.291138	0.268	0.153	3.46967e-24	AM-2
Usp7	1.86683e-28	0.28836	0.388	0.257	3.87125e-24	AM-2
Gmcl1	4.72521e-28	0.286879	0.253	0.142	9.79866e-24	AM-2
Gapvd1	9.21452e-28	0.269381	0.452	0.316	1.91081e-23	AM-2
Gnaq	9.69485e-28	0.289399	0.451	0.32	2.01042e-23	AM-2
Cyfip1	1.27531e-27	0.264956	0.424	0.294	2.64461e-23	AM-2
Irf2bp2	1.51572e-27	0.251671	0.781	0.618	3.14314e-23	AM-2
Ggta1	1.79214e-27	0.277523	0.407	0.276	3.71637e-23	AM-2
Csnk1e	2.03813e-27	0.260802	0.366	0.239	4.22646e-23	AM-2
Trpv2	2.32719e-27	0.265045	0.483	0.354	4.82589e-23	AM-2
Ifi207	2.39495e-27	0.261211	0.413	0.276	4.9664e-23	AM-2
Bin2	2.901e-27	0.258232	0.406	0.276	6.01581e-23	AM-2
Eif3j1	2.90334e-27	0.286375	0.313	0.196	6.02065e-23	AM-2
D5Ertd579e	3.70996e-27	0.260477	0.256	0.147	7.69334e-23	AM-2
Bach1	3.92176e-27	0.261771	0.433	0.301	8.13254e-23	AM-2
Sntb2	4.04322e-27	0.276701	0.265	0.153	8.38443e-23	AM-2
Rhog	4.79997e-27	0.262756	0.529	0.397	9.9537e-23	AM-2
Ppp1r18	5.43777e-27	0.276386	0.503	0.371	1.12763e-22	AM-2
Slc39a1	5.90743e-27	0.256176	0.459	0.329	1.22502e-22	AM-2
Fubp1	6.19117e-27	0.264134	0.434	0.302	1.28386e-22	AM-2
Psen2	8.04074e-27	0.279709	0.498	0.364	1.66741e-22	AM-2
Atp1b3	8.93493e-27	0.263649	0.661	0.527	1.85284e-22	AM-2
Ppp2r5c	9.29369e-27	0.256345	0.471	0.338	1.92723e-22	AM-2
Atp6v1h	1.28599e-26	0.269195	0.339	0.215	2.66675e-22	AM-2
Mybbp1a	1.40396e-26	0.25894	0.354	0.23	2.9114e-22	AM-2
Nr4a3	6.09465e-26	0.322283	0.379	0.247	1.26385e-21	AM-2
Lpp	8.50208e-26	0.271879	0.411	0.283	1.76308e-21	AM-2
Prrc2a	9.70117e-26	0.256389	0.428	0.305	2.01173e-21	AM-2
Rpl29	1.00314e-25	0.413205	0.437	0.321	2.08021e-21	AM-2
Parvg	1.23632e-25	0.273119	0.268	0.159	2.56376e-21	AM-2
Kctd12b	1.54978e-25	0.265864	0.281	0.169	3.21378e-21	AM-2
Ralb	2.59842e-25	0.259339	0.396	0.273	5.38835e-21	AM-2
N4bp2l2	2.77857e-25	0.250036	0.326	0.209	5.76193e-21	AM-2
Tnrc6b	9.54839e-25	0.273044	0.325	0.212	1.98005e-20	AM-2
Aldh3b1	2.28773e-24	0.259154	0.423	0.294	4.74407e-20	AM-2
Ier5	2.72042e-24	0.258822	0.772	0.626	5.64133e-20	AM-2
Sowahc	3.20056e-24	0.279636	0.502	0.369	6.63699e-20	AM-2
Scaf11	3.27729e-24	0.269906	0.485	0.359	6.79612e-20	AM-2
2510039O18Rik	4.1095e-24	0.267376	0.315	0.203	8.52187e-20	AM-2
Pbx1	5.03879e-24	0.260856	0.277	0.166	1.04489e-19	AM-2
Nrp1	5.96659e-24	0.258913	0.265	0.161	1.23729e-19	AM-2
Fpr2	8.9637e-24	0.28833	0.564	0.427	1.8588e-19	AM-2
Cluh	1.6917e-23	0.264175	0.297	0.189	3.50808e-19	AM-2
Dapk1	3.79608e-23	0.258442	0.538	0.414	7.87193e-19	AM-2
Gspt1	5.02261e-23	0.267315	0.413	0.296	1.04154e-18	AM-2
Arid1b	5.0804e-23	0.263059	0.286	0.179	1.05352e-18	AM-2
Apobr	5.22609e-22	0.258286	0.31	0.203	1.08374e-17	AM-2
Bcl2l11	5.38888e-22	0.253463	0.435	0.31	1.11749e-17	AM-2
Cdc42bpb	2.94363e-21	0.257497	0.323	0.219	6.10421e-17	AM-2
Parp4	3.53115e-21	0.250781	0.266	0.168	7.32255e-17	AM-2
Exoc5	4.25109e-21	0.26066	0.34	0.234	8.81549e-17	AM-2
Sel1l	4.95665e-21	0.252924	0.4	0.291	1.02786e-16	AM-2
Cep170	1.71045e-20	0.253137	0.327	0.226	3.54696e-16	AM-2
Kctd12	1.78531e-17	0.253964	0.509	0.401	3.70219e-13	AM-2
AY036118	4.247e-148	1.8867	0.75	0.716	8.80701e-144	MoAM-1
Igkc	2.16774e-147	4.02088	0.536	0.306	4.49525e-143	MoAM-1
Cd74	3.66256e-122	1.45992	0.798	0.664	7.59505e-118	MoAM-1
H2-Eb1	7.68769e-109	1.9697	0.626	0.476	1.5942e-104	MoAM-1
H2-Aa	2.69711e-85	1.52241	0.651	0.539	5.59301e-81	MoAM-1
H2-Ab1	2.28654e-79	1.68207	0.617	0.519	4.74159e-75	MoAM-1
Rps29	5.50823e-78	0.697695	0.902	0.995	1.14224e-73	MoAM-1
Cst3	4.22227e-73	2.42104	0.726	0.928	8.75571e-69	MoAM-1
Eef1d	9.37635e-62	0.250822	0.212	0.595	1.94437e-57	MoAM-1
Rps24	8.16063e-60	0.610547	0.882	0.993	1.69227e-55	MoAM-1
Nedd8	3.45283e-59	0.276241	0.236	0.633	7.16014e-55	MoAM-1
Tmsb4x	2.14176e-58	0.554862	0.986	0.999	4.44137e-54	MoAM-1
Apoe	2.76256e-58	1.95132	0.332	0.169	5.72871e-54	MoAM-1
Nop10	7.20791e-57	0.279472	0.156	0.469	1.49471e-52	MoAM-1
Tomm7	1.11133e-56	0.296539	0.238	0.636	2.30457e-52	MoAM-1
Cox17	2.72753e-56	0.254846	0.225	0.598	5.65607e-52	MoAM-1
Rpl27a	4.10599e-56	0.738159	0.782	0.98	8.51459e-52	MoAM-1
Tubb5	2.1959e-55	0.283605	0.245	0.629	4.55364e-51	MoAM-1
Txndc17	2.52301e-55	0.251661	0.175	0.501	5.23197e-51	MoAM-1
Atp5d	2.54438e-55	0.282877	0.257	0.661	5.27627e-51	MoAM-1
Cox5b	3.50002e-52	0.282365	0.269	0.677	7.25799e-48	MoAM-1
Nsa2	2.16029e-50	0.260874	0.246	0.625	4.47979e-46	MoAM-1
Krtcap2	3.23703e-50	0.316757	0.152	0.441	6.71263e-46	MoAM-1
Ndufa3	1.63566e-49	0.361218	0.211	0.552	3.39186e-45	MoAM-1
Smdt1	3.14854e-49	0.271105	0.224	0.577	6.52913e-45	MoAM-1
Ctsh	3.94244e-49	0.281531	0.185	0.497	8.17543e-45	MoAM-1
Set	9.89805e-48	0.291371	0.222	0.569	2.05256e-43	MoAM-1
Rps11	2.81989e-47	0.701354	0.804	0.977	5.84761e-43	MoAM-1
Cox7b	8.45045e-46	0.272625	0.27	0.656	1.75237e-41	MoAM-1
Ssr4	1.43518e-45	0.298941	0.236	0.589	2.97614e-41	MoAM-1
Gm42418	1.6024e-45	0.509041	0.996	1	3.32289e-41	MoAM-1
Clic1	6.17981e-45	0.353007	0.294	0.703	1.28151e-40	MoAM-1
Ppib	2.29798e-44	0.310969	0.229	0.571	4.76532e-40	MoAM-1
Eef1g	2.59909e-44	0.282784	0.246	0.608	5.38974e-40	MoAM-1
Pomp	3.90713e-44	0.347083	0.271	0.659	8.10221e-40	MoAM-1
Dnaja1	5.36563e-42	0.390654	0.211	0.527	1.11267e-37	MoAM-1
Eif3i	7.85555e-42	0.312154	0.132	0.374	1.62901e-37	MoAM-1
Snrpf	9.69702e-42	0.342512	0.166	0.439	2.01087e-37	MoAM-1
Actb	1.08418e-41	0.419069	0.978	0.999	2.24826e-37	MoAM-1
Rpl13	2.0516e-41	0.591456	0.845	0.989	4.25441e-37	MoAM-1
Hmgb1	9.4601e-40	0.354756	0.28	0.653	1.96174e-35	MoAM-1
Mif	2.68144e-39	0.478447	0.181	0.459	5.5605e-35	MoAM-1
Elob	4.25668e-39	0.385275	0.272	0.643	8.82708e-35	MoAM-1
Dek	1.60989e-38	0.31567	0.152	0.397	3.33843e-34	MoAM-1
Tle5	2.58647e-38	0.350069	0.158	0.412	5.36356e-34	MoAM-1
Rpl39	8.46506e-38	0.639072	0.794	0.975	1.7554e-33	MoAM-1
Rac2	1.22653e-36	0.411869	0.143	0.378	2.54345e-32	MoAM-1
Snrpd2	1.28085e-36	0.465705	0.164	0.419	2.65611e-32	MoAM-1
Ndufb1-ps	1.87583e-36	0.282941	0.349	0.777	3.88992e-32	MoAM-1
Atp5j2	2.15808e-36	0.319269	0.323	0.729	4.47521e-32	MoAM-1
Rps23	2.39475e-36	0.62422	0.788	0.982	4.96598e-32	MoAM-1
Dleu2	3.65072e-36	0.273546	0.09	0.277	7.57051e-32	MoAM-1
Rpl34	3.20593e-35	0.706214	0.75	0.972	6.64815e-31	MoAM-1
Rpl17	7.45366e-34	0.533452	0.802	0.982	1.54567e-29	MoAM-1
Rps18	1.96591e-33	0.892469	0.688	0.917	4.0767e-29	MoAM-1
Rps20	2.52663e-33	0.504957	0.816	0.986	5.23948e-29	MoAM-1
Rpl11	6.38428e-33	0.685373	0.745	0.962	1.32391e-28	MoAM-1
Rpl18a	1.14001e-32	0.623896	0.773	0.963	2.36404e-28	MoAM-1
Park7	1.32416e-32	0.2605	0.112	0.304	2.74591e-28	MoAM-1
Fau	1.81943e-32	0.460526	0.884	0.996	3.77294e-28	MoAM-1
Chchd10	2.4116e-32	0.301893	0.094	0.272	5.00094e-28	MoAM-1
Rpl22l1	4.40034e-32	0.411622	0.291	0.647	9.12498e-28	MoAM-1
Uqcc2	1.62293e-31	0.304366	0.104	0.288	3.36547e-27	MoAM-1
Hmgb2	3.18568e-31	0.481337	0.194	0.446	6.60615e-27	MoAM-1
Cxcr4	6.98244e-31	0.313626	0.144	0.356	1.44795e-26	MoAM-1
Rps26	1.38434e-30	0.660551	0.745	0.975	2.8707e-26	MoAM-1
Rpl37	1.70749e-30	0.585784	0.781	0.975	3.54083e-26	MoAM-1
Mrpl52	4.64058e-30	0.434761	0.178	0.416	9.62316e-26	MoAM-1
Rps27	6.60528e-30	0.772695	0.712	0.94	1.36974e-25	MoAM-1
Gm2a	7.41948e-30	0.506749	0.293	0.643	1.53858e-25	MoAM-1
Hnrnpa1	1.02485e-29	0.401619	0.172	0.406	2.12523e-25	MoAM-1
Rps10	1.37009e-29	0.515277	0.813	0.983	2.84115e-25	MoAM-1
Snrpg	2.37021e-29	0.483746	0.269	0.595	4.91511e-25	MoAM-1
Atp5h	3.48658e-29	0.289823	0.384	0.817	7.23013e-25	MoAM-1
Hspe1	1.72926e-28	0.540816	0.261	0.572	3.58598e-24	MoAM-1
Rps21	4.42212e-28	0.545905	0.779	0.981	9.17014e-24	MoAM-1
Rpl26	5.21345e-28	0.574351	0.773	0.973	1.08111e-23	MoAM-1
Psme1	3.60442e-27	0.51118	0.291	0.631	7.47449e-23	MoAM-1
H2-Q7	5.28963e-27	0.347231	0.207	0.452	1.09691e-22	MoAM-1
H2-DMb1	6.17127e-27	0.455976	0.205	0.449	1.27974e-22	MoAM-1
Rpl32	7.6718e-27	0.592655	0.795	0.973	1.5909e-22	MoAM-1
Rpl30	8.81204e-27	0.612537	0.754	0.97	1.82735e-22	MoAM-1
Rps19	1.01044e-26	0.580947	0.772	0.976	2.09535e-22	MoAM-1
Pold4	1.33608e-26	0.394869	0.135	0.323	2.77064e-22	MoAM-1
Atpif1	7.98976e-26	0.464299	0.335	0.711	1.65684e-21	MoAM-1
Zfp36l1	1.03226e-25	0.266344	0.098	0.254	2.1406e-21	MoAM-1
Cd52	1.25207e-25	1.55618	0.486	0.527	2.59642e-21	MoAM-1
Selenow	3.94807e-25	0.445286	0.15	0.344	8.18712e-21	MoAM-1
Dbnl	5.12731e-25	0.326123	0.107	0.269	1.06325e-20	MoAM-1
Ly6e	1.52671e-24	0.405804	0.328	0.681	3.16594e-20	MoAM-1
Rpl28	3.74373e-24	0.574278	0.753	0.975	7.76336e-20	MoAM-1
Rpsa	4.57815e-24	0.513775	0.815	0.992	9.49371e-20	MoAM-1
Sec61g	1.78738e-23	0.419043	0.359	0.74	3.7065e-19	MoAM-1
AW112010	1.91574e-23	0.325066	0.231	0.469	3.97266e-19	MoAM-1
Rps16	3.60751e-23	0.429807	0.812	0.989	7.4809e-19	MoAM-1
Rplp0	6.02549e-23	0.663506	0.726	0.964	1.2495e-18	MoAM-1
Rps15a	7.47025e-23	0.725585	0.691	0.946	1.54911e-18	MoAM-1
Cox6c	7.97239e-23	0.275736	0.419	0.852	1.65323e-18	MoAM-1
Rpl41	8.33635e-23	0.432925	0.857	0.992	1.72871e-18	MoAM-1
Rpl19	9.07248e-23	0.518817	0.79	0.981	1.88136e-18	MoAM-1
Uba52	1.3015e-22	0.535276	0.204	0.435	2.69892e-18	MoAM-1
Ms4a6c	2.70306e-22	0.316703	0.104	0.251	5.60534e-18	MoAM-1
Rpl21	7.99021e-22	0.819664	0.665	0.919	1.65693e-17	MoAM-1
Ccdc12	1.05321e-21	0.475415	0.138	0.309	2.18403e-17	MoAM-1
Ifitm2	1.84188e-21	0.43081	0.125	0.283	3.81951e-17	MoAM-1
Rps5	3.47667e-21	0.540916	0.749	0.976	7.20957e-17	MoAM-1
2410006H16Rik	1.00395e-19	0.490932	0.152	0.325	2.08189e-15	MoAM-1
Rps7	1.69619e-19	0.570875	0.729	0.967	3.51739e-15	MoAM-1
Rpl18	2.16859e-19	0.611753	0.703	0.957	4.497e-15	MoAM-1
Rps4x	3.54064e-19	0.492309	0.768	0.976	7.34223e-15	MoAM-1
Sub1	4.89114e-19	0.697462	0.311	0.632	1.01428e-14	MoAM-1
BC018473	6.11441e-19	0.41594	0.142	0.3	1.26795e-14	MoAM-1
H2afz	1.81296e-18	0.256116	0.473	0.885	3.75953e-14	MoAM-1
Rpl36al	3.39553e-18	0.26457	0.439	0.862	7.04131e-14	MoAM-1
Coro1a	3.60566e-18	0.504425	0.324	0.631	7.47706e-14	MoAM-1
Rps12	1.7068e-17	0.358553	0.834	0.991	3.53939e-13	MoAM-1
Rps13	1.90347e-17	0.517765	0.728	0.967	3.94723e-13	MoAM-1
Rpl4	6.59174e-17	0.285167	0.455	0.872	1.36693e-12	MoAM-1
Uqcrh	6.84737e-17	0.293379	0.43	0.838	1.41994e-12	MoAM-1
Rpl36	2.47811e-16	0.562944	0.701	0.958	5.13887e-12	MoAM-1
Rpl31	6.65996e-16	0.33831	0.427	0.837	1.38108e-11	MoAM-1
Cox8a	2.74805e-15	0.341387	0.442	0.853	5.69864e-11	MoAM-1
Rpl35a	5.23459e-15	0.389444	0.807	0.99	1.0855e-10	MoAM-1
Gas5	6.26735e-15	0.728958	0.188	0.367	1.29966e-10	MoAM-1
Rpl9	1.14111e-14	0.698585	0.657	0.918	2.36632e-10	MoAM-1
Rps27a	1.58169e-13	0.386466	0.797	0.989	3.27995e-09	MoAM-1
H2-DMa	1.58446e-13	0.670116	0.313	0.59	3.2857e-09	MoAM-1
S100a8	2.04893e-13	0.618309	0.157	0.296	4.24887e-09	MoAM-1
Irf8	8.04228e-13	0.852641	0.201	0.377	1.66773e-08	MoAM-1
Rps3a1	1.9791e-12	0.402981	0.787	0.984	4.10406e-08	MoAM-1
Crip1	2.5246e-12	1.01686	0.399	0.37	5.23527e-08	MoAM-1
Rpl23	3.28446e-12	0.314239	0.875	0.996	6.81098e-08	MoAM-1
S100a11	5.71847e-12	0.350128	0.459	0.817	1.18584e-07	MoAM-1
Psmb9	1.05895e-11	0.655948	0.187	0.342	2.19594e-07	MoAM-1
Psmb8	1.29507e-11	0.670562	0.31	0.575	2.68559e-07	MoAM-1
Rpl37a	1.47437e-11	0.30046	0.862	0.993	3.05739e-07	MoAM-1
Atox1	2.07478e-11	0.692097	0.384	0.737	4.30247e-07	MoAM-1
Rgs10	2.92977e-10	0.689161	0.16	0.287	6.07547e-06	MoAM-1
Rps14	6.04104e-10	0.333451	0.813	0.989	1.25273e-05	MoAM-1
Rpl38	6.53264e-10	0.381466	0.776	0.983	1.35467e-05	MoAM-1
Rpl12	6.55117e-10	0.572725	0.667	0.939	1.35852e-05	MoAM-1
Rps3	1.52733e-09	0.461759	0.71	0.966	3.16722e-05	MoAM-1
Lars2	5.17296e-09	0.750679	0.612	0.829	0.000107272	MoAM-1
Rpl13a	7.38395e-09	0.355208	0.722	0.977	0.000153121	MoAM-1
Atp5e	1.30433e-08	0.391642	0.465	0.852	0.000270479	MoAM-1
Rps2	2.80989e-08	0.684652	0.638	0.921	0.000582686	MoAM-1
Rpl14	3.4047e-08	0.577339	0.639	0.944	0.000706033	MoAM-1
Rps8	5.88798e-08	0.287363	0.85	0.995	0.00122099	MoAM-1
Malat1	1.48958e-07	0.527564	0.822	0.996	0.00308893	MoAM-1
Rpl22	2.04977e-07	0.516651	0.642	0.944	0.0042506	MoAM-1
Rpl6	2.07391e-07	0.375801	0.745	0.976	0.00430066	MoAM-1
Rpl24	5.98427e-07	0.495003	0.671	0.952	0.0124096	MoAM-1
Rpl10a	6.17409e-07	0.618159	0.614	0.912	0.0128032	MoAM-1
Mt1	2.96629e-187	1.73533	0.967	0.821	6.1512e-183	AM-3
Fkbp5	3.73264e-149	1.36162	0.533	0.167	7.74037e-145	AM-3
Mt2	2.21692e-139	1.71833	0.767	0.388	4.59724e-135	AM-3
Hilpda	1.08546e-127	1.50299	0.807	0.496	2.25092e-123	AM-3
Nfkbia	1.43769e-116	1.05841	0.952	0.789	2.98134e-112	AM-3
Nlrp3	3.30221e-104	1.20938	0.748	0.435	6.84779e-100	AM-3
Nfkbiz	6.76253e-102	1.11854	0.793	0.469	1.40235e-97	AM-3
Slc7a11	1.26595e-89	1.29495	0.578	0.272	2.6252e-85	AM-3
Cxcl2	2.15277e-89	1.13419	0.925	0.771	4.4642e-85	AM-3
H3f3b	3.55417e-89	0.828153	0.977	0.883	7.37029e-85	AM-3
Cd14	5.64182e-82	0.940444	0.867	0.655	1.16995e-77	AM-3
mt-Cytb	1.0979e-81	0.644709	0.983	0.918	2.27672e-77	AM-3
Slfn2	6.57553e-81	0.996051	0.833	0.637	1.36357e-76	AM-3
Glul	1.03198e-79	1.03626	0.749	0.514	2.14002e-75	AM-3
Fth1	2.18851e-79	0.643118	0.999	0.995	4.53832e-75	AM-3
Gm10076	8.10195e-79	0.874254	0.827	0.633	1.6801e-74	AM-3
Pla2g7	1.40221e-77	0.868208	0.281	0.072	2.90776e-73	AM-3
Il1rn	1.40288e-77	1.02517	0.682	0.384	2.90916e-73	AM-3
Bcl2l11	1.33286e-76	1.21471	0.586	0.311	2.76396e-72	AM-3
Egr1	6.59311e-76	0.911143	0.738	0.387	1.36721e-71	AM-3
Gpx1	3.19788e-74	0.699388	0.965	0.866	6.63144e-70	AM-3
Sh3bgrl3	3.69148e-74	0.629042	0.944	0.867	7.65501e-70	AM-3
Cfl1	1.37176e-73	0.661508	0.942	0.856	2.84461e-69	AM-3
Cxcl1	2.08091e-71	1.20659	0.663	0.379	4.31519e-67	AM-3
Rpl38	2.35463e-70	0.539915	0.981	0.94	4.88281e-66	AM-3
Mtdh	9.92103e-70	0.871738	0.784	0.62	2.05732e-65	AM-3
Cirbp	2.16884e-64	0.713841	0.255	0.071	4.49752e-60	AM-3
Ftl1	1.46307e-63	0.535898	0.999	0.986	3.03398e-59	AM-3
Ucp2	3.16443e-62	0.637874	0.934	0.841	6.56207e-58	AM-3
Rps2	6.89257e-61	0.540153	0.944	0.86	1.42931e-56	AM-3
Rps8	1.35854e-58	0.390475	0.991	0.966	2.8172e-54	AM-3
Clec4e	6.40426e-58	1.02062	0.471	0.229	1.32805e-53	AM-3
Dstn	1.58077e-57	0.767735	0.834	0.682	3.27804e-53	AM-3
Tnf	5.23788e-57	1.06653	0.659	0.395	1.08618e-52	AM-3
Serpine1	8.5185e-57	1.02675	0.712	0.482	1.76648e-52	AM-3
Chka	3.87958e-56	1.025	0.585	0.337	8.04509e-52	AM-3
Phlda1	5.30482e-55	1.00462	0.65	0.403	1.10006e-50	AM-3
Kdm6b	5.75015e-55	0.744547	0.742	0.508	1.19241e-50	AM-3
Gapdh	7.82717e-55	0.658222	0.902	0.789	1.62312e-50	AM-3
BC018473	1.16753e-53	0.838051	0.481	0.248	2.42111e-49	AM-3
Tnfaip2	8.18146e-49	0.832403	0.908	0.802	1.69659e-44	AM-3
Ap1s2	1.40546e-48	0.835581	0.406	0.205	2.9145e-44	AM-3
Rnf149	1.95046e-48	0.896775	0.487	0.284	4.04467e-44	AM-3
Nfkb1	9.63476e-48	0.849406	0.664	0.479	1.99796e-43	AM-3
Sgms1	2.84453e-47	0.775304	0.434	0.223	5.8987e-43	AM-3
Rpl6	5.09284e-47	0.445831	0.976	0.928	1.0561e-42	AM-3
Rpl35	1.7712e-46	0.511014	0.893	0.823	3.67294e-42	AM-3
Rab20	2.14872e-46	0.846863	0.533	0.331	4.4558e-42	AM-3
Rbm3	2.7209e-46	0.655718	0.761	0.634	5.64233e-42	AM-3
Cotl1	1.70968e-45	0.73842	0.813	0.709	3.54535e-41	AM-3
Cxcl14	1.01221e-43	0.709327	0.34	0.148	2.09903e-39	AM-3
Rps28	2.39416e-43	0.349318	0.988	0.959	4.96478e-39	AM-3
Rpsa	3.92622e-43	0.347462	0.988	0.955	8.1418e-39	AM-3
Cflar	4.75691e-43	0.853133	0.571	0.394	9.8644e-39	AM-3
Rpl41	6.52616e-43	0.349388	0.984	0.965	1.35333e-38	AM-3
Pfn1	1.73725e-42	0.442209	0.98	0.912	3.60254e-38	AM-3
Pgam1	2.77667e-42	0.735684	0.559	0.383	5.75797e-38	AM-3
Eci2	6.66394e-42	0.801211	0.434	0.251	1.3819e-37	AM-3
Sod2	1.88732e-41	0.761555	0.643	0.489	3.91374e-37	AM-3
Malat1	2.32771e-41	0.25555	0.999	0.96	4.82697e-37	AM-3
Ccl9	2.98511e-41	0.902417	0.488	0.278	6.19023e-37	AM-3
Top1	1.33049e-40	0.700703	0.8	0.691	2.75904e-36	AM-3
Plet1	1.90616e-40	0.622985	0.965	0.806	3.95281e-36	AM-3
Il1a	3.93495e-38	0.941894	0.559	0.365	8.15991e-34	AM-3
Rpl13	3.35497e-37	0.327601	0.983	0.96	6.95719e-33	AM-3
mt-Co1	5.06596e-37	0.303622	0.994	0.953	1.05053e-32	AM-3
Sqstm1	5.38278e-37	0.66904	0.791	0.66	1.11623e-32	AM-3
Gsr	5.69426e-37	0.650189	0.707	0.574	1.18082e-32	AM-3
Tnfaip3	9.47045e-37	0.652454	0.774	0.616	1.96389e-32	AM-3
Rpl36	9.75211e-37	0.370168	0.955	0.905	2.0223e-32	AM-3
Rpl37	2.30569e-36	0.347787	0.976	0.935	4.78131e-32	AM-3
Srgn	1.20821e-35	0.484903	0.719	0.558	2.50547e-31	AM-3
Rpl14	2.29306e-35	0.393928	0.951	0.88	4.75513e-31	AM-3
Zc3h12a	6.14688e-35	0.737456	0.501	0.334	1.27468e-30	AM-3
Ubb	1.28004e-34	0.499185	0.882	0.798	2.65442e-30	AM-3
Pkm	5.98437e-34	0.620193	0.671	0.556	1.24098e-29	AM-3
Cd47	2.25311e-33	0.478038	0.839	0.76	4.67227e-29	AM-3
Ccrl2	1.29242e-31	0.582096	0.754	0.599	2.68008e-27	AM-3
Ldha	3.98025e-31	0.607406	0.729	0.639	8.25384e-27	AM-3
Zeb2	8.38828e-31	0.540357	0.843	0.744	1.73948e-26	AM-3
Pitpna	1.15247e-30	0.507115	0.746	0.627	2.38988e-26	AM-3
Tlr2	4.0514e-30	0.528509	0.804	0.676	8.40138e-26	AM-3
Rplp0	1.31467e-29	0.330628	0.942	0.917	2.72623e-25	AM-3
Ehd1	1.61349e-29	0.646917	0.559	0.416	3.34589e-25	AM-3
Alox5ap	2.02648e-29	0.501413	0.793	0.701	4.2023e-25	AM-3
Rpl35a	1.58312e-28	0.259563	0.986	0.953	3.28292e-24	AM-3
Brd2	6.71129e-28	0.583229	0.641	0.526	1.39172e-23	AM-3
Csrnp1	1.07425e-27	0.642167	0.561	0.399	2.22768e-23	AM-3
Rps19	3.34336e-27	0.255419	0.971	0.935	6.93313e-23	AM-3
Rps5	3.87777e-27	0.291939	0.973	0.93	8.04133e-23	AM-3
Il1b	1.19405e-26	0.709614	0.669	0.524	2.4761e-22	AM-3
B4galt1	1.54477e-26	0.633098	0.461	0.32	3.20339e-22	AM-3
Cks2	2.62184e-26	0.723422	0.344	0.198	5.43691e-22	AM-3
Bcl2a1b	6.65333e-26	0.523254	0.741	0.629	1.3797e-21	AM-3
Aprt	7.15745e-26	0.487992	0.768	0.679	1.48424e-21	AM-3
Dbi	1.34273e-25	0.424065	0.854	0.767	2.78442e-21	AM-3
Krt79	1.87987e-25	0.519282	0.549	0.358	3.89829e-21	AM-3
Oaz1	1.9256e-25	0.364348	0.898	0.837	3.99312e-21	AM-3
Malt1	2.91311e-25	0.56284	0.746	0.619	6.04091e-21	AM-3
Rpl8	3.11077e-25	0.258449	0.954	0.924	6.45081e-21	AM-3
Pmvk	3.36637e-25	0.607929	0.275	0.145	6.98084e-21	AM-3
Hs6st1	5.40293e-25	0.579128	0.284	0.152	1.1204e-20	AM-3
mt-Nd1	9.44045e-25	0.312245	0.987	0.887	1.95767e-20	AM-3
Gadd45b	1.48113e-24	0.563795	0.628	0.492	3.07142e-20	AM-3
Psma6	2.47702e-24	0.529503	0.524	0.404	5.13659e-20	AM-3
Glrx	4.00748e-24	0.548807	0.333	0.196	8.31031e-20	AM-3
Maff	6.18266e-24	0.626324	0.52	0.385	1.2821e-19	AM-3
Gpx4	1.13432e-23	0.370194	0.857	0.776	2.35224e-19	AM-3
Lmo4	3.06211e-23	0.386182	0.84	0.719	6.3499e-19	AM-3
Rps4x	3.55007e-23	0.285301	0.97	0.934	7.36179e-19	AM-3
C5ar1	4.0965e-23	0.523344	0.409	0.261	8.49491e-19	AM-3
Tgfbi	9.48949e-23	0.520164	0.529	0.385	1.96784e-18	AM-3
Atp1a1	1.24637e-22	0.508639	0.644	0.553	2.5846e-18	AM-3
Trem1	5.71515e-22	0.555306	0.264	0.139	1.18515e-17	AM-3
Actg1	1.06158e-21	0.316696	0.987	0.95	2.20139e-17	AM-3
Cited2	1.08971e-21	0.641349	0.308	0.178	2.25973e-17	AM-3
Ddx3y	2.39745e-21	0.514147	0.272	0.146	4.97158e-17	AM-3
Cd63	3.54927e-21	0.537901	0.746	0.66	7.36012e-17	AM-3
Rps7	9.66726e-21	0.271602	0.945	0.92	2.0047e-16	AM-3
Eno1	1.84634e-20	0.476849	0.376	0.25	3.82875e-16	AM-3
Glrx5	3.41057e-20	0.520225	0.383	0.262	7.0725e-16	AM-3
Plek	5.91984e-20	0.431087	0.885	0.829	1.2276e-15	AM-3
Ubc	6.78899e-20	0.416342	0.821	0.702	1.40783e-15	AM-3
Dusp16	7.14437e-20	0.586132	0.329	0.206	1.48153e-15	AM-3
Ell2	1.04903e-19	0.598912	0.448	0.322	2.17536e-15	AM-3
Ier2	1.64989e-19	0.628169	0.604	0.49	3.42138e-15	AM-3
Coro1a	2.23007e-19	0.435667	0.654	0.566	4.6245e-15	AM-3
Msrb1	2.5597e-19	0.317966	0.921	0.829	5.30805e-15	AM-3
Ear6	2.62736e-19	0.453231	0.385	0.246	5.44836e-15	AM-3
Zfand5	3.03238e-19	0.528306	0.614	0.523	6.28825e-15	AM-3
Txnrd1	3.0813e-19	0.486682	0.608	0.513	6.38969e-15	AM-3
Ets2	3.7827e-19	0.503669	0.566	0.461	7.84418e-15	AM-3
Rpl9	5.27316e-19	0.253088	0.919	0.864	1.0935e-14	AM-3
Eif5a	1.00642e-18	0.332864	0.816	0.75	2.087e-14	AM-3
Csf2rb	1.61035e-18	0.438012	0.706	0.64	3.33938e-14	AM-3
Aldoa	1.63029e-18	0.343248	0.824	0.785	3.38074e-14	AM-3
Pnrc1	1.81778e-18	0.487132	0.719	0.642	3.76953e-14	AM-3
Gde1	6.73618e-18	0.548181	0.383	0.28	1.39688e-13	AM-3
Clic4	7.03176e-18	0.452754	0.589	0.483	1.45818e-13	AM-3
Hmox1	7.83786e-18	0.982469	0.439	0.32	1.62534e-13	AM-3
Spi1	9.02996e-18	0.346279	0.778	0.726	1.87254e-13	AM-3
Psmb5	1.04638e-17	0.431803	0.543	0.453	2.16988e-13	AM-3
Atp5d	1.20563e-17	0.330461	0.659	0.578	2.50011e-13	AM-3
F10	1.2894e-17	0.540562	0.597	0.508	2.67382e-13	AM-3
Stat3	1.97182e-17	0.544891	0.512	0.424	4.08896e-13	AM-3
Ankrd11	2.17582e-17	0.436942	0.602	0.517	4.51199e-13	AM-3
Myl12a	2.24163e-17	0.388117	0.67	0.6	4.64847e-13	AM-3
Ndufa4	2.39737e-17	0.349352	0.718	0.637	4.97143e-13	AM-3
Ccnd2	4.05613e-17	0.347801	0.78	0.661	8.4112e-13	AM-3
Ptpn1	5.2671e-17	0.41413	0.696	0.641	1.09224e-12	AM-3
Serinc3	6.1518e-17	0.489198	0.611	0.539	1.2757e-12	AM-3
Larp4b	7.3472e-17	0.495019	0.598	0.529	1.52359e-12	AM-3
Ms4a8a	7.71817e-17	0.421053	0.66	0.576	1.60052e-12	AM-3
Gpnmb	9.87819e-17	0.484321	0.755	0.678	2.04844e-12	AM-3
Cox5a	1.62575e-16	0.320636	0.818	0.734	3.37132e-12	AM-3
Gpi1	2.83744e-16	0.397064	0.575	0.5	5.88401e-12	AM-3
Plk3	3.66585e-16	0.5213	0.54	0.436	7.60188e-12	AM-3
Gnai2	3.83139e-16	0.273872	0.895	0.839	7.94515e-12	AM-3
Pnpla2	4.17829e-16	0.549029	0.416	0.328	8.66452e-12	AM-3
S100a10	4.42689e-16	0.25944	0.829	0.745	9.18004e-12	AM-3
Prdx5	6.77361e-16	0.314392	0.813	0.744	1.40464e-11	AM-3
Pcf11	7.31953e-16	0.494164	0.393	0.287	1.51785e-11	AM-3
Lilr4b	8.49324e-16	0.443735	0.522	0.427	1.76124e-11	AM-3
Nfkbid	1.3046e-15	0.502468	0.346	0.235	2.70535e-11	AM-3
Jun	1.394e-15	0.489716	0.605	0.493	2.89073e-11	AM-3
Atp6v0c	1.71938e-15	0.295238	0.924	0.856	3.56547e-11	AM-3
Rpl7a	1.96467e-15	0.269312	0.909	0.847	4.07413e-11	AM-3
Ctsk	2.60697e-15	0.723383	0.722	0.645	5.40607e-11	AM-3
Cnbp	4.51417e-15	0.425473	0.553	0.477	9.36104e-11	AM-3
Chil3	7.0169e-15	0.270949	0.996	0.955	1.45509e-10	AM-3
Mcl1	9.1836e-15	0.343957	0.886	0.821	1.9044e-10	AM-3
Uba52	9.21492e-15	0.314353	0.483	0.382	1.9109e-10	AM-3
Map1lc3a	1.23955e-14	0.47413	0.331	0.235	2.57045e-10	AM-3
Lrp1	1.58182e-14	0.355944	0.67	0.606	3.28022e-10	AM-3
Dusp5	2.7572e-14	0.452638	0.594	0.51	5.7176e-10	AM-3
Uqcr11	3.14595e-14	0.331358	0.676	0.625	6.52375e-10	AM-3
Mknk2	3.57013e-14	0.388643	0.359	0.256	7.40337e-10	AM-3
Fosl2	3.88115e-14	0.361886	0.671	0.595	8.04834e-10	AM-3
Cd81	4.6926e-14	0.455218	0.539	0.465	9.73104e-10	AM-3
Cxcl10	5.03487e-14	0.574871	0.259	0.152	1.04408e-09	AM-3
Rrbp1	7.01626e-14	0.323568	0.771	0.724	1.45496e-09	AM-3
Dusp1	8.08471e-14	0.352193	0.795	0.707	1.67653e-09	AM-3
Rpl4	1.19152e-13	0.270767	0.824	0.791	2.47085e-09	AM-3
Flna	1.71352e-13	0.364536	0.661	0.606	3.55332e-09	AM-3
Rpl36a	2.32351e-13	0.262123	0.843	0.798	4.81827e-09	AM-3
Coro1c	2.34426e-13	0.41902	0.428	0.339	4.86129e-09	AM-3
Ndufb1-ps	2.61848e-13	0.282593	0.729	0.694	5.42994e-09	AM-3
Mark2	5.16084e-13	0.439831	0.412	0.329	1.0702e-08	AM-3
Hnrnpdl	5.30338e-13	0.424282	0.388	0.304	1.09976e-08	AM-3
Tpd52	5.62736e-13	0.413084	0.585	0.541	1.16695e-08	AM-3
Adarb1	5.95145e-13	0.449329	0.297	0.203	1.23415e-08	AM-3
Marco	7.06616e-13	0.529939	0.497	0.375	1.46531e-08	AM-3
Tagln2	9.7745e-13	0.263724	0.831	0.762	2.02694e-08	AM-3
Mapkapk2	9.87335e-13	0.425693	0.499	0.428	2.04744e-08	AM-3
Nr4a1	1.03699e-12	0.293747	0.715	0.612	2.15041e-08	AM-3
Ppp1r12b	1.5253e-12	0.475921	0.281	0.194	3.16301e-08	AM-3
Klf7	1.54537e-12	0.493028	0.33	0.235	3.20463e-08	AM-3
Ppp1r10	1.65757e-12	0.434287	0.308	0.215	3.43731e-08	AM-3
Ifrd1	1.73721e-12	0.333846	0.723	0.644	3.60245e-08	AM-3
Slc3a2	1.99899e-12	0.381713	0.586	0.53	4.14532e-08	AM-3
Eif4a1	2.16061e-12	0.299325	0.82	0.776	4.48046e-08	AM-3
Eif3k	2.41287e-12	0.281021	0.637	0.588	5.00358e-08	AM-3
Eef2	3.18107e-12	0.250892	0.895	0.834	6.59658e-08	AM-3
Ifngr1	3.29078e-12	0.43142	0.451	0.378	6.8241e-08	AM-3
Pgls	3.57339e-12	0.309049	0.529	0.463	7.41014e-08	AM-3
Klf6	3.79571e-12	0.353213	0.669	0.598	7.87117e-08	AM-3
Esd	3.80777e-12	0.478289	0.473	0.401	7.89618e-08	AM-3
Tmed10	6.31757e-12	0.358997	0.679	0.64	1.31007e-07	AM-3
Ugcg	6.41828e-12	0.413081	0.523	0.443	1.33096e-07	AM-3
Spcs1	6.61756e-12	0.378236	0.52	0.457	1.37228e-07	AM-3
Tgif1	7.09865e-12	0.429198	0.478	0.402	1.47205e-07	AM-3
Lepr	8.19622e-12	0.529792	0.304	0.215	1.69965e-07	AM-3
Tgm2	9.54375e-12	0.321793	0.71	0.638	1.97909e-07	AM-3
Tuba1c	1.60055e-11	0.432866	0.327	0.24	3.31905e-07	AM-3
Gsto1	2.19451e-11	0.404255	0.419	0.344	4.55075e-07	AM-3
Trim25	2.26916e-11	0.419516	0.607	0.533	4.70556e-07	AM-3
Atp5g3	2.37257e-11	0.321923	0.659	0.619	4.92e-07	AM-3
Mxd1	2.74903e-11	0.425834	0.259	0.175	5.70066e-07	AM-3
Psmb6	3.2468e-11	0.325416	0.597	0.547	6.73289e-07	AM-3
Ezr	3.33674e-11	0.334798	0.615	0.546	6.9194e-07	AM-3
Eif3f	4.22557e-11	0.287428	0.638	0.591	8.76257e-07	AM-3
Trim29	5.0958e-11	0.44092	0.353	0.274	1.05672e-06	AM-3
Klf13	5.43176e-11	0.351461	0.494	0.428	1.12638e-06	AM-3
Snrpb	6.51198e-11	0.307931	0.598	0.563	1.35039e-06	AM-3
Chd7	6.6958e-11	0.385337	0.392	0.312	1.38851e-06	AM-3
Selenow	8.75981e-11	0.329637	0.386	0.3	1.81652e-06	AM-3
Rabac1	9.81335e-11	0.359813	0.533	0.481	2.03499e-06	AM-3
Icam1	1.03191e-10	0.476002	0.424	0.346	2.13986e-06	AM-3
Vps13d	1.13606e-10	0.541752	0.314	0.239	2.35584e-06	AM-3
Nus1	1.63878e-10	0.382513	0.514	0.466	3.39834e-06	AM-3
Pkig	1.63933e-10	0.327923	0.268	0.187	3.39949e-06	AM-3
Psma3	2.04628e-10	0.268018	0.546	0.486	4.24337e-06	AM-3
Map2k3	2.12798e-10	0.428341	0.357	0.277	4.41279e-06	AM-3
Ndufb8	2.22745e-10	0.324836	0.54	0.485	4.61906e-06	AM-3
Cox6a1	2.96915e-10	0.299968	0.702	0.655	6.15713e-06	AM-3
Cd36	3.58955e-10	0.342267	0.527	0.447	7.44366e-06	AM-3
Slc15a3	3.77723e-10	0.281069	0.703	0.655	7.83285e-06	AM-3
Psmb3	4.31477e-10	0.286804	0.568	0.52	8.94755e-06	AM-3
Gstm1	4.70363e-10	0.399339	0.656	0.603	9.75392e-06	AM-3
Dnajb9	6.89882e-10	0.496112	0.483	0.432	1.43061e-05	AM-3
Perp	7.9091e-10	0.379155	0.262	0.186	1.64011e-05	AM-3
Echs1	8.37171e-10	0.401884	0.295	0.22	1.73604e-05	AM-3
Noct	1.04494e-09	0.432852	0.392	0.321	2.1669e-05	AM-3
Ndufb9	1.20463e-09	0.29018	0.52	0.466	2.49804e-05	AM-3
Baz1a	1.23778e-09	0.285454	0.778	0.705	2.56678e-05	AM-3
Sort1	1.30218e-09	0.350671	0.618	0.569	2.70032e-05	AM-3
Elob	1.47318e-09	0.263693	0.605	0.57	3.05494e-05	AM-3
Agap1	1.83518e-09	0.42364	0.326	0.257	3.8056e-05	AM-3
Slc7a8	2.56158e-09	0.503657	0.359	0.293	5.31195e-05	AM-3
Map1lc3b	4.09063e-09	0.312165	0.674	0.639	8.48275e-05	AM-3
Irs2	4.42796e-09	0.555812	0.422	0.373	9.18225e-05	AM-3
Pgd	5.54214e-09	0.329204	0.542	0.509	0.000114927	AM-3
Lmna	5.5471e-09	0.297465	0.696	0.635	0.00011503	AM-3
Dazap2	6.21808e-09	0.29872	0.641	0.619	0.000128944	AM-3
Ndufa10	8.70207e-09	0.37862	0.366	0.309	0.000180455	AM-3
Tuba4a	1.43644e-08	0.341316	0.318	0.247	0.000297875	AM-3
Riok3	1.55393e-08	0.34981	0.535	0.497	0.000322239	AM-3
Prdx6	1.5804e-08	0.278228	0.317	0.245	0.000327728	AM-3
Id2	1.97663e-08	0.480958	0.499	0.441	0.000409894	AM-3
Bhlhe40	2.00061e-08	0.287798	0.679	0.632	0.000414867	AM-3
Trib1	2.0499e-08	0.410975	0.476	0.416	0.000425088	AM-3
Psmb2	2.23118e-08	0.302084	0.422	0.37	0.00046268	AM-3
U2af1	3.00101e-08	0.302026	0.337	0.273	0.000622319	AM-3
Prdx1	3.10076e-08	0.339567	0.935	0.867	0.000643004	AM-3
Eif4e	5.04373e-08	0.376758	0.33	0.265	0.00104592	AM-3
Ldlr	5.30692e-08	0.435949	0.383	0.327	0.0011005	AM-3
Tomm20	6.08849e-08	0.254174	0.559	0.524	0.00126257	AM-3
Sde2	6.18147e-08	0.358436	0.282	0.219	0.00128185	AM-3
Atp5md	6.27247e-08	0.267819	0.507	0.469	0.00130072	AM-3
Prdm1	6.4931e-08	0.39044	0.265	0.195	0.00134647	AM-3
Rrp1	7.29206e-08	0.296772	0.359	0.303	0.00151216	AM-3
Pon2	1.11591e-07	0.347434	0.53	0.502	0.00231407	AM-3
Ap2a2	1.13127e-07	0.391295	0.36	0.305	0.00234591	AM-3
Mapk6	1.3866e-07	0.336361	0.411	0.359	0.0028754	AM-3
Phb2	1.58213e-07	0.307773	0.376	0.326	0.00328086	AM-3
Gch1	1.63939e-07	0.404928	0.272	0.212	0.0033996	AM-3
Lrrc59	1.79157e-07	0.321472	0.375	0.316	0.00371517	AM-3
Acp5	2.01924e-07	0.40435	0.67	0.648	0.00418729	AM-3
Csnk2b	2.11248e-07	0.320801	0.396	0.346	0.00438066	AM-3
Ifi207	2.30763e-07	0.391436	0.35	0.301	0.00478534	AM-3
Rab11fip1	2.35777e-07	0.317363	0.491	0.444	0.00488931	AM-3
Ggnbp2	2.73192e-07	0.297477	0.481	0.441	0.00566519	AM-3
Tmem50a	3.14609e-07	0.272209	0.611	0.605	0.00652405	AM-3
Psmd8	3.39154e-07	0.285416	0.411	0.362	0.00703303	AM-3
Bcl2a1d	3.51532e-07	0.263199	0.431	0.379	0.00728972	AM-3
Mpc1	3.84718e-07	0.272256	0.507	0.476	0.0079779	AM-3
Tubb4b	4.34569e-07	0.269324	0.327	0.268	0.00901165	AM-3
Mmp19	4.60565e-07	0.51872	0.336	0.279	0.00955073	AM-3
Pde4b	5.00737e-07	0.286754	0.517	0.467	0.0103838	AM-3
Plaur	5.12291e-07	0.262096	0.669	0.65	0.0106234	AM-3
Dok3	5.65267e-07	0.330825	0.294	0.235	0.0117219	AM-3
Vcp	6.02771e-07	0.269218	0.646	0.626	0.0124997	AM-3
Raly	6.19249e-07	0.261674	0.37	0.315	0.0128414	AM-3
Luzp1	6.689e-07	0.350188	0.305	0.248	0.013871	AM-3
Ppp1r2	7.60816e-07	0.275432	0.314	0.259	0.015777	AM-3
Hist1h1c	8.27422e-07	0.401774	0.321	0.26	0.0171583	AM-3
C1qbp	1.31374e-06	0.28376	0.295	0.241	0.0272429	AM-3
Ncoa1	1.35056e-06	0.341907	0.295	0.24	0.0280066	AM-3
Dnajc5	1.38427e-06	0.328341	0.405	0.37	0.0287056	AM-3
Creg1	1.42999e-06	0.353391	0.745	0.712	0.0296537	AM-3
Gdpd3	0	1.50475	0.681	0.088	0	AM-4
Tfrc	0	1.22597	0.463	0.044	0	AM-4
Hal	0	0.836184	0.313	0.009	0	AM-4
Mpeg1	1.40185e-228	1.19166	1	0.878	2.90702e-224	AM-4
Fstl1	6.46374e-215	1.96938	0.691	0.191	1.34038e-210	AM-4
Chil3	1.14452e-207	1.23699	1	0.955	2.37338e-203	AM-4
Cd200	1.80793e-203	0.998765	0.615	0.14	3.74911e-199	AM-4
Gm15564	1.97221e-176	0.706282	0.351	0.047	4.08977e-172	AM-4
Cxcr1	3.71949e-163	0.971997	0.558	0.141	7.71311e-159	AM-4
B3gnt7	3.69662e-162	1.13264	0.828	0.351	7.66567e-158	AM-4
Lars2	4.47985e-162	1.0796	0.999	0.767	9.28987e-158	AM-4
Ctsb	1.55714e-141	0.828934	0.997	0.87	3.22905e-137	AM-4
Grn	2.47191e-139	0.943758	0.988	0.78	5.12601e-135	AM-4
mt-Atp8	5.33232e-138	0.899527	0.856	0.387	1.10576e-133	AM-4
Ly75	3.30593e-137	1.03533	0.864	0.421	6.85551e-133	AM-4
Ahnak2	8.85439e-131	0.921767	0.721	0.279	1.83614e-126	AM-4
Abhd2	4.58489e-128	0.664828	0.478	0.123	9.50768e-124	AM-4
Plekhg1	1.27975e-127	0.857749	0.732	0.294	2.65382e-123	AM-4
Ccn3	1.30398e-125	1.44074	0.804	0.381	2.70405e-121	AM-4
Igf1	2.15162e-122	0.897271	0.781	0.318	4.46181e-118	AM-4
Slc7a2	1.37704e-120	0.974414	0.97	0.643	2.85556e-116	AM-4
Ch25h	1.5363e-119	1.1136	0.766	0.34	3.18582e-115	AM-4
Bhlhe41	3.18841e-119	0.886249	0.769	0.338	6.61181e-115	AM-4
B2m	1.25801e-105	0.727633	1	0.95	2.60874e-101	AM-4
Cd93	1.27736e-104	0.779649	0.765	0.344	2.64886e-100	AM-4
Ear6	4.56072e-100	1.14667	0.591	0.226	9.45757e-96	AM-4
Itpripl2	4.09989e-97	0.791089	0.814	0.427	8.50193e-93	AM-4
Btg1	5.10799e-97	0.780548	0.985	0.823	1.05924e-92	AM-4
Soat1	2.41086e-94	0.745255	0.906	0.572	4.99941e-90	AM-4
AY036118	7.7913e-94	0.572023	0.985	0.695	1.61568e-89	AM-4
Abcc5	1.43618e-93	0.828428	0.837	0.464	2.9782e-89	AM-4
Myo5a	6.6388e-93	0.645992	0.675	0.284	1.37669e-88	AM-4
Tmem64	3.9495e-92	0.669571	0.565	0.208	8.19008e-88	AM-4
Cd84	1.74107e-91	0.738149	0.888	0.536	3.61047e-87	AM-4
Slc39a2	3.76109e-91	0.825446	0.726	0.346	7.79936e-87	AM-4
Lcp1	4.78408e-91	0.644079	0.997	0.863	9.92074e-87	AM-4
Slc31a2	2.98216e-88	0.660775	0.643	0.273	6.18411e-84	AM-4
AU020206	3.81704e-88	0.778509	0.964	0.67	7.9154e-84	AM-4
Plpp3	5.6769e-88	0.705421	0.409	0.123	1.17722e-83	AM-4
Gstm1	1.02375e-85	0.758322	0.915	0.577	2.12294e-81	AM-4
Pld3	4.46291e-85	0.662788	0.982	0.722	9.25474e-81	AM-4
Gm42418	7.97504e-85	0.77604	1	0.999	1.65378e-80	AM-4
Tgfbr2	1.11885e-83	0.723258	0.873	0.527	2.32015e-79	AM-4
Nabp1	6.83647e-83	0.827693	0.892	0.554	1.41768e-78	AM-4
Spag11b	3.36035e-80	0.878929	0.711	0.338	6.96836e-76	AM-4
Cd300lf	5.55912e-76	0.696301	0.895	0.58	1.15279e-71	AM-4
Plekhm2	2.43535e-75	0.637079	0.661	0.312	5.05019e-71	AM-4
Fnip2	2.51862e-74	0.551195	0.514	0.198	5.22286e-70	AM-4
Itgax	3.5225e-74	0.664946	0.906	0.598	7.30461e-70	AM-4
Clec2d	4.92379e-74	0.667	0.681	0.325	1.02105e-69	AM-4
Hnrnpll	1.00136e-73	0.675005	0.687	0.34	2.07652e-69	AM-4
Ddhd1	1.02465e-71	0.634587	0.886	0.553	2.12481e-67	AM-4
Lipa	7.84871e-71	0.673833	0.924	0.649	1.62759e-66	AM-4
Tapbp	1.53369e-70	0.638748	0.885	0.566	3.18041e-66	AM-4
Ddx3y	6.2023e-70	0.475375	0.414	0.132	1.28617e-65	AM-4
B4galt5	3.02119e-69	0.646146	0.625	0.297	6.26505e-65	AM-4
Mgll	5.83988e-69	0.621897	0.859	0.502	1.21102e-64	AM-4
Ctsk	4.76435e-68	0.731718	0.916	0.626	9.87983e-64	AM-4
Clec4a3	1.75637e-67	0.688821	0.774	0.456	3.64218e-63	AM-4
Slc36a4	1.03414e-66	0.58922	0.603	0.274	2.14449e-62	AM-4
Eif2s3y	2.50097e-66	0.402737	0.294	0.078	5.18626e-62	AM-4
Ptgir	3.51555e-66	0.511778	0.384	0.13	7.29019e-62	AM-4
Ccdc88a	8.34693e-66	0.663318	0.886	0.576	1.7309e-61	AM-4
Myof	9.33215e-66	0.594123	0.87	0.556	1.93521e-61	AM-4
Msmo1	1.0433e-65	0.579111	0.48	0.188	2.1635e-61	AM-4
Slc6a6	2.72467e-65	0.622046	0.949	0.699	5.65014e-61	AM-4
Awat1	1.83784e-64	0.490942	0.399	0.135	3.81113e-60	AM-4
Aldoc	4.97795e-64	0.536941	0.495	0.201	1.03228e-59	AM-4
P2rx4	7.62841e-64	0.55147	0.514	0.218	1.5819e-59	AM-4
Capn15	1.32928e-63	0.57856	0.538	0.238	2.75653e-59	AM-4
Plxnc1	2.89606e-63	0.550533	0.457	0.18	6.00556e-59	AM-4
Esyt2	2.98098e-63	0.510324	0.66	0.322	6.18166e-59	AM-4
Mbnl1	2.45874e-62	0.565126	0.921	0.668	5.09869e-58	AM-4
Zfyve26	5.88211e-62	0.477375	0.346	0.115	1.21977e-57	AM-4
Gm26917	2.63396e-61	0.546862	0.84	0.522	5.46204e-57	AM-4
Cyth3	5.55826e-61	0.580902	0.678	0.351	1.15262e-56	AM-4
Gpcpd1	1.10105e-59	0.60496	0.901	0.599	2.28326e-55	AM-4
H2-K1	1.42602e-59	0.512615	0.999	0.899	2.95713e-55	AM-4
Pnpla7	1.75973e-59	0.567364	0.66	0.335	3.64915e-55	AM-4
2900097C17Rik	5.07145e-59	0.546541	0.798	0.462	1.05167e-54	AM-4
Gyg	8.16696e-59	0.572081	0.727	0.407	1.69358e-54	AM-4
Tmcc1	9.59064e-59	0.603548	0.622	0.319	1.98881e-54	AM-4
Kcnn3	1.2398e-58	0.523262	0.706	0.367	2.57098e-54	AM-4
Gpnmb	3.23438e-58	0.565286	0.958	0.658	6.70714e-54	AM-4
Atp6v0d2	4.46145e-58	0.513886	0.988	0.783	9.25171e-54	AM-4
Lrp12	5.22204e-58	0.559266	0.753	0.429	1.08289e-53	AM-4
Ppt1	6.51635e-58	0.547014	0.811	0.493	1.35129e-53	AM-4
Epas1	9.16619e-58	0.421006	0.337	0.112	1.90079e-53	AM-4
Nek6	1.26056e-57	0.513388	0.535	0.242	2.61403e-53	AM-4
Cd274	4.98486e-57	0.614668	0.799	0.491	1.03371e-52	AM-4
Igf2bp2	6.26871e-56	0.458606	0.337	0.115	1.29994e-51	AM-4
Slco2b1	4.58155e-55	0.524155	0.451	0.188	9.50075e-51	AM-4
AC149090.1	4.47433e-54	0.463044	0.544	0.253	9.27841e-50	AM-4
Pgap1	5.05961e-54	0.407849	0.306	0.1	1.04921e-49	AM-4
Dmd	3.00126e-53	0.455838	0.306	0.102	6.22371e-49	AM-4
Rnf128	6.70545e-53	0.426628	0.297	0.096	1.39051e-48	AM-4
Dst	1.60857e-52	0.541747	0.825	0.523	3.33569e-48	AM-4
Scpep1	1.74921e-52	0.398082	0.49	0.215	3.62734e-48	AM-4
Gcnt2	2.68039e-52	0.581145	0.643	0.351	5.55833e-48	AM-4
Arl6ip1	2.86537e-52	0.485887	0.895	0.621	5.94191e-48	AM-4
Klhl9	5.1536e-52	0.478284	0.681	0.371	1.0687e-47	AM-4
Sgk1	2.17447e-51	0.522338	0.99	0.802	4.5092e-47	AM-4
Syne1	2.5777e-51	0.529913	0.606	0.309	5.34538e-47	AM-4
Npc1	2.27156e-50	0.506749	0.706	0.397	4.71052e-46	AM-4
Atp6v0a1	4.22884e-50	0.463326	0.529	0.248	8.76935e-46	AM-4
Pag1	4.97686e-50	0.482137	0.705	0.391	1.03205e-45	AM-4
AI504432	6.87563e-50	0.569602	0.78	0.478	1.4258e-45	AM-4
Col4a3bp	2.65993e-49	0.432368	0.483	0.217	5.5159e-45	AM-4
Mrc1	3.64625e-49	0.493374	0.982	0.782	7.56123e-45	AM-4
Ipmk	1.69718e-48	0.686288	0.64	0.356	3.51944e-44	AM-4
Fzd7	3.06067e-48	0.514401	0.361	0.142	6.34691e-44	AM-4
Ctnnb1	6.42567e-48	0.529038	0.895	0.623	1.33249e-43	AM-4
Lgals8	6.81297e-48	0.461655	0.582	0.296	1.41281e-43	AM-4
mt-Nd6	7.97887e-48	0.31396	0.307	0.107	1.65458e-43	AM-4
Slc49a4	8.86271e-48	0.458517	0.579	0.291	1.83786e-43	AM-4
Txnip	9.59999e-48	0.588702	0.546	0.272	1.99075e-43	AM-4
Large1	9.96408e-48	0.413046	0.327	0.12	2.06625e-43	AM-4
Syngr1	1.0516e-47	0.366872	0.313	0.112	2.1807e-43	AM-4
Aph1c	1.05218e-47	0.400183	0.321	0.116	2.1819e-43	AM-4
Frmd4a	1.41451e-47	0.489335	0.67	0.374	2.93328e-43	AM-4
Mertk	2.00678e-47	0.454551	0.847	0.528	4.16147e-43	AM-4
Pcyt1a	4.69619e-47	0.419456	0.429	0.186	9.73849e-43	AM-4
Malat1	4.70715e-47	0.383799	1	0.96	9.76121e-43	AM-4
Insig1	9.766e-47	0.438063	0.532	0.26	2.02518e-42	AM-4
Prcp	1.22619e-46	0.455348	0.777	0.47	2.54275e-42	AM-4
Pik3c2a	1.44739e-46	0.39378	0.36	0.141	3.00145e-42	AM-4
Ago2	2.05699e-46	0.514864	0.514	0.256	4.26557e-42	AM-4
Lmo4	6.1397e-46	0.529443	0.939	0.71	1.27319e-41	AM-4
Lhfpl2	1.17411e-45	0.487823	0.463	0.212	2.43476e-41	AM-4
S100a1	5.12669e-45	0.405341	0.931	0.687	1.06312e-40	AM-4
Fbxl5	7.08817e-45	0.593982	0.618	0.34	1.46987e-40	AM-4
Fam120a	1.18838e-44	0.447595	0.673	0.392	2.46435e-40	AM-4
Fcgr2b	1.43785e-44	0.412283	0.795	0.459	2.98168e-40	AM-4
Sdc3	1.49352e-44	0.491085	0.787	0.491	3.0971e-40	AM-4
Tnfsf13	2.0505e-44	0.457364	0.832	0.543	4.25211e-40	AM-4
Mfsd12	4.31045e-44	0.459882	0.507	0.249	8.93857e-40	AM-4
Rnf144b	5.69194e-44	0.387183	0.315	0.118	1.18034e-39	AM-4
Tcf7l2	1.52862e-43	0.443043	0.949	0.683	3.16991e-39	AM-4
Lgals3bp	1.90688e-43	0.442191	0.624	0.339	3.9543e-39	AM-4
Ctsl	1.62407e-42	0.35151	0.799	0.509	3.36783e-38	AM-4
Sla	2.0759e-42	0.410173	0.792	0.486	4.30479e-38	AM-4
Dennd4c	4.40476e-42	0.433526	0.397	0.176	9.13414e-38	AM-4
Lilr4b	8.32825e-42	0.430743	0.694	0.41	1.72703e-37	AM-4
Ddx17	9.35102e-42	0.408713	0.679	0.395	1.93912e-37	AM-4
Gns	2.68412e-41	0.433784	0.903	0.648	5.56606e-37	AM-4
Ldlr	3.83059e-41	0.397575	0.588	0.307	7.9435e-37	AM-4
Gsap	5.14899e-41	0.427496	0.745	0.45	1.06775e-36	AM-4
Rnf13	5.75032e-41	0.402772	0.642	0.36	1.19244e-36	AM-4
Cpeb4	1.49865e-40	0.375941	0.534	0.27	3.10775e-36	AM-4
Fam49a	2.3404e-40	0.364699	0.324	0.13	4.85329e-36	AM-4
Gpr137b	2.43512e-40	0.431183	0.673	0.406	5.04971e-36	AM-4
Dnmt3a	1.24935e-39	0.435289	0.498	0.252	2.59079e-35	AM-4
Arhgap24	1.65258e-39	0.383803	0.37	0.162	3.42695e-35	AM-4
Nrip1	1.74843e-39	0.468438	0.681	0.407	3.62573e-35	AM-4
Fkbp15	2.12711e-39	0.399041	0.393	0.178	4.41099e-35	AM-4
Edem1	2.16827e-39	0.418592	0.63	0.362	4.49634e-35	AM-4
Hipk2	2.31652e-39	0.471918	0.648	0.389	4.80377e-35	AM-4
Arid3a	2.83325e-39	0.340613	0.28	0.103	5.8753e-35	AM-4
Tns1	2.91857e-39	0.392391	0.712	0.429	6.05224e-35	AM-4
Clcn7	4.75703e-39	0.392862	0.438	0.208	9.86465e-35	AM-4
Entpd1	4.9493e-39	0.346051	0.366	0.159	1.02634e-34	AM-4
Cyp4v3	5.6325e-39	0.398398	0.535	0.274	1.16801e-34	AM-4
Cyp51	1.00462e-38	0.380968	0.471	0.226	2.08327e-34	AM-4
Myh9	1.87411e-38	0.398879	0.958	0.739	3.88634e-34	AM-4
Ly9	3.15685e-38	0.325445	0.342	0.144	6.54636e-34	AM-4
Ptk2b	3.5391e-38	0.413537	0.583	0.324	7.33902e-34	AM-4
Hbp1	4.36529e-38	0.317849	0.402	0.181	9.0523e-34	AM-4
Dab2	8.30944e-38	0.473264	0.87	0.603	1.72313e-33	AM-4
Klhl24	2.21947e-37	0.360985	0.448	0.222	4.60251e-33	AM-4
Adipor1	3.14162e-37	0.377014	0.73	0.459	6.51477e-33	AM-4
Best1	7.02264e-37	0.359272	0.255	0.094	1.45628e-32	AM-4
Samd8	1.73789e-36	0.39371	0.604	0.338	3.60387e-32	AM-4
Lmbrd2	2.53529e-36	0.361699	0.312	0.128	5.25743e-32	AM-4
Cdc42ep3	2.82822e-36	0.452313	0.852	0.573	5.86488e-32	AM-4
Dhcr24	3.44949e-36	0.418386	0.277	0.109	7.15321e-32	AM-4
2022-03-01	3.77545e-36	0.342048	0.436	0.21	7.82914e-32	AM-4
Ctsd	5.93212e-36	0.315244	1	0.935	1.23014e-31	AM-4
Rps28	7.61653e-36	0.31105	0.997	0.958	1.57944e-31	AM-4
Dapk1	1.21023e-35	0.364563	0.691	0.416	2.50966e-31	AM-4
Prpf39	1.24591e-35	0.311486	0.346	0.151	2.58365e-31	AM-4
P4hb	1.64678e-35	0.371164	0.832	0.579	3.41492e-31	AM-4
Lilrb4a	1.87117e-35	0.365396	0.868	0.615	3.88025e-31	AM-4
Klhdc4	1.94882e-35	0.385234	0.739	0.45	4.04128e-31	AM-4
Rab44	4.29887e-35	0.373498	0.447	0.224	8.91456e-31	AM-4
Idi1	6.9588e-35	0.333851	0.396	0.185	1.44305e-30	AM-4
Mtm1	9.43898e-35	0.340044	0.358	0.162	1.95736e-30	AM-4
Acox3	1.17039e-34	0.421412	0.528	0.284	2.42704e-30	AM-4
Tmem65	2.09156e-34	0.320305	0.304	0.127	4.33727e-30	AM-4
Adgrl2	3.23283e-34	0.39657	0.501	0.266	6.70391e-30	AM-4
Cln3	4.13725e-34	0.325669	0.436	0.214	8.57942e-30	AM-4
Stx7	7.42678e-34	0.382584	0.676	0.426	1.54009e-29	AM-4
Sgpl1	7.55052e-34	0.365637	0.676	0.408	1.56575e-29	AM-4
Flvcr2	7.60386e-34	0.385544	0.411	0.199	1.57681e-29	AM-4
Stom	1.11835e-33	0.34866	0.525	0.282	2.31912e-29	AM-4
mt-Nd3	1.64431e-33	0.376784	0.898	0.662	3.4098e-29	AM-4
Itm2b	1.80747e-33	0.346746	0.988	0.877	3.74815e-29	AM-4
Atp11b	2.14715e-33	0.35989	0.414	0.203	4.45255e-29	AM-4
Tbc1d20	2.44089e-33	0.327377	0.649	0.378	5.06166e-29	AM-4
Plcb2	3.03322e-33	0.320879	0.451	0.227	6.28998e-29	AM-4
Ptprc	4.09058e-33	0.355085	0.96	0.754	8.48264e-29	AM-4
C77080	4.27746e-33	0.325482	0.363	0.17	8.87018e-29	AM-4
Card11	5.64808e-33	0.357421	0.657	0.397	1.17124e-28	AM-4
Kynu	6.25454e-33	0.334017	0.361	0.167	1.297e-28	AM-4
Nbr1	8.12574e-33	0.268986	0.273	0.109	1.68503e-28	AM-4
Clk1	8.4694e-33	0.336919	0.654	0.395	1.7563e-28	AM-4
Cd200r4	1.7736e-32	0.374823	0.597	0.35	3.67791e-28	AM-4
Psap	2.314e-32	0.380795	1	0.958	4.79855e-28	AM-4
Usf2	2.33163e-32	0.300994	0.762	0.488	4.8351e-28	AM-4
Gigyf1	2.95691e-32	0.307404	0.297	0.125	6.13173e-28	AM-4
Eif4b	3.59028e-32	0.327615	0.688	0.427	7.44516e-28	AM-4
Plekhm3	3.86252e-32	0.339185	0.388	0.187	8.0097e-28	AM-4
Pik3r5	3.99982e-32	0.340358	0.541	0.301	8.29443e-28	AM-4
Tra2a	6.04657e-32	0.401382	0.663	0.412	1.25388e-27	AM-4
Syk	6.26739e-32	0.313901	0.829	0.565	1.29967e-27	AM-4
Nktr	9.06801e-32	0.355883	0.687	0.423	1.88043e-27	AM-4
Ctss	1.47315e-31	0.272533	1	0.94	3.05487e-27	AM-4
Nsf	1.63804e-31	0.37128	0.64	0.391	3.3968e-27	AM-4
Atp6v1a	2.03315e-31	0.379139	0.759	0.516	4.21614e-27	AM-4
Nucb2	2.29333e-31	0.321051	0.472	0.247	4.75567e-27	AM-4
Afap1	2.39043e-31	0.322826	0.487	0.256	4.95704e-27	AM-4
Sort1	3.43206e-31	0.350425	0.819	0.549	7.11706e-27	AM-4
Tlr4	4.64167e-31	0.334854	0.343	0.16	9.62544e-27	AM-4
mt-Nd5	4.83225e-31	0.369082	0.903	0.655	1.00206e-26	AM-4
Ppp1cc	5.0129e-31	0.349442	0.634	0.389	1.03953e-26	AM-4
Rilpl2	8.52497e-31	0.388769	0.603	0.365	1.76782e-26	AM-4
Reps2	9.60728e-31	0.3117	0.276	0.114	1.99226e-26	AM-4
Dctn4	1.30052e-30	0.335468	0.468	0.248	2.69688e-26	AM-4
Atp6v1c1	1.3308e-30	0.328901	0.703	0.436	2.75967e-26	AM-4
Ric1	1.5432e-30	0.36159	0.402	0.205	3.20012e-26	AM-4
Taok1	2.26763e-30	0.35179	0.588	0.354	4.70239e-26	AM-4
mt-Co1	2.48963e-30	0.26931	0.999	0.953	5.16275e-26	AM-4
Hebp1	2.55615e-30	0.413236	0.858	0.63	5.3007e-26	AM-4
Dennd1a	2.8247e-30	0.299765	0.315	0.143	5.85758e-26	AM-4
Plpbp	3.21817e-30	0.311085	0.394	0.195	6.67352e-26	AM-4
Tpp1	3.25066e-30	0.358398	0.687	0.439	6.74089e-26	AM-4
Cd68	3.3395e-30	0.33959	0.936	0.712	6.92512e-26	AM-4
Rsrp1	3.34053e-30	0.337556	0.643	0.384	6.92725e-26	AM-4
Zfp871	3.46069e-30	0.288557	0.331	0.152	7.17643e-26	AM-4
Cers6	4.34616e-30	0.289821	0.469	0.25	9.01263e-26	AM-4
Picalm	4.43662e-30	0.421916	0.922	0.708	9.20022e-26	AM-4
Il10rb	4.58469e-30	0.3134	0.465	0.249	9.50728e-26	AM-4
Rassf3	7.5571e-30	0.371105	0.712	0.464	1.56711e-25	AM-4
Tmbim6	7.92434e-30	0.332976	0.978	0.798	1.64327e-25	AM-4
Smpdl3a	8.36592e-30	0.349511	0.789	0.538	1.73484e-25	AM-4
Tnfaip2	8.74567e-30	0.3011	0.985	0.795	1.81359e-25	AM-4
Adam17	1.22496e-29	0.356373	0.724	0.469	2.54021e-25	AM-4
Rbmx	1.31019e-29	0.343423	0.276	0.117	2.71694e-25	AM-4
Itgb2	1.48581e-29	0.363756	0.924	0.726	3.08113e-25	AM-4
Rap2b	1.73609e-29	0.309301	0.516	0.286	3.60013e-25	AM-4
Mtss1	1.96278e-29	0.349139	0.639	0.402	4.07021e-25	AM-4
Prrc2b	2.07677e-29	0.269262	0.459	0.238	4.3066e-25	AM-4
Sdcbp	2.41756e-29	0.349012	0.985	0.808	5.0133e-25	AM-4
Mpp6	2.84114e-29	0.317172	0.448	0.241	5.89167e-25	AM-4
Atxn1	3.42885e-29	0.299864	0.54	0.305	7.11041e-25	AM-4
Slf2	3.95744e-29	0.297037	0.315	0.145	8.20653e-25	AM-4
Sirpa	4.34636e-29	0.348037	0.994	0.809	9.01305e-25	AM-4
Arhgef6	4.4751e-29	0.35852	0.421	0.218	9.28002e-25	AM-4
mt-Co3	4.80579e-29	0.271371	1	0.959	9.96577e-25	AM-4
Hmgcr	5.33687e-29	0.318242	0.387	0.194	1.10671e-24	AM-4
Ptbp3	5.37863e-29	0.319344	0.868	0.618	1.11537e-24	AM-4
Rragc	5.6721e-29	0.320465	0.577	0.343	1.17622e-24	AM-4
Rgl1	5.7158e-29	0.298646	0.43	0.223	1.18528e-24	AM-4
Aff4	1.23465e-28	0.274323	0.498	0.274	2.56028e-24	AM-4
Nadk	1.53102e-28	0.311548	0.577	0.341	3.17487e-24	AM-4
Ptpn12	1.61549e-28	0.300981	0.919	0.654	3.35005e-24	AM-4
Serinc1	2.11163e-28	0.332731	0.682	0.428	4.37888e-24	AM-4
Slc38a6	2.87521e-28	0.304602	0.336	0.162	5.96232e-24	AM-4
Ncoa4	3.11478e-28	0.366469	0.855	0.618	6.45912e-24	AM-4
Serinc3	3.44501e-28	0.312945	0.772	0.523	7.14391e-24	AM-4
Slc9a4	5.15928e-28	0.303986	0.492	0.272	1.06988e-23	AM-4
Fgd4	5.22064e-28	0.331226	0.352	0.175	1.0826e-23	AM-4
Rictor	5.45375e-28	0.266731	0.292	0.131	1.13094e-23	AM-4
Tecpr1	5.84476e-28	0.291648	0.364	0.179	1.21203e-23	AM-4
Smg1	5.984e-28	0.310342	0.448	0.241	1.2409e-23	AM-4
Plin3	8.4606e-28	0.30783	0.516	0.294	1.75447e-23	AM-4
Prkaa1	1.12388e-27	0.275369	0.313	0.144	2.33058e-23	AM-4
Cd53	1.13309e-27	0.37307	0.9	0.686	2.34968e-23	AM-4
Basp1	1.32462e-27	0.287582	0.552	0.315	2.74687e-23	AM-4
Atg12	1.37713e-27	0.27544	0.282	0.125	2.85575e-23	AM-4
Mxi1	1.42611e-27	0.320794	0.42	0.226	2.95733e-23	AM-4
Mdfic	1.50509e-27	0.269234	0.421	0.221	3.12111e-23	AM-4
Actn4	1.50709e-27	0.299304	0.627	0.396	3.12525e-23	AM-4
Thbd	1.80256e-27	0.301235	0.303	0.138	3.73797e-23	AM-4
Celf2	2.00401e-27	0.292295	0.76	0.504	4.15571e-23	AM-4
Pan3	2.06485e-27	0.25225	0.352	0.17	4.28189e-23	AM-4
Ivns1abp	2.40006e-27	0.295782	0.559	0.329	4.977e-23	AM-4
Atp6v1b2	2.66665e-27	0.330982	0.85	0.591	5.52984e-23	AM-4
Ubald2	2.70357e-27	0.286527	0.567	0.342	5.6064e-23	AM-4
Ndst1	2.8529e-27	0.289453	0.267	0.115	5.91606e-23	AM-4
Lamp2	3.92493e-27	0.305831	0.862	0.623	8.13912e-23	AM-4
Crebrf	5.14413e-27	0.304026	0.33	0.159	1.06674e-22	AM-4
Tmem189	5.64809e-27	0.288208	0.712	0.465	1.17124e-22	AM-4
Tmx3	5.9727e-27	0.300327	0.517	0.299	1.23856e-22	AM-4
Lilra5	6.77636e-27	0.321602	0.663	0.422	1.40521e-22	AM-4
Rnase4	1.0157e-26	0.31145	0.351	0.174	2.10626e-22	AM-4
P2ry14	1.0224e-26	0.308498	0.57	0.344	2.12015e-22	AM-4
Osbpl9	1.10839e-26	0.333005	0.586	0.363	2.29846e-22	AM-4
Ogt	1.2511e-26	0.280249	0.394	0.205	2.59441e-22	AM-4
Arhgap31	1.56894e-26	0.2971	0.616	0.386	3.25351e-22	AM-4
Vat1	1.67342e-26	0.306943	0.811	0.551	3.47017e-22	AM-4
Nfam1	3.22762e-26	0.343625	0.694	0.458	6.69311e-22	AM-4
Lgmn	3.23944e-26	0.297029	0.832	0.566	6.71764e-22	AM-4
Siglec1	3.40041e-26	0.287604	0.259	0.114	7.05144e-22	AM-4
Abhd12	4.54827e-26	0.293748	0.876	0.627	9.43176e-22	AM-4
Dock10	5.10499e-26	0.28098	0.775	0.528	1.05862e-21	AM-4
Olr1	5.24243e-26	0.336097	0.868	0.617	1.08712e-21	AM-4
Gltp	5.55537e-26	0.276005	0.73	0.472	1.15202e-21	AM-4
Slc25a36	6.62252e-26	0.277381	0.367	0.189	1.37331e-21	AM-4
Camk2d	7.21797e-26	0.314837	0.78	0.544	1.49679e-21	AM-4
Zfhx3	9.25167e-26	0.258501	0.255	0.111	1.91852e-21	AM-4
Daam1	1.68017e-25	0.282854	0.337	0.167	3.48417e-21	AM-4
H2-T22	2.29052e-25	0.269053	0.463	0.26	4.74986e-21	AM-4
Rps6kb1	2.54082e-25	0.258907	0.423	0.228	5.26889e-21	AM-4
Pparg	2.91847e-25	0.304854	0.621	0.387	6.05204e-21	AM-4
Lnpep	3.2607e-25	0.254197	0.709	0.445	6.76171e-21	AM-4
Qk	3.58915e-25	0.292614	0.766	0.518	7.44282e-21	AM-4
Purb	3.68042e-25	0.30337	0.747	0.505	7.63209e-21	AM-4
Cd48	4.75723e-25	0.273088	0.553	0.333	9.86507e-21	AM-4
Trio	4.85588e-25	0.273714	0.382	0.199	1.00696e-20	AM-4
Gcnt1	6.08544e-25	0.303421	0.304	0.148	1.26194e-20	AM-4
Map3k2	7.66907e-25	0.274093	0.382	0.199	1.59034e-20	AM-4
C9orf72	7.86595e-25	0.262713	0.256	0.114	1.63116e-20	AM-4
Dock4	1.41173e-24	0.271561	0.337	0.171	2.92751e-20	AM-4
Tmem87b	1.54339e-24	0.283747	0.342	0.172	3.20053e-20	AM-4
Fbxw7	1.70619e-24	0.261921	0.342	0.173	3.53812e-20	AM-4
Scd2	2.40493e-24	0.315226	0.295	0.14	4.9871e-20	AM-4
Cd200r1	2.52573e-24	0.282612	0.438	0.247	5.2376e-20	AM-4
Ctnnd1	4.03137e-24	0.265231	0.514	0.302	8.35985e-20	AM-4
Copa	4.8969e-24	0.266487	0.588	0.366	1.01547e-19	AM-4
Fosb	6.81182e-24	0.42567	0.856	0.67	1.41257e-19	AM-4
Arl8b	7.46503e-24	0.250683	0.631	0.399	1.54802e-19	AM-4
Ppp1r9b	1.01202e-23	0.260867	0.525	0.314	2.09863e-19	AM-4
Ccpg1	1.0672e-23	0.316458	0.627	0.403	2.21306e-19	AM-4
Xpr1	1.23993e-23	0.274798	0.43	0.242	2.57125e-19	AM-4
2022-03-07	1.28433e-23	0.289523	0.457	0.265	2.66331e-19	AM-4
Snx27	1.31478e-23	0.251057	0.444	0.25	2.72647e-19	AM-4
Nfe2l1	1.39489e-23	0.291048	0.603	0.384	2.89258e-19	AM-4
Hsd17b4	1.5186e-23	0.253067	0.301	0.146	3.14913e-19	AM-4
Akap13	1.86019e-23	0.279109	0.874	0.664	3.85747e-19	AM-4
Arhgap25	1.95764e-23	0.260793	0.355	0.182	4.05955e-19	AM-4
Fcgr4	3.06579e-23	0.280621	0.634	0.391	6.35753e-19	AM-4
Irf2	4.00136e-23	0.253159	0.519	0.316	8.29761e-19	AM-4
Cltc	8.71778e-23	0.262937	0.751	0.511	1.80781e-18	AM-4
Rabep1	1.13727e-22	0.253809	0.399	0.221	2.35835e-18	AM-4
Tmem38b	1.25174e-22	0.279215	0.37	0.198	2.59574e-18	AM-4
Abcd2	1.34836e-22	0.30772	0.624	0.397	2.79608e-18	AM-4
Furin	1.48556e-22	0.257962	0.714	0.484	3.08061e-18	AM-4
P4ha1	1.92589e-22	0.254681	0.333	0.173	3.99372e-18	AM-4
Tbc1d23	2.04164e-22	0.253194	0.25	0.116	4.23375e-18	AM-4
Glipr1	3.01968e-22	0.28705	0.391	0.22	6.2619e-18	AM-4
Rlim	3.26332e-22	0.273571	0.423	0.237	6.76715e-18	AM-4
Snx9	3.62605e-22	0.255732	0.448	0.257	7.51933e-18	AM-4
Ap1g1	5.53079e-22	0.275472	0.355	0.191	1.14692e-17	AM-4
Laptm4a	7.06718e-22	0.276389	0.844	0.61	1.46552e-17	AM-4
Myo6	7.19525e-22	0.258529	0.265	0.128	1.49208e-17	AM-4
Abhd17c	7.30319e-22	0.274447	0.633	0.408	1.51446e-17	AM-4
Ubl3	8.19322e-22	0.285074	0.784	0.564	1.69903e-17	AM-4
Slc15a3	8.41118e-22	0.303109	0.849	0.64	1.74423e-17	AM-4
Dhrs7	1.41227e-21	0.251448	0.703	0.479	2.92862e-17	AM-4
Clcn3	1.71955e-21	0.255095	0.364	0.196	3.56584e-17	AM-4
Arhgef3	2.10688e-21	0.283128	0.408	0.233	4.36903e-17	AM-4
Slc7a8	2.25977e-21	0.261781	0.477	0.282	4.68609e-17	AM-4
Asph	3.48973e-21	0.281259	0.495	0.303	7.23666e-17	AM-4
Tmbim1	3.656e-21	0.300299	0.727	0.508	7.58144e-17	AM-4
F7	3.76203e-21	0.274334	0.9	0.65	7.80133e-17	AM-4
Tmem135	4.06363e-21	0.266721	0.327	0.171	8.42674e-17	AM-4
Pcbp2	4.12222e-21	0.273582	0.904	0.697	8.54824e-17	AM-4
Dgat1	4.76228e-21	0.331192	0.475	0.288	9.87554e-17	AM-4
Spcs3	5.55532e-21	0.251628	0.447	0.259	1.15201e-16	AM-4
Sh3bgrl	5.94718e-21	0.264127	0.915	0.721	1.23327e-16	AM-4
Mapk3	6.57306e-21	0.252834	0.826	0.606	1.36305e-16	AM-4
Itgal	9.9664e-21	0.278434	0.591	0.389	2.06673e-16	AM-4
Tmcc3	1.06965e-20	0.307744	0.522	0.328	2.21814e-16	AM-4
Dse	1.29338e-20	0.265689	0.351	0.193	2.68209e-16	AM-4
Ugcg	1.60234e-20	0.335645	0.631	0.433	3.32278e-16	AM-4
Trpm7	1.67257e-20	0.253361	0.348	0.189	3.4684e-16	AM-4
Fnip1	3.12503e-20	0.259752	0.438	0.259	6.48038e-16	AM-4
Sav1	3.20441e-20	0.253092	0.417	0.243	6.64498e-16	AM-4
Hmgcs1	4.15789e-20	0.260464	0.483	0.291	8.62223e-16	AM-4
Tmem170b	4.36455e-20	0.251096	0.252	0.122	9.05077e-16	AM-4
Hcar2	5.44718e-20	0.254236	0.547	0.348	1.12958e-15	AM-4
Slc38a2	7.21676e-20	0.291399	0.54	0.335	1.49654e-15	AM-4
Ppp1r15b	8.05118e-20	0.252332	0.546	0.34	1.66957e-15	AM-4
Emc10	8.21344e-20	0.258232	0.421	0.246	1.70322e-15	AM-4
Malt1	1.29449e-19	0.404138	0.79	0.615	2.68438e-15	AM-4
Phf20l1	2.01998e-19	0.253748	0.456	0.278	4.18883e-15	AM-4
Klf4	2.10968e-19	0.293512	0.73	0.51	4.37485e-15	AM-4
Adrb2	2.67681e-19	0.269549	0.372	0.212	5.5509e-15	AM-4
Rpn1	3.34502e-19	0.272919	0.639	0.442	6.93657e-15	AM-4
Rgs1	4.57312e-18	0.278831	0.421	0.248	9.48328e-14	AM-4
Pde4b	6.194e-18	0.346071	0.622	0.457	1.28445e-13	AM-4
Fos	7.74328e-18	0.257188	0.913	0.714	1.60572e-13	AM-4
Zfp703	1.26785e-17	0.26651	0.697	0.492	2.62915e-13	AM-4
Gda	2.45547e-17	0.259936	0.907	0.683	5.0919e-13	AM-4
Sfpq	9.88064e-17	0.287945	0.75	0.55	2.04895e-12	AM-4
Fpr2	1.18964e-14	0.254834	0.63	0.44	2.46695e-10	AM-4
S100a6	0	2.97232	0.836	0.104	0	MoAM-2
C1qb	0	2.55088	0.63	0.058	0	MoAM-2
Sdc4	0	2.36739	0.608	0.029	0	MoAM-2
Tnfsf9	0	2.09997	0.481	0.026	0	MoAM-2
Gm14636	0	1.73339	0.519	0.048	0	MoAM-2
Ecm1	0	1.53101	0.408	0.02	0	MoAM-2
C3ar1	0	1.04791	0.341	0.008	0	MoAM-2
Kcnn4	0	1.01244	0.366	0.006	0	MoAM-2
Mmp14	0	0.961784	0.339	0.011	0	MoAM-2
Lat2	0	0.821749	0.343	0.013	0	MoAM-2
C1qa	7.8206e-308	2.63167	0.562	0.061	1.62176e-303	MoAM-2
C1qc	4.2749e-300	2.08225	0.463	0.037	8.86486e-296	MoAM-2
S100a4	5.70728e-298	2.09984	0.62	0.079	1.18352e-293	MoAM-2
Mafb	1.14981e-297	2.12363	0.547	0.059	2.38435e-293	MoAM-2
Mmp12	7.00313e-289	3.01342	0.628	0.093	1.45224e-284	MoAM-2
Fn1	5.18008e-271	3.35753	0.636	0.107	1.07419e-266	MoAM-2
Cxcl16	1.09321e-270	1.50113	0.588	0.08	2.26699e-266	MoAM-2
Il7r	1.19287e-267	1.11564	0.364	0.023	2.47365e-263	MoAM-2
Ccr5	3.15677e-234	0.997621	0.35	0.026	6.54619e-230	MoAM-2
Ccl2	4.20411e-232	2.21303	0.339	0.025	8.71807e-228	MoAM-2
Isg15	1.43233e-222	2.07754	0.509	0.074	2.97023e-218	MoAM-2
Crip1	4.24946e-219	2.30119	0.911	0.335	8.8121e-215	MoAM-2
Socs3	2.27276e-218	1.74873	0.634	0.127	4.71303e-214	MoAM-2
Hopx	2.94805e-210	0.882315	0.331	0.027	6.11337e-206	MoAM-2
Itgam	4.61785e-201	1.03791	0.341	0.031	9.57604e-197	MoAM-2
Vegfa	5.9979e-181	1.52299	0.412	0.057	1.24379e-176	MoAM-2
Ifitm3	2.99484e-179	1.32486	0.372	0.043	6.2104e-175	MoAM-2
Apoe	3.36784e-179	2.94709	0.648	0.166	6.9839e-175	MoAM-2
Mcub	3.39329e-174	0.683425	0.295	0.026	7.03667e-170	MoAM-2
Plekho1	8.34888e-171	0.876616	0.42	0.06	1.73131e-166	MoAM-2
Ptgs2	9.02576e-170	2.36362	0.545	0.117	1.87167e-165	MoAM-2
AA467197	3.49502e-166	1.83319	0.455	0.081	7.24761e-162	MoAM-2
Tnip3	4.13602e-163	1.32227	0.368	0.049	8.57686e-159	MoAM-2
Adam8	1.49348e-162	0.890906	0.255	0.02	3.09704e-158	MoAM-2
H2-M2	4.42509e-160	2.21049	0.495	0.102	9.17631e-156	MoAM-2
Ccl4	8.55694e-153	2.90557	0.675	0.218	1.77445e-148	MoAM-2
Ccr2	1.67153e-150	1.09771	0.311	0.036	3.46625e-146	MoAM-2
Pmp22	1.85872e-147	0.967812	0.265	0.026	3.85442e-143	MoAM-2
Il6	3.93545e-143	1.93707	0.503	0.115	8.16095e-139	MoAM-2
Slc11a1	2.92449e-142	0.689207	0.263	0.026	6.06452e-138	MoAM-2
Ptafr	4.1795e-142	1.22407	0.562	0.143	8.66702e-138	MoAM-2
Anpep	9.32808e-135	1.06758	0.465	0.098	1.93436e-130	MoAM-2
Srgn	1.91168e-134	1.63043	0.899	0.549	3.96424e-130	MoAM-2
Cd14	2.75783e-132	1.71135	0.923	0.657	5.71891e-128	MoAM-2
Ninj1	3.72801e-132	0.880823	0.35	0.055	7.73077e-128	MoAM-2
Il1b	5.50564e-131	2.1336	0.879	0.512	1.14171e-126	MoAM-2
H2-Ab1	3.81477e-129	2.21255	0.861	0.513	7.91068e-125	MoAM-2
Clec4d	7.29233e-127	1.19383	0.451	0.099	1.51221e-122	MoAM-2
H2-Eb1	7.42055e-127	2.21277	0.844	0.479	1.5388e-122	MoAM-2
Tmem176b	9.07241e-126	0.732747	0.253	0.027	1.88135e-121	MoAM-2
Plbd1	1.00509e-124	0.520805	0.307	0.041	2.08426e-120	MoAM-2
Cxcl10	4.34215e-123	2.1193	0.513	0.136	9.00432e-119	MoAM-2
Adgre5	6.46755e-121	0.823812	0.305	0.043	1.34118e-116	MoAM-2
Gpr132	2.30961e-120	0.721091	0.297	0.042	4.78944e-116	MoAM-2
Card19	1.16115e-119	0.919643	0.428	0.09	2.40787e-115	MoAM-2
H2-Aa	9.9893e-119	2.13225	0.853	0.538	2.07148e-114	MoAM-2
Cd74	9.37153e-117	2.01459	0.893	0.674	1.94337e-112	MoAM-2
Pla2g7	1.15682e-116	0.912828	0.378	0.07	2.39889e-112	MoAM-2
Ppp1r15a	1.24023e-114	1.54025	0.638	0.233	2.57186e-110	MoAM-2
Ccl9	1.98038e-113	1.60624	0.675	0.27	4.10672e-109	MoAM-2
Cd86	9.04082e-111	0.729698	0.321	0.053	1.87479e-106	MoAM-2
Fyb	1.51371e-110	0.550392	0.277	0.038	3.13898e-106	MoAM-2
Ier3	3.5974e-110	2.07667	0.689	0.288	7.45994e-106	MoAM-2
Adam15	1.09669e-109	0.836786	0.434	0.101	2.2742e-105	MoAM-2
Ifitm2	7.02567e-109	1.14954	0.632	0.225	1.45691e-104	MoAM-2
Tns3	1.66056e-107	0.689403	0.251	0.033	3.44351e-103	MoAM-2
Marcks	5.33512e-104	1.03347	0.535	0.162	1.10634e-99	MoAM-2
Slamf7	6.5856e-102	0.643724	0.311	0.054	1.36566e-97	MoAM-2
Acer3	7.88353e-100	0.605288	0.289	0.048	1.63481e-95	MoAM-2
Errfi1	2.21283e-99	1.28568	0.283	0.048	4.58876e-95	MoAM-2
Ly86	5.94586e-97	0.797719	0.42	0.105	1.23299e-92	MoAM-2
Acod1	3.68153e-95	1.06645	0.253	0.039	7.63439e-91	MoAM-2
Nfkbiz	2.53034e-94	1.24403	0.85	0.474	5.24716e-90	MoAM-2
Rgs10	3.02009e-94	0.946951	0.626	0.236	6.26275e-90	MoAM-2
Cxcl2	1.96257e-91	1.33828	0.96	0.773	4.06978e-87	MoAM-2
Arl4c	1.34708e-89	0.736964	0.311	0.061	2.79343e-85	MoAM-2
Csrnp1	3.58598e-89	1.17407	0.76	0.389	7.43624e-85	MoAM-2
Marcksl1	9.63885e-89	1.19353	0.404	0.106	1.99881e-84	MoAM-2
Emp1	8.07803e-88	1.05979	0.327	0.071	1.67514e-83	MoAM-2
Junb	1.52171e-86	0.976713	0.98	0.865	3.15557e-82	MoAM-2
Fcgr2b	7.54305e-86	1.13034	0.814	0.466	1.5642e-81	MoAM-2
Anxa3	1.84579e-83	0.850953	0.45	0.135	3.82761e-79	MoAM-2
Cd52	1.98716e-83	1.24983	0.796	0.498	4.12078e-79	MoAM-2
Dusp1	1.04599e-81	1.08472	0.931	0.7	2.16906e-77	MoAM-2
Plk2	1.13663e-81	0.959751	0.293	0.061	2.35704e-77	MoAM-2
Nfkbia	3.0825e-81	0.90457	0.974	0.792	6.39218e-77	MoAM-2
Pdpn	3.47418e-81	0.966248	0.315	0.072	7.2044e-77	MoAM-2
Tspo	3.67204e-80	0.995119	0.826	0.541	7.61471e-76	MoAM-2
Kdm7a	3.85904e-80	0.88105	0.483	0.16	8.00248e-76	MoAM-2
Tnf	2.70083e-79	1.44217	0.774	0.394	5.60071e-75	MoAM-2
Ccrl2	8.27486e-79	1.25925	0.863	0.595	1.71596e-74	MoAM-2
Ifih1	9.39967e-78	1.2621	0.412	0.126	1.94921e-73	MoAM-2
Pid1	1.80692e-77	0.776935	0.35	0.086	3.74701e-73	MoAM-2
Il1rn	2.04812e-76	1.45346	0.715	0.39	4.24718e-72	MoAM-2
Cxcl1	8.18859e-76	1.64572	0.717	0.383	1.69807e-71	MoAM-2
H2-DMb1	1.19551e-75	1.15014	0.697	0.381	2.47912e-71	MoAM-2
Dusp2	9.22433e-75	0.908435	0.358	0.094	1.91285e-70	MoAM-2
Slc7a11	1.1768e-73	1.30446	0.612	0.278	2.44034e-69	MoAM-2
Areg	9.2997e-73	1.94863	0.333	0.089	1.92848e-68	MoAM-2
Timp2	1.26887e-70	1.05519	0.588	0.268	2.63125e-66	MoAM-2
Msr1	2.81395e-70	0.684509	0.35	0.094	5.8353e-66	MoAM-2
Rbpj	1.32058e-69	0.923716	0.487	0.179	2.7385e-65	MoAM-2
H3f3b	8.4231e-68	0.891876	0.97	0.886	1.7467e-63	MoAM-2
Csf1r	5.46934e-66	0.884524	0.63	0.306	1.13418e-61	MoAM-2
Gbp5	1.37018e-63	0.701063	0.25	0.055	2.84135e-59	MoAM-2
Lilrb4a	6.18417e-62	0.921342	0.842	0.623	1.28241e-57	MoAM-2
Plxdc2	7.64144e-61	0.777128	0.311	0.088	1.58461e-56	MoAM-2
Emp3	3.78668e-60	0.92	0.8	0.557	7.85243e-56	MoAM-2
Dot1l	1.72192e-58	0.72922	0.396	0.134	3.57074e-54	MoAM-2
Wfdc17	2.29904e-58	1.47901	0.808	0.5	4.76752e-54	MoAM-2
Tpt1	2.65675e-58	0.455241	0.996	0.984	5.50931e-54	MoAM-2
Lilr4b	3.54896e-56	0.885816	0.711	0.416	7.35948e-52	MoAM-2
Il1a	6.06576e-56	1.13711	0.659	0.363	1.25786e-51	MoAM-2
Hk2	8.73166e-56	0.924109	0.519	0.227	1.81068e-51	MoAM-2
Kdm6b	3.35993e-55	0.951979	0.786	0.511	6.96749e-51	MoAM-2
Crlf2	3.65117e-55	0.578661	0.354	0.112	7.57142e-51	MoAM-2
Btg1	5.05387e-55	0.784712	0.954	0.829	1.04802e-50	MoAM-2
Ctsh	6.02208e-55	0.847943	0.693	0.42	1.2488e-50	MoAM-2
Eno1	2.37856e-54	0.871858	0.527	0.243	4.93242e-50	MoAM-2
Hexb	3.16232e-53	0.935539	0.642	0.359	6.5577e-49	MoAM-2
Nfkb1	5.07559e-53	1.14087	0.741	0.479	1.05252e-48	MoAM-2
Ptpn18	1.7517e-52	0.454961	0.4	0.14	3.63249e-48	MoAM-2
Slc2a1	7.34645e-52	0.573813	0.263	0.07	1.52343e-47	MoAM-2
Ctss	1.21747e-51	0.696784	0.988	0.942	2.52466e-47	MoAM-2
Eps8	2.56256e-51	0.685246	0.424	0.166	5.31397e-47	MoAM-2
H2-DMa	6.36579e-51	0.934771	0.749	0.523	1.32007e-46	MoAM-2
Rnf149	5.93719e-50	0.942087	0.568	0.284	1.23119e-45	MoAM-2
Sh3bgrl3	1.51333e-49	0.579536	0.958	0.868	3.13818e-45	MoAM-2
Cmtm7	4.20144e-49	0.436005	0.345	0.114	8.71252e-45	MoAM-2
Snx18	5.97454e-49	0.753128	0.406	0.158	1.23894e-44	MoAM-2
Ccr1	5.98707e-49	0.780999	0.537	0.251	1.24154e-44	MoAM-2
Zfhx3	7.20578e-48	0.536669	0.329	0.109	1.49426e-43	MoAM-2
Kctd12	1.38225e-47	0.921256	0.669	0.406	2.86637e-43	MoAM-2
Cxcl14	1.8466e-47	0.832554	0.392	0.15	3.82929e-43	MoAM-2
Cflar	3.49976e-47	0.919442	0.657	0.393	7.25746e-43	MoAM-2
Tgfbi	4.12553e-47	1.01885	0.665	0.378	8.55511e-43	MoAM-2
Rgs1	3.25672e-46	0.965891	0.521	0.245	6.75347e-42	MoAM-2
Ctsl	3.73576e-46	1.44958	0.758	0.519	7.74684e-42	MoAM-2
Tubb6	1.01614e-44	0.596123	0.4	0.157	2.10717e-40	MoAM-2
Irf5	1.49955e-44	0.474941	0.343	0.12	3.10961e-40	MoAM-2
Cdkn1a	1.55217e-44	1.0025	0.846	0.652	3.21873e-40	MoAM-2
Slc25a37	2.11932e-44	0.503091	0.255	0.074	4.39483e-40	MoAM-2
Egr1	2.35542e-44	0.763839	0.745	0.397	4.88443e-40	MoAM-2
Clec4e	5.25438e-44	0.942822	0.503	0.234	1.0896e-39	MoAM-2
Prdx6	1.77416e-43	0.775029	0.501	0.233	3.67909e-39	MoAM-2
Cited2	5.72443e-43	0.872139	0.414	0.174	1.18708e-38	MoAM-2
Inhba	1.46734e-42	1.48417	0.327	0.121	3.04282e-38	MoAM-2
Metrnl	2.21313e-42	0.78292	0.541	0.282	4.58936e-38	MoAM-2
Npc2	3.386e-42	0.567619	0.952	0.827	7.02155e-38	MoAM-2
Id2	7.86589e-41	0.866033	0.693	0.428	1.63115e-36	MoAM-2
Psap	2.92007e-40	0.678743	0.99	0.96	6.05536e-36	MoAM-2
Rpl21	3.97039e-40	0.481758	0.95	0.866	8.23341e-36	MoAM-2
Cd63	1.06433e-39	0.805261	0.85	0.655	2.2071e-35	MoAM-2
Rps2	3.05105e-39	0.488265	0.952	0.862	6.32696e-35	MoAM-2
Alcam	4.3163e-38	0.620439	0.436	0.2	8.95071e-34	MoAM-2
Slc16a3	9.52021e-38	0.486138	0.291	0.102	1.97421e-33	MoAM-2
Ifi203	2.18266e-37	0.598821	0.303	0.11	4.52619e-33	MoAM-2
Rpl13	2.30489e-37	0.416905	0.988	0.96	4.77965e-33	MoAM-2
Dok2	3.45391e-37	0.403972	0.251	0.081	7.16238e-33	MoAM-2
Emb	4.38152e-37	0.521339	0.293	0.106	9.08597e-33	MoAM-2
Siva1	4.79237e-37	0.425616	0.315	0.114	9.93793e-33	MoAM-2
Pycard	6.15283e-37	0.634008	0.509	0.268	1.27591e-32	MoAM-2
Esd	9.67034e-37	0.999177	0.64	0.391	2.00534e-32	MoAM-2
Slfn2	2.67256e-36	0.694688	0.838	0.642	5.5421e-32	MoAM-2
Pxn	3.77793e-36	0.377604	0.267	0.09	7.8343e-32	MoAM-2
Map4k4	5.19841e-36	0.68703	0.404	0.182	1.07799e-31	MoAM-2
Mrpl52	6.68876e-36	0.550393	0.606	0.354	1.38705e-31	MoAM-2
Pmepa1	1.71191e-35	0.536421	0.382	0.156	3.55e-31	MoAM-2
Cd83	1.90665e-35	0.844902	0.665	0.433	3.95382e-31	MoAM-2
Pim1	2.05089e-35	0.64085	0.901	0.755	4.25292e-31	MoAM-2
Ubb	1.24954e-34	0.610086	0.915	0.798	2.59118e-30	MoAM-2
Nr4a2	1.26557e-34	0.683599	0.259	0.09	2.62441e-30	MoAM-2
Rpl27a	1.70746e-34	0.359395	0.97	0.941	3.54076e-30	MoAM-2
Unc93b1	9.35378e-34	0.612374	0.687	0.471	1.93969e-29	MoAM-2
Plxnd1	1.09234e-33	0.555395	0.501	0.26	2.26518e-29	MoAM-2
Napsa	1.26575e-33	0.557281	0.38	0.171	2.62478e-29	MoAM-2
Itga4	2.77729e-33	0.552378	0.392	0.178	5.75926e-29	MoAM-2
Rpl19	4.51514e-33	0.376436	0.964	0.944	9.36305e-29	MoAM-2
Scpep1	8.97066e-33	0.57261	0.451	0.224	1.86025e-28	MoAM-2
Tgif1	9.1789e-33	0.63235	0.626	0.393	1.90343e-28	MoAM-2
Tnfaip3	1.12977e-32	0.588194	0.836	0.616	2.34281e-28	MoAM-2
Gatm	1.52811e-32	0.600062	0.269	0.1	3.16884e-28	MoAM-2
Ccl3	1.80738e-32	1.17366	0.606	0.382	3.74797e-28	MoAM-2
Lgals9	2.1387e-32	0.432095	0.277	0.102	4.43503e-28	MoAM-2
Nlrp3	2.16522e-32	0.722526	0.689	0.448	4.49002e-28	MoAM-2
Clic4	3.20824e-32	0.646905	0.709	0.477	6.65293e-28	MoAM-2
Emilin2	4.44852e-32	0.63573	0.463	0.245	9.22489e-28	MoAM-2
Malt1	1.71244e-31	0.81307	0.796	0.619	3.55108e-27	MoAM-2
Ncf4	2.19127e-31	0.415133	0.372	0.167	4.54404e-27	MoAM-2
Pgam1	2.89466e-31	0.625266	0.616	0.384	6.00265e-27	MoAM-2
Eif4e	3.4432e-31	0.671878	0.477	0.256	7.14017e-27	MoAM-2
Fcgr3	6.14111e-31	0.602962	0.75	0.588	1.27348e-26	MoAM-2
Bcl2a1b	5.56166e-30	0.524574	0.808	0.627	1.15332e-25	MoAM-2
Rps19	1.12006e-29	0.363778	0.982	0.935	2.32267e-25	MoAM-2
Hivep2	1.13927e-29	0.403576	0.265	0.099	2.3625e-25	MoAM-2
Rpl18	1.17297e-29	0.352781	0.968	0.905	2.4324e-25	MoAM-2
Rps18	1.70462e-29	0.442229	0.943	0.869	3.53488e-25	MoAM-2
Pltp	1.7579e-29	0.565806	0.273	0.106	3.64535e-25	MoAM-2
Bcl2l11	4.42192e-29	0.692668	0.55	0.321	9.16973e-25	MoAM-2
Ms4a6c	1.85489e-28	0.557051	0.414	0.21	3.84649e-24	MoAM-2
Rps29	3.3696e-28	0.323744	0.996	0.976	6.98755e-24	MoAM-2
Tnfsf12	1.05727e-27	0.49637	0.398	0.198	2.19247e-23	MoAM-2
Ctsz	1.5913e-27	0.469673	0.941	0.877	3.29988e-23	MoAM-2
Rplp0	1.641e-27	0.417866	0.958	0.916	3.40294e-23	MoAM-2
Bst2	4.16142e-27	0.5245	0.503	0.285	8.62953e-23	MoAM-2
Rps3a1	6.5374e-27	0.339121	0.982	0.945	1.35566e-22	MoAM-2
Ybx3	7.29857e-27	0.506523	0.4	0.205	1.51351e-22	MoAM-2
Olfm1	2.42665e-26	0.453563	0.362	0.177	5.03215e-22	MoAM-2
Nr4a3	2.61894e-26	0.712466	0.467	0.261	5.43089e-22	MoAM-2
Hspa1a	2.76765e-26	0.947028	0.275	0.114	5.73928e-22	MoAM-2
Rps5	4.93089e-26	0.343954	0.98	0.93	1.02252e-21	MoAM-2
Rpsa	6.67514e-26	0.317606	0.99	0.956	1.38422e-21	MoAM-2
Ifi27l2a	6.7506e-26	0.710819	0.396	0.203	1.39987e-21	MoAM-2
Rpl3	1.79605e-25	0.383804	0.937	0.869	3.72447e-21	MoAM-2
Ifi204	2.35776e-25	0.40259	0.255	0.103	4.88929e-21	MoAM-2
Got1	2.81595e-25	0.361383	0.263	0.108	5.83943e-21	MoAM-2
Gng2	2.97161e-25	0.308424	0.301	0.128	6.16222e-21	MoAM-2
Rps11	3.12888e-25	0.328558	0.972	0.942	6.48836e-21	MoAM-2
Klf6	4.55116e-25	0.591315	0.778	0.592	9.43775e-21	MoAM-2
Eef1a1	6.17142e-25	0.270135	0.992	0.977	1.27977e-20	MoAM-2
Uba52	1.06843e-24	0.44629	0.6	0.376	2.2156e-20	MoAM-2
Nfe2l2	1.36309e-24	0.588007	0.737	0.585	2.82665e-20	MoAM-2
Slc29a3	1.58564e-24	0.403216	0.289	0.127	3.28814e-20	MoAM-2
Sgms1	1.85179e-24	0.530057	0.43	0.229	3.84006e-20	MoAM-2
Cyba	3.29544e-24	0.424271	0.966	0.905	6.83376e-20	MoAM-2
S100a10	3.35412e-24	0.590645	0.871	0.744	6.95544e-20	MoAM-2
Rnf19b	4.09327e-24	0.498485	0.438	0.238	8.48821e-20	MoAM-2
Plec	6.69617e-24	0.549223	0.45	0.259	1.38858e-19	MoAM-2
Lrpap1	1.6294e-23	0.471565	0.398	0.211	3.37889e-19	MoAM-2
Gng10	1.81153e-23	0.316515	0.392	0.201	3.75657e-19	MoAM-2
Atox1	2.43484e-23	0.380415	0.818	0.66	5.04912e-19	MoAM-2
H2-Q7	3.93547e-23	0.606107	0.584	0.393	8.16098e-19	MoAM-2
Jun	5.39521e-23	0.708098	0.707	0.488	1.1188e-18	MoAM-2
Rpl10a	5.61841e-23	0.361552	0.923	0.851	1.16509e-18	MoAM-2
Rpl12	8.4324e-23	0.361472	0.945	0.884	1.74863e-18	MoAM-2
Zyx	9.4496e-23	0.401849	0.436	0.241	1.95956e-18	MoAM-2
Rpl8	1.24611e-22	0.320207	0.962	0.924	2.58407e-18	MoAM-2
Trem2	1.36942e-22	0.567888	0.62	0.445	2.83977e-18	MoAM-2
Rps20	1.62796e-22	0.296077	0.982	0.952	3.37589e-18	MoAM-2
Capg	1.92214e-22	0.529876	0.796	0.681	3.98595e-18	MoAM-2
Itga5	2.2336e-22	0.406732	0.265	0.115	4.63182e-18	MoAM-2
St8sia4	3.94748e-22	0.419264	0.257	0.111	8.18589e-18	MoAM-2
Ms4a6d	4.96568e-22	0.457216	0.505	0.312	1.02973e-17	MoAM-2
Rps24	8.39864e-22	0.262273	0.992	0.971	1.74163e-17	MoAM-2
Tank	1.09748e-21	0.363526	0.356	0.181	2.27585e-17	MoAM-2
Chchd10	1.13227e-21	0.703216	0.392	0.227	2.34798e-17	MoAM-2
Pacsin2	1.43983e-21	0.339009	0.271	0.119	2.98578e-17	MoAM-2
Rps4x	1.90324e-21	0.333263	0.964	0.935	3.94676e-17	MoAM-2
Lgals3	3.30754e-21	0.540009	0.97	0.919	6.85886e-17	MoAM-2
Osm	3.61565e-21	0.708472	0.588	0.388	7.49778e-17	MoAM-2
Rpl14	5.92101e-21	0.280204	0.941	0.883	1.22784e-16	MoAM-2
Ppib	8.47384e-21	0.391336	0.685	0.494	1.75722e-16	MoAM-2
Ifnar2	1.06923e-20	0.361967	0.392	0.216	2.21726e-16	MoAM-2
Cd300a	1.32409e-20	0.452572	0.43	0.25	2.74578e-16	MoAM-2
Sod2	1.8409e-20	0.569108	0.671	0.491	3.81748e-16	MoAM-2
Rpl30	1.99746e-20	0.274854	0.972	0.926	4.14213e-16	MoAM-2
St3gal1	2.29896e-20	0.320465	0.287	0.134	4.76735e-16	MoAM-2
Sertad1	2.99747e-20	0.494894	0.297	0.147	6.21586e-16	MoAM-2
[truncated: 628 more rows]
