# Supplementary material for: Acidovorax temperans skews neutrophil maturation and polarizes Th17 cells to promote lung adenocarcinoma development
Source: Oncogenesis. 2024 Apr 3;13(1):13. doi: 10.1038/s41389-024-00513-6 (PMC10991269; doi:10.1038/s41389-024-00513-6)
Supplement: Supplementary file 5 — Supplemental Table S4 [file 41389_2024_513_MOESM5_ESM.xlsx]

## Sheet: Sheet1
Table S4. Neutrophil marker genes.
gene	p_val	avg_log2FC	pct.1	pct.2	p_val_adj	cluster
Ptgs2os2	9.13015e-225	2.98248	1	0.059	1.89332e-220	3
Ace	2.22265e-197	2.29031	0.622	0.011	4.6091e-193	2
S100a9	2.23622e-162	2.22804	0.982	0.839	4.63725e-158	1
Ms4a6c	5.38932e-162	2.01726	0.555	0.014	1.11758e-157	2
S100a8	1.67974e-145	2.21887	0.985	0.8	3.48328e-141	1
Pld4	2.46917e-143	1.64256	0.507	0.015	5.12032e-139	2
Clec4a1	7.33207e-140	1.64761	0.464	0.01	1.52045e-135	2
Actg1	2.36552e-139	1.86862	0.971	0.807	4.90537e-135	1
Retnlg	8.37384e-138	3.91174	0.677	0.126	1.73648e-133	1
Plac8	6.20831e-128	2.40267	0.813	0.113	1.28742e-123	2
S100a4	1.05081e-125	2.00298	0.584	0.041	2.17907e-121	2
Apoc2	2.08565e-123	1.76064	0.459	0.016	4.32501e-119	2
Adgre4	2.94559e-119	1.49442	0.407	0.01	6.10826e-115	2
Lrp1	4.08154e-115	1.6183	0.608	0.053	8.46388e-111	2
Ahnak	3.71788e-114	1.85903	0.598	0.052	7.70977e-110	2
Klf4	3.88226e-114	1.86877	0.555	0.041	8.05063e-110	2
Pid1	1.38548e-112	1.34364	0.368	0.006	2.87307e-108	2
Cd36	2.09287e-112	1.62462	0.44	0.018	4.33999e-108	2
Cd83	8.00604e-112	2.00609	0.507	0.033	1.66021e-107	2
Cybb	1.17047e-107	2.09844	0.842	0.158	2.4272e-103	2
Camk2d	1.82336e-106	1.2551	0.435	0.02	3.78109e-102	2
Grk3	6.18409e-106	1.3459	0.388	0.012	1.2824e-101	2
Wfdc21	2.85243e-104	2.6496	0.674	0.238	5.91508e-100	1
Spn	4.6891e-104	1.38442	0.383	0.012	9.72379e-100	2
Atp1a1	7.00647e-103	1.61889	0.718	0.097	1.45293e-98	2
Crip1	6.76862e-102	1.90876	0.545	0.048	1.40361e-97	2
Krt80	1.1734e-100	1.20721	0.33	0.006	2.43329e-96	2
Lrg1	2.48308e-99	2.36873	0.656	0.209	5.14917e-95	1
Tppp3	6.04362e-99	1.16433	0.316	0.005	1.25327e-94	2
Pou2f2	6.307e-99	1.84238	0.522	0.046	1.30788e-94	2
Apoe	3.93062e-98	2.88986	0.718	0.129	8.15093e-94	2
Csf1r	1.37807e-96	1.64416	0.732	0.114	2.8577e-92	2
Grina	2.75582e-96	1.75272	0.805	0.469	5.71473e-92	1
Lcn2	1.01395e-95	2.7848	0.614	0.172	2.10262e-91	1
Clec4a3	2.09706e-95	1.46247	0.512	0.044	4.34868e-91	2
Arl5c	1.96506e-94	1.23868	0.297	0.004	4.07494e-90	2
S100a6	1.29574e-93	1.93154	0.836	0.521	2.68697e-89	1
Ifitm1	1.50073e-93	2.27276	0.773	0.411	3.11206e-89	1
Treml4	1.44471e-92	1.34336	0.416	0.024	2.9959e-88	2
Tmsb10	2.07523e-91	1.92098	0.737	0.129	4.30341e-87	2
Myo1g	5.13935e-91	1.32408	0.416	0.026	1.06575e-86	2
Cyth3	9.34857e-91	1.1274	0.344	0.012	1.93861e-86	2
Mafb	1.01276e-90	1.61691	0.34	0.012	2.10016e-86	2
Rps4x	5.23615e-90	1.87054	0.928	0.281	1.08582e-85	2
Mmp8	3.58448e-88	2.63619	0.512	0.108	7.43314e-84	1
Id3	2.14957e-86	1.679	0.34	0.014	4.45756e-82	2
Arhgef10l	3.7508e-86	0.887392	0.254	0.001	7.77803e-82	2
Trem1	4.74544e-85	1.61944	0.803	0.504	9.84061e-81	1
Ifitm2	8.13052e-84	1.50121	0.883	0.676	1.68603e-79	1
Smpdl3a	7.91432e-81	1.41428	0.675	0.11	1.64119e-76	2
Nupr1	1.45713e-79	1.12493	0.383	0.026	3.02164e-75	2
Rpsa	1.63201e-79	1.71467	0.99	0.388	3.38429e-75	2
Rps24	1.78816e-79	1.68676	0.981	0.496	3.7081e-75	2
Wfdc17	2.12143e-79	2.84464	0.601	0.219	4.39921e-75	1
Rack1	9.86962e-79	1.62859	0.885	0.247	2.04666e-74	2
Hes1	9.88698e-79	1.17676	0.268	0.006	2.05026e-74	2
Rpl3	4.53038e-78	1.51804	0.799	0.178	9.39465e-74	2
Cblb	1.10559e-77	0.989603	0.278	0.008	2.29266e-73	2
Rpl13	2.41412e-76	1.68212	0.99	0.481	5.00616e-72	2
Ccl9	1.80369e-75	1.19554	0.388	0.03	3.74031e-71	2
Ikbkb	5.59651e-75	1.11413	0.512	0.062	1.16055e-70	2
Ldlr	6.64302e-75	1.11598	0.297	0.012	1.37756e-70	2
Cx3cr1	1.33718e-74	1.43446	0.287	0.011	2.77291e-70	2
Pltp	5.86174e-74	0.852787	0.263	0.007	1.21555e-69	2
Hp	1.76693e-73	1.72145	0.746	0.425	3.66409e-69	1
Ptprj	1.91255e-73	0.99789	0.469	0.051	3.96606e-69	2
Rps20	2.88462e-73	1.66339	0.909	0.312	5.98184e-69	2
Psap	5.55101e-73	1.63272	0.967	0.463	1.15111e-68	2
Rpl6	9.40941e-73	1.58903	0.943	0.358	1.95123e-68	2
Filip1l	3.08249e-72	1.15785	0.416	0.039	6.39215e-68	2
Eef1a1	1.11741e-70	1.49418	1	0.599	2.31717e-66	2
Abhd12	1.11871e-70	0.971672	0.383	0.032	2.31986e-66	2
Fcgrt	2.39644e-70	0.915379	0.292	0.014	4.96949e-66	2
Rpl35	3.45646e-70	1.33435	0.77	0.174	7.16766e-66	2
Jarid2	3.74689e-70	0.976235	0.411	0.039	7.76992e-66	2
Rpl4	5.78346e-70	1.30054	0.732	0.149	1.19932e-65	2
Cbfa2t3	1.85402e-68	1.0216	0.258	0.009	3.84468e-64	2
Agpat4	1.51497e-67	1.00021	0.34	0.025	3.14158e-63	2
Tent5a	6.58682e-67	1.19663	0.388	0.037	1.36591e-62	2
Rps11	2.39332e-66	1.49319	0.971	0.465	4.96302e-62	2
Ccrl2	3.39615e-66	1.2752	0.883	0.693	7.0426e-62	0
Stap1	5.54956e-66	1.21953	0.517	0.077	1.15081e-61	2
Rdh12	1.40046e-65	2.05808	0.434	0.101	2.90414e-61	1
Rpl10a	5.13815e-65	1.31201	0.78	0.191	1.0655e-60	2
Rpl7	1.63686e-64	1.48118	0.9	0.319	3.39435e-60	2
Rps5	2.40473e-64	1.59724	0.909	0.337	4.98669e-60	2
Rpl22l1	2.75956e-64	1.02399	0.455	0.057	5.72251e-60	2
Itgal	4.03649e-64	1.44025	0.737	0.184	8.37048e-60	2
Itga4	5.31056e-64	1.27369	0.569	0.1	1.10125e-59	2
Rplp0	9.55682e-64	1.57588	0.957	0.435	1.9818e-59	2
Ear2	1.04312e-63	1.47593	0.526	0.086	2.16312e-59	2
Rps15a	2.91327e-63	1.37727	0.904	0.316	6.04126e-59	2
Rps8	1.54596e-62	1.35975	0.995	0.531	3.20586e-58	2
Clec4n	2.07226e-62	1.58368	0.654	0.3	4.29724e-58	0
Ccdc50	2.92394e-62	0.905827	0.263	0.013	6.06338e-58	2
Alox5ap	9.72798e-62	1.51823	0.808	0.665	2.01729e-57	1
Tcf7l2	2.72222e-61	0.865352	0.388	0.041	5.64508e-57	2
Ap1s2	3.15694e-61	1.1064	0.498	0.075	6.54654e-57	2
Rps19	4.1277e-61	1.446	0.914	0.385	8.55961e-57	2
Rpl19	4.87703e-61	1.38283	0.995	0.482	1.01135e-56	2
Ccdc88a	5.01832e-61	0.991855	0.33	0.028	1.04065e-56	2
Rpl37a	5.2888e-61	1.45485	0.967	0.499	1.09674e-56	2
Ptma	8.87272e-61	1.43884	0.919	0.349	1.83994e-56	2
S100a11	1.22045e-60	1.10271	0.874	0.714	2.53085e-56	1
Rps7	1.33008e-60	1.43533	0.914	0.354	2.75818e-56	2
Stk10	1.56402e-60	1.12091	0.455	0.063	3.24332e-56	2
Rps29	2.25616e-60	1.23303	0.99	0.72	4.6786e-56	2
Gpr141	2.81997e-60	0.888693	0.321	0.026	5.84777e-56	2
Ctsb	2.93807e-60	1.48808	0.9	0.339	6.09267e-56	2
Eif3h	8.34856e-60	1.02582	0.545	0.091	1.73124e-55	2
Flna	2.1025e-59	1.17172	0.77	0.195	4.35995e-55	2
Selenow	2.57701e-59	0.753435	0.297	0.021	5.34395e-55	2
Sgms1	3.38492e-59	0.990027	0.483	0.073	7.01932e-55	2
Sowahc	4.25318e-59	0.80251	0.364	0.037	8.81981e-55	2
Rpl5	1.04212e-58	1.25859	0.813	0.232	2.16105e-54	2
Emp3	1.31021e-58	1.23459	0.651	0.144	2.71699e-54	2
mt-Co1	3.4156e-58	1.2641	1	0.773	7.08292e-54	2
Slc16a3	1.62644e-57	1.702	0.577	0.255	3.37276e-53	1
Gm26917	2.37525e-57	1.00075	0.34	0.033	4.92555e-53	2
Cox7c	9.67546e-57	0.923086	0.632	0.126	2.0064e-52	2
Rpl24	1.20599e-56	1.25288	0.923	0.336	2.50086e-52	2
Rps3a1	5.12742e-56	1.3045	0.962	0.466	1.06327e-51	2
Rps28	5.7656e-56	1.25821	0.962	0.462	1.19561e-51	2
Gfpt1	6.46384e-56	0.826709	0.263	0.017	1.34041e-51	2
Rap2a	6.9591e-56	0.917855	0.325	0.031	1.44311e-51	2
Rpl8	9.70231e-56	1.29564	0.971	0.46	2.01197e-51	2
Ctss	9.92785e-56	1.29215	0.923	0.364	2.05874e-51	2
Glrx	1.09524e-55	1.79877	0.467	0.155	2.2712e-51	1
Rps23	1.18426e-55	1.37785	0.923	0.395	2.45581e-51	2
Ceacam1	2.47574e-55	0.94688	0.311	0.028	5.13394e-51	2
Fam49a	1.01055e-54	0.862921	0.306	0.027	2.09559e-50	2
Hsp90ab1	2.14431e-54	1.33868	0.828	0.273	4.44665e-50	2
Rps27a	2.85025e-54	1.20483	0.986	0.646	5.91057e-50	2
Ly6e	4.02027e-54	1.2986	0.904	0.338	8.33684e-50	2
Cebpb	7.69055e-54	0.701303	0.988	0.959	1.59479e-49	1
Rpl14	9.68429e-54	1.20457	0.804	0.241	2.00823e-49	2
Ifitm3	9.88355e-54	1.21335	0.923	0.343	2.04955e-49	2
Rpl35a	1.40488e-53	1.18623	0.981	0.572	2.91329e-49	2
Bcl2a1b	1.77003e-53	1.28092	0.731	0.448	3.6705e-49	0
Rpl32	3.05111e-53	1.30922	0.914	0.375	6.32709e-49	2
Ifi207	3.98422e-53	0.885534	0.278	0.022	8.26208e-49	2
Actb	5.48126e-53	0.655432	0.982	0.962	1.13665e-48	1
Man2a1	6.07197e-53	0.855076	0.397	0.053	1.25914e-48	2
Gadd45b	6.40291e-53	0.988383	0.897	0.685	1.32777e-48	0
Rpl36a	6.85065e-53	0.971684	0.603	0.128	1.42062e-48	2
Ifngr1	7.92063e-53	1.18607	0.722	0.193	1.6425e-48	2
Rpl7a	1.80263e-52	1.21248	0.775	0.223	3.7381e-48	2
Rpl36al	2.07227e-52	0.88962	0.656	0.146	4.29726e-48	2
Rps16	2.16632e-52	1.09705	0.99	0.64	4.4923e-48	2
Cd300ld	7.61329e-52	1.06428	0.474	0.082	1.57877e-47	2
Rps14	9.6423e-52	1.31851	0.967	0.509	1.99952e-47	2
Rpl11	1.12236e-51	1.25274	0.919	0.373	2.32745e-47	2
Rhov	1.15428e-51	1.85266	0.347	0.076	2.39363e-47	1
Rpl26	4.25118e-51	1.20371	0.928	0.381	8.81567e-47	2
Rps18	7.05671e-51	1.18769	0.818	0.267	1.46335e-46	2
Eif3f	7.75772e-51	0.966191	0.622	0.14	1.60872e-46	2
S100a10	1.05544e-50	1.2477	0.388	0.055	2.18867e-46	2
Rpl27a	1.14446e-50	1.15024	0.971	0.496	2.37326e-46	2
Rpl9	1.62382e-50	1.20552	0.947	0.462	3.36732e-46	2
Rpl23	1.7046e-50	1.17131	0.981	0.56	3.53483e-46	2
Rpl13a	1.86124e-50	1.23402	0.904	0.359	3.85965e-46	2
Rassf4	2.89897e-50	0.902699	0.344	0.042	6.0116e-46	2
Rpl10	3.54365e-50	1.21972	0.861	0.311	7.34846e-46	2
Hspa1a	2.44193e-49	1.63852	0.301	0.033	5.06384e-45	2
Glud1	2.708e-49	0.828833	0.536	0.106	5.61557e-45	2
Acod1	3.25828e-49	1.00018	0.842	0.581	6.7567e-45	1
Adam8	3.31463e-49	1.66991	0.48	0.188	6.87355e-45	1
Rps10	3.42028e-49	1.23811	0.957	0.541	7.09263e-45	2
Nme2	4.63176e-49	0.88685	0.565	0.118	9.60489e-45	2
Macf1	7.46824e-49	0.807156	0.478	0.087	1.54869e-44	2
Map3k14	2.00013e-48	0.803039	0.287	0.028	4.14766e-44	2
Mef2c	2.6087e-48	0.839207	0.263	0.023	5.40966e-44	2
Napsa	3.24172e-48	0.97507	0.742	0.202	6.72236e-44	2
Rpl36	8.33906e-48	1.13243	0.9	0.366	1.72927e-43	2
Rpl15	1.03165e-47	1.1611	0.809	0.281	2.13934e-43	2
Stfa2l1	1.76817e-47	2.20858	0.311	0.063	3.66666e-43	1
Fcgr4	2.48737e-47	0.957647	0.493	0.096	5.15806e-43	2
Rpl38	2.61756e-47	1.13736	0.957	0.457	5.42803e-43	2
Asprv1	2.76015e-47	2.39161	0.381	0.113	5.72372e-43	1
Ccl3	1.1801e-46	1.75502	0.668	0.399	2.44717e-42	0
Nsa2	1.25827e-46	0.845745	0.474	0.088	2.60928e-42	2
Osgin2	1.8984e-46	0.83391	0.282	0.029	3.93672e-42	2
Rpl34	1.93107e-46	1.17734	0.933	0.453	4.00445e-42	2
Trps1	3.81577e-46	1.02498	0.44	0.08	7.91276e-42	2
Anxa5	5.54251e-46	0.773624	0.445	0.078	1.14935e-41	2
Acer3	5.59547e-46	0.718125	0.306	0.035	1.16033e-41	2
Hivep2	4.54999e-45	0.721089	0.278	0.029	9.43532e-41	2
Cox7a2l	5.15134e-45	0.931659	0.632	0.157	1.06823e-40	2
Rpl39	5.58067e-45	1.10413	0.938	0.408	1.15726e-40	2
Arhgap17	1.13689e-44	0.658373	0.402	0.065	2.35758e-40	2
Ifitm6	2.07431e-44	2.23775	0.402	0.144	4.3015e-40	1
Eef1b2	2.21689e-44	0.979687	0.761	0.229	4.59716e-40	2
Tspo	3.22326e-44	1.6191	0.589	0.358	6.68408e-40	1
Rpl31	3.24238e-44	0.859389	0.627	0.155	6.72373e-40	2
Ctsh	4.95281e-44	0.850464	0.44	0.082	1.02706e-39	2
Rpl17	1.00558e-43	1.04568	0.943	0.494	2.08527e-39	2
Zfp36	2.17545e-43	0.835594	0.894	0.731	4.51124e-39	0
Eef1g	2.28084e-43	0.757333	0.388	0.064	4.72978e-39	2
Bcl2a1a	3.12612e-43	1.2651	0.594	0.315	6.48264e-39	0
Smc6	1.2468e-42	0.768948	0.287	0.034	2.58548e-38	2
Gm21188	1.52396e-42	0.802364	0.33	0.047	3.16024e-38	2
Fyb	2.31396e-42	0.991818	0.708	0.213	4.79846e-38	2
Rps3	2.36192e-42	1.04774	0.938	0.469	4.89791e-38	2
Id2	3.42359e-42	1.17635	0.737	0.245	7.0995e-38	2
Mmp9	4.16781e-42	1.28756	0.625	0.366	8.6428e-38	1
Taldo1	9.15053e-42	1.19945	0.661	0.444	1.89755e-37	1
Slfn4	1.62972e-41	1.91593	0.321	0.087	3.37955e-37	1
mt-Co2	2.61174e-41	0.956027	0.995	0.759	5.41597e-37	2
Stx11	2.6491e-41	1.6243	0.369	0.119	5.49343e-37	1
Eef2	3.14709e-41	1.00273	0.804	0.278	6.52612e-37	2
Slpi	1.49101e-40	1.64509	0.593	0.323	3.09192e-36	1
Asph	1.92492e-40	0.672707	0.268	0.031	3.99171e-36	2
Lmo4	2.23829e-40	0.934243	0.526	0.125	4.64155e-36	2
Il1r2	3.44268e-40	0.977292	0.871	0.775	7.13908e-36	1
Rpl30	3.54021e-40	1.113	0.919	0.467	7.34133e-36	2
Rbpms	3.57102e-40	0.777432	0.321	0.047	7.40523e-36	2
Lgmn	5.81553e-40	0.792347	0.368	0.063	1.20597e-35	2
Rps2	6.30142e-40	1.04782	0.876	0.362	1.30673e-35	2
Rpl22	6.43895e-40	0.937796	0.794	0.272	1.33525e-35	2
Fabp4	6.68413e-40	1.04512	0.325	0.05	1.38609e-35	2
Ssr3	1.08611e-39	0.66111	0.388	0.069	2.25226e-35	2
Fosl1	1.648e-39	1.57932	0.267	0.054	3.41746e-35	1
Pglyrp1	1.9686e-39	1.35671	0.62	0.402	4.08229e-35	1
Rpl28	2.31551e-39	1.09014	0.885	0.426	4.80167e-35	2
Rps13	2.32689e-39	0.992522	0.885	0.392	4.82527e-35	2
Rpl18	2.8412e-39	1.03127	0.967	0.514	5.89179e-35	2
Prdx1	4.01087e-39	0.76045	0.55	0.135	8.31734e-35	2
Gpx1	4.1422e-39	1.03332	0.952	0.54	8.58968e-35	2
Rps21	4.22697e-39	1.01988	0.967	0.516	8.76546e-35	2
Srgn	5.08046e-39	0.5177	0.994	0.966	1.05354e-34	1
Rpl18a	6.69341e-39	1.04085	0.938	0.552	1.38801e-34	2
Bach1	8.00798e-39	0.704616	0.45	0.093	1.66061e-34	2
Ifitm6	9.96868e-39	0.387703	0.679	0.183	2.06721e-34	2
Hip1	1.45341e-38	0.588442	0.297	0.041	3.01393e-34	2
Hspa8	1.54132e-38	0.94297	0.919	0.433	3.19623e-34	2
Gm2a	1.87138e-38	0.906951	0.732	0.234	3.88069e-34	2
Capns1	2.22233e-38	0.678868	0.55	0.133	4.60844e-34	2
mt-Co3	2.46167e-38	0.869518	1	0.806	5.10476e-34	2
Anxa1	4.17427e-38	1.71552	0.476	0.229	8.65619e-34	1
Mcemp1	6.6747e-38	1.40077	0.489	0.242	1.38413e-33	1
Zyx	9.8876e-38	1.24775	0.566	0.333	2.05039e-33	1
Fgd4	1.0625e-37	0.695791	0.301	0.044	2.20331e-33	2
Sgk1	1.19168e-37	0.918009	0.478	0.113	2.4712e-33	2
Lgals3	1.22833e-37	0.98313	0.856	0.328	2.54719e-33	2
Sipa1l1	1.52838e-37	0.671146	0.33	0.053	3.16939e-33	2
Rpl21	1.98529e-37	0.996837	0.928	0.429	4.1169e-33	2
Npc2	2.16435e-37	0.89636	0.651	0.197	4.48822e-33	2
Ifi27l2a	2.75914e-37	0.710812	0.402	0.08	5.72163e-33	2
Mxd1	3.75019e-37	0.69302	0.911	0.803	7.77676e-33	1
Rap1gap2	4.22413e-37	0.682872	0.258	0.032	8.75958e-33	2
Lamp1	4.84688e-37	0.806585	0.746	0.247	1.0051e-32	2
Ifitm3	1.63392e-36	1.20001	0.578	0.311	3.38826e-32	1
Cst3	1.77464e-36	0.883272	0.804	0.593	3.68007e-32	0
Psma7	2.70226e-36	0.691777	0.55	0.142	5.60367e-32	2
mt-Nd1	3.89485e-36	0.999989	0.895	0.411	8.07675e-32	2
Lyz2	7.03799e-36	1.15911	0.952	0.605	1.45947e-31	2
Noct	9.32707e-36	0.6029	0.311	0.05	1.93415e-31	2
Gngt2	1.29656e-35	1.1166	0.703	0.263	2.68868e-31	2
Trf	1.29793e-35	0.746028	0.493	0.121	2.69151e-31	2
Cd68	1.54282e-35	0.701303	0.502	0.122	3.19936e-31	2
Rps6	1.81475e-35	0.890742	0.813	0.305	3.76324e-31	2
Pdcd4	2.63988e-35	0.619188	0.297	0.046	5.47432e-31	2
Npm1	2.68589e-35	0.58556	0.478	0.112	5.56974e-31	2
Fpr1	3.57441e-35	1.65699	0.356	0.127	7.41224e-31	1
Ets1	4.03264e-35	0.59507	0.254	0.033	8.36248e-31	2
Scimp	4.29966e-35	1.26893	0.346	0.11	8.91621e-31	0
Plin2	5.71312e-35	0.741453	0.727	0.238	1.18473e-30	2
Aplp2	8.56822e-35	0.7551	0.431	0.095	1.77679e-30	2
Add3	1.52928e-34	0.650551	0.392	0.081	3.17127e-30	2
Ifi204	1.71885e-34	0.737743	0.263	0.037	3.56438e-30	2
Pag1	1.7486e-34	0.594769	0.526	0.134	3.62607e-30	2
Zfand5	1.89871e-34	0.719218	0.737	0.245	3.93735e-30	2
Zbtb7a	1.93967e-34	0.596988	0.349	0.065	4.02229e-30	2
Uba52	2.22195e-34	0.722456	0.407	0.088	4.60765e-30	2
Naca	3.02119e-34	0.844531	0.703	0.234	6.26505e-30	2
Tkt	3.02554e-34	0.662324	0.641	0.187	6.27406e-30	2
Dleu2	3.15085e-34	0.823139	0.555	0.155	6.53392e-30	2
Anxa2	4.74737e-34	0.979291	0.671	0.486	9.84461e-30	1
Mbnl1	5.07999e-34	0.707828	0.579	0.163	1.05344e-29	2
mt-Nd4	1.74868e-33	0.94896	0.928	0.5	3.62624e-29	2
Gsr	1.85826e-33	0.954935	0.679	0.474	3.85347e-29	1
Rpl37	1.94317e-33	0.928911	0.957	0.566	4.02956e-29	2
Ptp4a2	3.8433e-33	0.634204	0.579	0.162	7.96985e-29	2
Dock10	4.37848e-33	0.69303	0.344	0.066	9.07966e-29	2
Rrbp1	7.33531e-33	0.718385	0.574	0.165	1.52112e-28	2
Map4k4	8.15213e-33	0.667647	0.565	0.159	1.69051e-28	2
Ap2a2	8.37561e-33	0.631194	0.258	0.037	1.73685e-28	2
Ndufa6	8.42901e-33	0.695594	0.455	0.11	1.74792e-28	2
Irf5	1.09969e-32	0.770304	0.335	0.064	2.28042e-28	2
Igkc	1.59986e-32	1.45091	0.513	0.261	3.31763e-28	0
Ctsa	1.80019e-32	0.638101	0.598	0.172	3.73304e-28	2
Rpl29	2.17284e-32	0.613281	0.321	0.059	4.50581e-28	2
Fkbp5	2.3606e-32	0.58994	0.33	0.062	4.89517e-28	2
Rps12	2.73807e-32	0.842989	0.952	0.548	5.67794e-28	2
Gapdh	4.02776e-32	1.34968	0.596	0.421	8.35238e-28	1
Tmem160	4.10113e-32	0.638405	0.297	0.051	8.50452e-28	2
Eif4b	4.80346e-32	0.480815	0.273	0.042	9.96094e-28	2
2022-09-09	4.92745e-32	0.513976	0.301	0.052	1.02181e-27	2
Eif3k	5.0892e-32	0.707763	0.507	0.136	1.05535e-27	2
Ctsc	6.66056e-32	0.685929	0.502	0.136	1.3812e-27	2
Gm10076	8.31248e-32	0.78889	0.569	0.171	1.72376e-27	2
Klf13	8.75991e-32	0.663777	0.713	0.239	1.81654e-27	2
Pira2	8.76539e-32	1.2723	0.411	0.187	1.81768e-27	1
Stk24	9.53509e-32	0.689294	0.488	0.128	1.97729e-27	2
Ikzf1	2.00289e-31	0.601641	0.411	0.095	4.1534e-27	2
Nmt1	2.22542e-31	0.515519	0.268	0.042	4.61485e-27	2
Bcl2a1d	2.7886e-31	1.19903	0.491	0.258	5.78272e-27	0
Gm42418	3.62918e-31	0.537065	0.987	0.971	7.52584e-27	0
C5ar1	4.03206e-31	1.08448	0.623	0.44	8.36128e-27	1
Gnas	4.36049e-31	0.637416	0.718	0.245	9.04235e-27	2
Sec61g	4.37516e-31	0.631024	0.545	0.155	9.07276e-27	2
Tacc1	5.14839e-31	0.614082	0.354	0.074	1.06762e-26	2
F10	5.55127e-31	0.821479	0.426	0.108	1.15117e-26	2
Tnf	1.12669e-30	1.64954	0.496	0.277	2.33641e-26	0
Scaf11	1.18625e-30	0.516425	0.392	0.088	2.45992e-26	2
Rap1a	1.2474e-30	0.698002	0.55	0.16	2.58673e-26	2
Ppib	1.37453e-30	0.614294	0.474	0.124	2.85037e-26	2
mt-Atp6	1.47487e-30	0.759094	1	0.784	3.05843e-26	2
AY036118	1.60211e-30	0.80581	0.688	0.412	3.32229e-26	0
Ucp2	1.62117e-30	0.807945	0.871	0.388	3.36182e-26	2
Selenop	1.76187e-30	0.631572	0.282	0.049	3.65359e-26	2
Pkm	4.62369e-30	1.18603	0.587	0.397	9.58815e-26	1
M6pr	4.69866e-30	0.478593	0.435	0.105	9.7436e-26	2
Eif3e	4.94377e-30	0.595229	0.268	0.044	1.02519e-25	2
Rasgrp2	5.21093e-30	0.55792	0.301	0.056	1.08059e-25	2
Pik3r5	9.86223e-30	0.6129	0.321	0.064	2.04513e-25	2
Cdc42ep2	1.17389e-29	0.635324	0.474	0.126	2.4343e-25	2
Tpt1	1.22723e-29	0.637909	0.995	0.904	2.54491e-25	2
Ciao2a	1.22948e-29	0.477834	0.263	0.043	2.54958e-25	2
Nedd9	2.06643e-29	0.456306	0.344	0.071	4.28515e-25	2
Ppp2r5c	2.52147e-29	0.668091	0.407	0.101	5.22878e-25	2
Pgls	2.58586e-29	0.568998	0.316	0.063	5.36229e-25	2
Pip4k2a	2.90643e-29	0.624262	0.45	0.118	6.02707e-25	2
Cd244a	3.11005e-29	0.567696	0.33	0.068	6.4493e-25	2
Sh3bgrl	3.36922e-29	0.366983	0.321	0.063	6.98675e-25	2
Arhgef1	3.61638e-29	0.60247	0.44	0.115	7.4993e-25	2
Mat2a	4.02586e-29	0.56449	0.34	0.071	8.34842e-25	2
Ddi2	4.23139e-29	0.491823	0.263	0.044	8.77464e-25	2
Nop53	4.63008e-29	0.498417	0.392	0.092	9.60139e-25	2
Laptm4a	4.82272e-29	0.66493	0.498	0.141	1.00009e-24	2
Rpl12	4.86255e-29	0.779233	0.699	0.254	1.00835e-24	2
Xiap	1.18373e-28	0.531854	0.335	0.071	2.4547e-24	2
Foxn3	1.27397e-28	0.530029	0.306	0.06	2.64183e-24	2
Tra2b	1.53518e-28	0.396674	0.517	0.144	3.1835e-24	2
Elovl5	1.71261e-28	0.409863	0.297	0.056	3.55143e-24	2
Tgfb1	1.83557e-28	0.665744	0.593	0.193	3.80642e-24	2
Pmaip1	1.92317e-28	0.487897	0.483	0.133	3.98808e-24	2
Rplp2	1.96621e-28	0.836629	0.904	0.467	4.07733e-24	2
Zeb2	2.05286e-28	0.689903	0.842	0.357	4.25702e-24	2
Rps15	2.07803e-28	0.764218	0.861	0.38	4.30922e-24	2
Gda	2.24367e-28	1.17542	0.461	0.244	4.65269e-24	1
Ndel1	2.36132e-28	0.837594	0.644	0.45	4.89667e-24	1
Dusp1	2.43229e-28	0.564967	0.949	0.848	5.04384e-24	1
Hsp90b1	2.54431e-28	0.719953	0.531	0.162	5.27614e-24	2
Ube2v1	2.76979e-28	0.52592	0.263	0.046	5.74372e-24	2
Slc44a2	2.9358e-28	0.420967	0.306	0.06	6.08797e-24	2
Tpr	3.97432e-28	0.543897	0.517	0.15	8.24155e-24	2
Nap1l1	4.3083e-28	0.49171	0.426	0.109	8.93412e-24	2
Cmpk1	6.13022e-28	0.546739	0.34	0.075	1.27122e-23	2
Aprt	8.78134e-28	0.661715	0.34	0.076	1.82099e-23	2
Rpl23a	1.01683e-27	0.768802	0.775	0.321	2.1086e-23	2
Dlst	1.24405e-27	0.488068	0.301	0.061	2.57978e-23	2
Xdh	1.2612e-27	0.439518	0.373	0.088	2.61535e-23	2
Zmiz1	1.32997e-27	0.636303	0.411	0.106	2.75797e-23	2
Rplp1	1.38812e-27	0.809081	0.962	0.59	2.87854e-23	2
Rps17	1.45069e-27	0.632844	0.699	0.253	3.0083e-23	2
Nadk	1.77372e-27	0.580975	0.589	0.189	3.67816e-23	2
Pon2	2.00178e-27	0.53881	0.373	0.088	4.1511e-23	2
Hnrnpl	2.88156e-27	0.524898	0.306	0.063	5.97548e-23	2
Pdia3	3.70435e-27	0.582934	0.421	0.111	7.68172e-23	2
Icam1	3.7307e-27	1.17844	0.544	0.332	7.73636e-23	0
Ywhab	4.92618e-27	0.481901	0.493	0.14	1.02154e-22	2
Smox	4.99333e-27	1.12558	0.374	0.166	1.03547e-22	1
Selplg	5.47848e-27	1.0245	0.556	0.358	1.13607e-22	1
Lmnb1	5.61682e-27	0.689331	0.773	0.641	1.16476e-22	1
G0s2	6.91873e-27	0.817772	0.758	0.576	1.43474e-22	1
BC005537	7.00133e-27	0.565471	0.55	0.171	1.45187e-22	2
Ndufa4	7.70118e-27	0.513441	0.388	0.097	1.59699e-22	2
Set	8.55368e-27	0.418184	0.397	0.098	1.77378e-22	2
Fbxl5	9.31927e-27	1.19955	0.413	0.207	1.93254e-22	1
Fau	1.15993e-26	0.547123	0.995	0.916	2.40535e-22	2
Rpl27	1.69905e-26	0.643805	0.77	0.301	3.52331e-22	2
Ncl	1.88335e-26	0.53755	0.569	0.181	3.9055e-22	2
Limd2	2.3154e-26	0.508965	0.45	0.125	4.80145e-22	2
Nin	2.48741e-26	0.430066	0.287	0.057	5.15814e-22	2
Metrnl	4.22212e-26	0.56681	0.536	0.169	8.75541e-22	2
Epn1	4.44073e-26	0.611655	0.33	0.076	9.20875e-22	2
Ifi30	5.05961e-26	0.728885	0.378	0.097	1.04921e-21	2
Nucks1	5.10261e-26	0.484451	0.278	0.055	1.05813e-21	2
Gdi2	5.23709e-26	0.52847	0.512	0.154	1.08602e-21	2
Hint1	5.6504e-26	0.505929	0.459	0.131	1.17172e-21	2
Canx	5.91055e-26	0.568365	0.411	0.109	1.22567e-21	2
Map3k8	6.33818e-26	0.388303	0.378	0.093	1.31435e-21	2
Rps9	6.40996e-26	0.654955	0.99	0.824	1.32923e-21	2
Rpl41	6.61839e-26	0.685611	0.986	0.662	1.37245e-21	2
Atp5a1	7.85024e-26	0.567975	0.474	0.139	1.6279e-21	2
Ywhae	8.08035e-26	0.48221	0.498	0.146	1.67562e-21	2
B4galnt1	9.37665e-26	0.514432	0.349	0.083	1.94444e-21	2
Atp5d	9.55761e-26	0.608465	0.488	0.147	1.98196e-21	2
Lfng	1.00002e-25	0.492267	0.325	0.074	2.07375e-21	2
Akap13	1.00138e-25	0.480124	0.703	0.254	2.07657e-21	2
Tnrc6c	1.05163e-25	0.367066	0.34	0.078	2.18077e-21	2
Nfil3	1.06217e-25	0.515108	0.598	0.202	2.20263e-21	2
Atp5g2	1.10527e-25	0.562187	0.45	0.127	2.292e-21	2
Ptpn18	1.51721e-25	0.648121	0.402	0.108	3.14623e-21	2
Zfp706	1.61234e-25	0.551405	0.325	0.075	3.3435e-21	2
Wasf2	2.03206e-25	0.484171	0.421	0.114	4.21387e-21	2
Serbp1	2.07772e-25	0.475884	0.464	0.135	4.30858e-21	2
Tpp2	2.17879e-25	0.446882	0.292	0.061	4.51815e-21	2
Akr1a1	2.29876e-25	0.56979	0.421	0.117	4.76694e-21	2
Paf1	2.59032e-25	0.354184	0.34	0.08	5.37156e-21	2
Foxp1	2.6254e-25	0.465641	0.325	0.074	5.44429e-21	2
Rassf5	2.70083e-25	0.487847	0.435	0.122	5.6007e-21	2
Sfr1	3.35671e-25	0.454052	0.282	0.058	6.96081e-21	2
Mpeg1	3.98669e-25	0.648792	0.684	0.264	8.2672e-21	2
Nrros	4.54462e-25	0.562844	0.44	0.125	9.42419e-21	2
Rps9	4.55626e-25	0.583933	0.884	0.819	9.44832e-21	1
Scp2	5.54694e-25	0.497168	0.445	0.125	1.15027e-20	2
Ccrl2	5.97992e-25	1.04501	0.957	0.758	1.24006e-20	3
Tpi1	6.32447e-25	0.382339	0.383	0.097	1.31151e-20	2
Anp32b	7.25344e-25	0.401643	0.402	0.106	1.50415e-20	2
Pik3r1	7.34034e-25	0.398196	0.282	0.058	1.52217e-20	2
Asah1	1.10804e-24	0.450537	0.368	0.093	2.29773e-20	2
BC018473	1.15421e-24	0.864886	0.812	0.737	2.39348e-20	0
Mxi1	1.2187e-24	0.469337	0.364	0.091	2.52722e-20	2
Ugcg	1.25773e-24	0.414299	0.325	0.076	2.60815e-20	2
Ybx1	1.26361e-24	0.673188	0.722	0.288	2.62034e-20	2
Rrp1	1.5754e-24	0.41454	0.297	0.064	3.2669e-20	2
mt-Nd5	2.04375e-24	0.457606	0.522	0.165	4.23813e-20	2
Soat1	2.42511e-24	0.454669	0.354	0.089	5.02894e-20	2
Gyg	2.78347e-24	0.463961	0.325	0.077	5.77209e-20	2
Fermt3	3.12642e-24	0.442959	0.34	0.083	6.48326e-20	2
Itgb1	3.32591e-24	0.576696	0.526	0.171	6.89694e-20	2
Smdt1	3.60431e-24	0.505	0.455	0.134	7.47426e-20	2
Csf1	3.91581e-24	1.34483	0.347	0.154	8.12022e-20	0
Psmb1	4.21378e-24	0.489074	0.445	0.129	8.73812e-20	2
Fcho2	5.59974e-24	0.480262	0.359	0.092	1.16122e-19	2
Gda	6.1237e-24	0.592602	0.703	0.275	1.26987e-19	2
Trim25	6.13309e-24	0.461793	0.335	0.082	1.27182e-19	2
Hmox1	6.4947e-24	0.676223	0.316	0.075	1.34681e-19	2
Rab10	6.8453e-24	0.518722	0.378	0.101	1.41951e-19	2
Zcrb1	7.56425e-24	0.432183	0.325	0.078	1.5686e-19	2
Rel	8.14375e-24	0.700933	0.727	0.313	1.68877e-19	2
Cdv3	8.19209e-24	0.46738	0.325	0.079	1.69879e-19	2
Ppp2r5a	8.2496e-24	0.477141	0.502	0.158	1.71072e-19	2
Slc25a5	8.74498e-24	0.653015	0.541	0.184	1.81345e-19	2
Bcl2a1a	9.76895e-24	1.14556	0.809	0.4	2.02579e-19	3
Ankrd17	1.01497e-23	0.408164	0.287	0.063	2.10473e-19	2
Syngr2	1.07344e-23	0.455834	0.301	0.069	2.226e-19	2
Chil1	1.22348e-23	1.21651	0.321	0.14	2.53714e-19	1
Rplp1	1.32234e-23	0.650655	0.76	0.541	2.74213e-19	0
Il1rn	1.364e-23	0.804378	0.752	0.608	2.82852e-19	0
Syncrip	1.89202e-23	0.36547	0.282	0.061	3.92347e-19	2
Actn4	2.2283e-23	0.28617	0.34	0.084	4.62083e-19	2
Ak2	2.27737e-23	0.480574	0.306	0.071	4.72259e-19	2
Man2b1	2.71145e-23	0.482548	0.646	0.234	5.62274e-19	2
mt-Cytb	2.97264e-23	0.696795	0.943	0.63	6.16436e-19	2
Clec4d	3.0108e-23	0.769304	0.67	0.495	6.2435e-19	1
Ep400	3.42008e-23	0.309272	0.316	0.075	7.09223e-19	2
Rps27	3.80089e-23	0.685567	0.962	0.666	7.88191e-19	2
Ppp1r15b	3.85873e-23	0.373325	0.325	0.079	8.00184e-19	2
Taf1d	4.54772e-23	0.448426	0.316	0.076	9.43061e-19	2
Cct2	6.30111e-23	0.365827	0.254	0.052	1.30666e-18	2
Birc6	7.56261e-23	0.364176	0.354	0.092	1.56826e-18	2
Tuba1b	8.02737e-23	0.334466	0.254	0.052	1.66463e-18	2
Sppl2a	8.11779e-23	0.456436	0.402	0.115	1.68339e-18	2
Siglecf	8.13639e-23	1.12803	0.26	0.094	1.68724e-18	0
Prpf40a	9.40613e-23	0.346684	0.402	0.113	1.95055e-18	2
Manf	1.0369e-22	0.414584	0.282	0.064	2.15021e-18	2
Selenof	1.04723e-22	0.423901	0.354	0.093	2.17165e-18	2
Rpn2	1.10538e-22	0.36275	0.263	0.055	2.29222e-18	2
Brd2	1.12674e-22	0.386928	0.483	0.152	2.33651e-18	2
Jpt1	1.16689e-22	0.471596	0.488	0.157	2.41977e-18	2
Ppia	1.547e-22	0.945692	0.591	0.398	3.208e-18	0
Zfp36l1	2.10729e-22	0.642084	0.55	0.2	4.36988e-18	2
Raf1	2.30907e-22	0.325898	0.373	0.101	4.78831e-18	2
2410006H16Rik	2.63487e-22	0.471294	0.325	0.082	5.46394e-18	2
Unc93b1	2.78443e-22	0.378021	0.464	0.144	5.77407e-18	2
Ppia	3.38215e-22	0.561876	0.861	0.428	7.01355e-18	2
Klf3	3.72522e-22	0.547922	0.569	0.2	7.72498e-18	2
Hnrnpa0	3.84056e-22	0.343712	0.397	0.112	7.96416e-18	2
Fth1	3.9094e-22	0.505721	0.991	0.987	8.10692e-18	1
Uqcrh	4.49023e-22	0.61024	0.598	0.224	9.31139e-18	2
Ptgs2	5.0683e-22	0.801093	0.749	0.63	1.05101e-17	0
Gch1	5.19044e-22	0.402127	0.426	0.129	1.07634e-17	2
Sat1	7.95097e-22	0.690911	0.89	0.488	1.64879e-17	2
Ptgs2	9.25294e-22	1.08775	0.943	0.658	1.91878e-17	3
Ccnd2	9.45851e-22	0.468719	0.316	0.08	1.96141e-17	2
mt-Nd3	1.07697e-21	0.511808	0.55	0.191	2.23331e-17	2
Pla2g7	1.17972e-21	0.493013	0.804	0.341	2.44639e-17	2
Sod1	1.3145e-21	0.382768	0.273	0.062	2.72589e-17	2
Psma3	1.51702e-21	0.441605	0.397	0.117	3.14585e-17	2
Sorl1	1.68582e-21	0.937717	0.511	0.337	3.49588e-17	1
Glul	1.69909e-21	0.468147	0.278	0.065	3.52341e-17	2
Celf1	1.78997e-21	0.377242	0.258	0.057	3.71187e-17	2
B2m	1.97139e-21	0.58434	0.811	0.672	4.08808e-17	0
Rap1b	1.99746e-21	0.666065	0.904	0.491	4.14212e-17	2
Gpcpd1	2.11248e-21	0.433044	0.675	0.263	4.38066e-17	2
Cox5a	2.57436e-21	0.439323	0.522	0.177	5.33845e-17	2
Rilpl2	2.84253e-21	0.349543	0.268	0.061	5.89455e-17	2
Snrpb	2.87539e-21	0.390392	0.536	0.18	5.96271e-17	2
Lcp1	2.87848e-21	0.647237	0.796	0.684	5.96911e-17	1
Cyth1	2.913e-21	0.544475	0.388	0.116	6.04069e-17	2
Snrpf	3.37864e-21	0.334807	0.258	0.057	7.00629e-17	2
Cdkn1a	3.5303e-21	0.969608	0.615	0.466	7.32077e-17	0
Snrnp70	3.85094e-21	0.498925	0.459	0.152	7.9857e-17	2
Atp5g3	4.02116e-21	0.47626	0.306	0.078	8.33868e-17	2
Bcl2a1b	4.17745e-21	1.07416	0.865	0.542	8.66278e-17	3
Ankrd44	4.26699e-21	0.384624	0.531	0.181	8.84846e-17	2
Cbl	4.43899e-21	0.389643	0.407	0.122	9.20512e-17	2
Ndufb10	4.46012e-21	0.370038	0.282	0.067	9.24894e-17	2
Lsm4	4.46137e-21	0.417214	0.258	0.058	9.25155e-17	2
Cdkn1b	5.01426e-21	0.482555	0.435	0.139	1.03981e-16	2
Eif4a1	5.12963e-21	0.449851	0.713	0.281	1.06373e-16	2
Chil3	5.50837e-21	0.72489	0.696	0.531	1.14227e-16	0
Nipbl	5.6279e-21	0.296098	0.541	0.184	1.16706e-16	2
Prpf4b	5.66587e-21	0.36672	0.349	0.096	1.17493e-16	2
Ehbp1l1	6.99238e-21	0.307265	0.301	0.075	1.45001e-16	2
Calm1	7.50601e-21	0.657184	0.947	0.644	1.55652e-16	2
Clic4	8.08838e-21	0.401691	0.254	0.057	1.67729e-16	2
Dusp2	8.78764e-21	1.07966	0.554	0.381	1.82229e-16	0
Ap2s1	9.09165e-21	0.429386	0.349	0.097	1.88534e-16	2
Cytip	9.20176e-21	0.591962	0.852	0.417	1.90817e-16	2
Prkcd	9.3802e-21	0.588147	0.593	0.227	1.94517e-16	2
Pabpc1	9.3806e-21	0.557619	0.789	0.352	1.94526e-16	2
Arhgap30	9.65767e-21	0.420849	0.493	0.166	2.00271e-16	2
Ash1l	9.753e-21	0.287095	0.33	0.087	2.02248e-16	2
Plbd1	9.76279e-21	0.468079	0.478	0.162	2.02451e-16	2
Shisa5	1.06815e-20	0.408833	0.555	0.193	2.21501e-16	2
Nuak2	1.17049e-20	0.280262	0.297	0.073	2.42725e-16	2
Bri3bp	1.30428e-20	0.500978	0.263	0.061	2.70468e-16	2
6430548M08Rik	1.31264e-20	0.422637	0.273	0.065	2.72201e-16	2
Eif2s2	1.32673e-20	0.300356	0.421	0.129	2.75124e-16	2
Gns	1.40439e-20	0.348121	0.278	0.066	2.91229e-16	2
Abi3	1.59327e-20	0.363911	0.273	0.064	3.30397e-16	2
Mycbp2	1.60495e-20	0.502978	0.522	0.185	3.32819e-16	2
Drap1	1.85999e-20	0.377098	0.335	0.091	3.85707e-16	2
Vim	1.97013e-20	0.80412	0.689	0.299	4.08546e-16	2
Bola2	2.0714e-20	0.347042	0.263	0.061	4.29546e-16	2
Anxa11	2.29794e-20	1.19793	0.324	0.161	4.76524e-16	1
Pomp	2.30381e-20	0.420439	0.421	0.131	4.77742e-16	2
Tln1	2.47426e-20	0.591679	0.66	0.279	5.13086e-16	2
Pdcd6ip	2.52068e-20	0.255839	0.33	0.088	5.22713e-16	2
Eif4h	2.9686e-20	0.310022	0.34	0.093	6.15599e-16	2
Wdr26	3.19181e-20	0.4355	0.445	0.144	6.61887e-16	2
Mtpn	3.44177e-20	0.438686	0.44	0.142	7.1372e-16	2
Cd300a	4.05976e-20	0.423296	0.641	0.247	8.41871e-16	2
Btf3	4.16402e-20	0.497363	0.742	0.305	8.63493e-16	2
Itgb2	4.37291e-20	0.629828	0.766	0.361	9.0681e-16	2
Use1	4.65114e-20	0.410377	0.325	0.089	9.64506e-16	2
mt-Atp8	4.88072e-20	0.38927	0.287	0.072	1.01212e-15	2
Pfkp	5.08867e-20	0.406024	0.287	0.073	1.05524e-15	2
Copa	5.28682e-20	0.355862	0.263	0.062	1.09633e-15	2
Bax	5.37595e-20	0.440176	0.297	0.077	1.11481e-15	2
Tpd52	5.49186e-20	0.726333	0.7	0.591	1.13885e-15	1
Ppp1ca	5.56051e-20	0.430289	0.617	0.231	1.15308e-15	2
Puf60	5.83329e-20	0.281955	0.325	0.088	1.20965e-15	2
Eif4g3	6.09565e-20	0.408159	0.325	0.09	1.26405e-15	2
Pim1	6.84683e-20	0.457401	0.94	0.935	1.41983e-15	0
Foxn2	7.24505e-20	0.464134	0.297	0.077	1.50241e-15	2
Bptf	7.62706e-20	0.314597	0.354	0.1	1.58162e-15	2
Tmem234	8.4474e-20	0.422712	0.411	0.129	1.75174e-15	2
Tmco1	8.84153e-20	0.295855	0.297	0.076	1.83347e-15	2
Tm6sf1	8.91698e-20	0.312201	0.407	0.126	1.84911e-15	2
Tle3	1.05791e-19	0.400868	0.426	0.137	2.19379e-15	2
Arap1	1.34334e-19	0.34785	0.254	0.059	2.78569e-15	2
Qk	1.34811e-19	0.328247	0.488	0.166	2.79557e-15	2
Hnrnph1	1.36016e-19	0.415995	0.416	0.133	2.82056e-15	2
Nfat5	1.52959e-19	0.370584	0.34	0.097	3.1719e-15	2
Ccnd3	1.57877e-19	0.313748	0.469	0.155	3.27389e-15	2
Snrpg	1.73409e-19	0.341527	0.488	0.164	3.59598e-15	2
Bin2	1.81859e-19	0.380174	0.364	0.109	3.7712e-15	2
Cyb5a	1.89303e-19	0.307627	0.273	0.068	3.92558e-15	2
Cd14	2.07557e-19	0.436942	0.949	0.886	4.30411e-15	1
Rgs10	2.19784e-19	1.0621	0.284	0.126	4.55767e-15	0
Lyn	2.4105e-19	0.512984	0.737	0.319	4.99866e-15	2
Arpc3	2.52981e-19	0.684433	0.695	0.607	5.24607e-15	1
Dnajc8	2.56414e-19	0.316777	0.392	0.12	5.31725e-15	2
Cox4i1	2.70831e-19	0.514045	0.852	0.42	5.61622e-15	2
Mkln1	2.76483e-19	0.330602	0.263	0.064	5.73343e-15	2
Gnb1	2.76865e-19	0.41987	0.555	0.206	5.74135e-15	2
Atp5h	3.34331e-19	0.485842	0.569	0.217	6.93303e-15	2
Dek	3.47973e-19	0.314312	0.311	0.084	7.21591e-15	2
Dgat2	3.63848e-19	1.13816	0.251	0.102	7.54512e-15	1
Tagln2	3.94097e-19	0.380013	0.498	0.176	8.1724e-15	2
Kdm7a	3.97432e-19	0.346945	0.584	0.215	8.24155e-15	2
Arglu1	4.2952e-19	0.349251	0.344	0.099	8.90695e-15	2
Atp1b3	4.66162e-19	0.435095	0.488	0.173	9.66681e-15	2
Hsp90aa1	4.90702e-19	0.673832	0.646	0.281	1.01757e-14	2
Plec	4.99368e-19	0.315015	0.263	0.065	1.03554e-14	2
Mt1	5.19572e-19	0.564734	0.493	0.196	1.07744e-14	2
Degs1	5.38633e-19	0.454943	0.421	0.141	1.11696e-14	2
Tmem50a	5.98173e-19	0.376477	0.608	0.23	1.24043e-14	2
Fus	6.26104e-19	0.485073	0.746	0.326	1.29835e-14	2
Prdx5	8.03495e-19	0.797693	0.698	0.609	1.66621e-14	1
Mapk3	9.05851e-19	0.42902	0.325	0.093	1.87846e-14	2
Rnf130	9.16543e-19	0.370101	0.488	0.168	1.90063e-14	2
Grn	9.51053e-19	0.366653	0.397	0.127	1.9722e-14	2
Fis1	1.23127e-18	0.454426	0.555	0.211	2.55328e-14	2
mt-Nd2	1.23477e-18	0.484677	0.88	0.462	2.56055e-14	2
Slk	1.25345e-18	0.330309	0.416	0.137	2.59929e-14	2
Ube3a	1.42427e-18	0.337893	0.258	0.064	2.95351e-14	2
Srsf11	1.52609e-18	0.360929	0.478	0.167	3.16465e-14	2
Mia3	1.55585e-18	0.399982	0.282	0.075	3.22636e-14	2
Taok3	1.69789e-18	0.275605	0.301	0.082	3.52091e-14	2
5031439G07Rik	1.79659e-18	0.446024	0.297	0.082	3.72558e-14	2
Hcar2	1.82001e-18	0.744612	0.704	0.585	3.77416e-14	0
Spi1	1.9517e-18	0.798691	0.62	0.504	4.04723e-14	1
Gpr132	2.09593e-18	0.404602	0.536	0.198	4.34633e-14	2
Serinc3	2.37853e-18	0.482974	0.718	0.306	4.93235e-14	2
Lcp2	2.6463e-18	0.371246	0.689	0.279	5.48763e-14	2
Rps26	2.94903e-18	0.52575	0.847	0.429	6.1154e-14	2
Hist1h2bc	3.13657e-18	0.938412	0.413	0.244	6.5043e-14	0
Rnf10	3.18608e-18	0.301692	0.335	0.098	6.60697e-14	2
Atrx	3.26816e-18	0.369456	0.445	0.154	6.77718e-14	2
Cyfip2	3.71801e-18	0.310036	0.287	0.077	7.71003e-14	2
Cd47	3.86503e-18	0.473297	0.77	0.348	8.01491e-14	2
Psma6	4.01375e-18	0.296763	0.278	0.073	8.32332e-14	2
Ripor2	4.27485e-18	1.10654	0.255	0.11	8.86475e-14	1
AU020206	4.45155e-18	1.02908	0.286	0.13	9.23118e-14	0
Sptan1	4.47315e-18	0.332227	0.268	0.069	9.27597e-14	2
Mef2a	4.509e-18	0.348658	0.502	0.182	9.35031e-14	2
Bclaf1	5.78887e-18	0.427975	0.335	0.101	1.20044e-13	2
Ncf2	6.72605e-18	0.859368	0.53	0.391	1.39478e-13	1
Sell	6.99206e-18	1.00423	0.326	0.168	1.44994e-13	1
Eif3a	7.21239e-18	0.419658	0.488	0.18	1.49563e-13	2
Eif3c	8.15451e-18	0.301048	0.364	0.114	1.691e-13	2
Ccl4	9.23997e-18	1.80351	0.397	0.236	1.91609e-13	0
Ywhaz	9.90555e-18	0.494834	0.694	0.316	2.05411e-13	2
Plaur	9.94593e-18	0.676991	0.742	0.643	2.06249e-13	1
Nufip2	1.05209e-17	0.361847	0.368	0.116	2.18171e-13	2
Il1f9	1.17745e-17	0.911886	0.342	0.177	2.44169e-13	1
Bcl3	1.19608e-17	1.1256	0.294	0.145	2.48032e-13	1
Ubl3	1.25515e-17	0.349214	0.507	0.185	2.60281e-13	2
Usp9x	1.31944e-17	0.274362	0.254	0.064	2.73612e-13	2
Atp5g1	1.32111e-17	0.254821	0.311	0.089	2.73959e-13	2
G3bp2	1.34806e-17	0.364813	0.273	0.073	2.79547e-13	2
Atp6v0c	1.38401e-17	0.697639	0.733	0.676	2.87003e-13	0
Dbi	1.46435e-17	0.252741	0.402	0.133	3.03662e-13	2
Grk6	1.60467e-17	0.357387	0.263	0.069	3.3276e-13	2
Ggnbp2	1.92841e-17	0.392477	0.287	0.08	3.99894e-13	2
Serinc1	1.9555e-17	0.409378	0.354	0.111	4.05513e-13	2
Mknk2	2.08972e-17	0.386586	0.397	0.133	4.33346e-13	2
Luc7l2	2.2351e-17	0.372811	0.502	0.185	4.63493e-13	2
H2-K1	2.28916e-17	0.710125	0.684	0.549	4.74702e-13	0
Arhgdia	2.29806e-17	0.252191	0.584	0.223	4.76548e-13	2
Tbca	2.57627e-17	0.304601	0.287	0.08	5.34242e-13	2
Apbb1ip	2.81045e-17	0.368994	0.617	0.249	5.82802e-13	2
P4hb	2.93045e-17	0.33409	0.364	0.115	6.07688e-13	2
Lims1	2.99038e-17	0.274485	0.306	0.088	6.20114e-13	2
Dad1	3.12772e-17	0.30467	0.378	0.122	6.48595e-13	2
H3f3a	3.14193e-17	0.481678	0.845	0.808	6.51542e-13	1
Itpkb	3.40395e-17	0.313505	0.278	0.076	7.05876e-13	2
Etfb	3.41852e-17	0.351692	0.254	0.066	7.08899e-13	2
Cnot6l	3.75121e-17	0.324733	0.292	0.083	7.77888e-13	2
Ist1	3.81221e-17	0.327828	0.426	0.146	7.90537e-13	2
Fgr	3.98479e-17	0.369037	0.713	0.308	8.26325e-13	2
Ubb	4.25566e-17	0.568274	0.792	0.703	8.82495e-13	0
Spop	4.30763e-17	0.301346	0.344	0.107	8.93274e-13	2
Baz1a	4.80832e-17	0.306899	0.464	0.167	9.97101e-13	2
Uqcrb	5.01517e-17	0.336397	0.364	0.117	1.04e-12	2
Actr3	5.08557e-17	0.86043	0.514	0.378	1.05459e-12	1
Hnrnpa3	5.11668e-17	0.314191	0.526	0.2	1.06105e-12	2
Phip	5.22439e-17	0.33548	0.301	0.088	1.08338e-12	2
Eno1	5.53756e-17	0.299055	0.531	0.203	1.14832e-12	2
Polr1d	5.70131e-17	0.334784	0.388	0.129	1.18228e-12	2
Tmed5	5.83145e-17	0.42718	0.502	0.194	1.20927e-12	2
Ptpn1	5.84017e-17	0.376558	0.809	0.384	1.21108e-12	2
Eef1d	6.11952e-17	0.305148	0.306	0.09	1.269e-12	2
Mfsd14b	6.27014e-17	0.270662	0.306	0.089	1.30024e-12	2
Creg1	8.1559e-17	0.345442	0.407	0.14	1.69129e-12	2
Snx18	1.13642e-16	0.987593	0.405	0.256	2.3566e-12	1
Uqcrfs1	1.14579e-16	0.354698	0.268	0.073	2.37602e-12	2
Thrap3	1.20952e-16	0.279572	0.254	0.067	2.50818e-12	2
Laptm5	1.24897e-16	0.532856	0.952	0.634	2.59e-12	2
Mtdh	1.27455e-16	0.264107	0.55	0.208	2.64304e-12	2
Lrrfip1	1.36773e-16	0.306154	0.612	0.246	2.83627e-12	2
Uvrag	1.41608e-16	0.302473	0.268	0.074	2.93652e-12	2
Gas5	1.68406e-16	0.271777	0.344	0.109	3.49224e-12	2
Ndufa11	1.76299e-16	0.286602	0.263	0.071	3.65591e-12	2
Sarnp	1.79131e-16	0.250579	0.258	0.069	3.71464e-12	2
Fcgr2b	2.01333e-16	0.458442	0.402	0.142	4.17505e-12	2
Fam129a	2.15243e-16	0.292088	0.321	0.099	4.4635e-12	2
Tnfrsf1b	2.17803e-16	0.340943	0.732	0.326	4.51659e-12	2
R3hdm4	2.41947e-16	0.958673	0.272	0.13	5.01726e-12	1
Gfod1	2.52536e-16	0.337255	0.258	0.071	5.23683e-12	2
Sdf4	2.55044e-16	0.301628	0.397	0.135	5.28885e-12	2
Hdc	3.19991e-16	0.383857	0.902	0.82	6.63565e-12	1
Dynll1	3.42575e-16	0.912119	0.408	0.258	7.10398e-12	0
Srsf2	3.88617e-16	0.276511	0.34	0.109	8.05875e-12	2
Gpi1	3.95276e-16	0.963429	0.392	0.25	8.19684e-12	1
Vcp	4.20653e-16	0.314631	0.306	0.093	8.72308e-12	2
Calr	4.39484e-16	0.519447	0.45	0.172	9.11359e-12	2
Dhx15	4.57043e-16	0.286276	0.268	0.075	9.47771e-12	2
Rnh1	4.65609e-16	0.371384	0.445	0.166	9.65534e-12	2
Capza2	5.08101e-16	0.386973	0.651	0.278	1.05365e-11	2
Lst1	5.11013e-16	0.727756	0.57	0.423	1.05969e-11	0
Dpm1	5.30182e-16	0.296564	0.292	0.086	1.09944e-11	2
Map7d1	5.57786e-16	0.257663	0.373	0.124	1.15668e-11	2
Gtf2b	5.88088e-16	0.254859	0.306	0.093	1.21952e-11	2
Pten	6.21193e-16	0.281789	0.435	0.159	1.28817e-11	2
Cd33	6.28582e-16	0.815103	0.521	0.387	1.30349e-11	1
Bzw1	6.29376e-16	0.25424	0.426	0.151	1.30514e-11	2
Vim	6.42322e-16	0.960568	0.437	0.289	1.33198e-11	1
Pgd	8.04671e-16	0.287215	0.435	0.158	1.66865e-11	2
Mbp	8.35963e-16	0.261612	0.311	0.095	1.73354e-11	2
Pcbp2	8.51276e-16	0.250287	0.622	0.255	1.76529e-11	2
Capzb	1.19023e-15	0.422228	0.785	0.385	2.46817e-11	2
Higd2a	1.33519e-15	0.356718	0.335	0.109	2.76878e-11	2
Ccl3	1.49048e-15	0.897802	0.787	0.489	3.09081e-11	3
Pim3	1.50199e-15	0.251208	0.263	0.075	3.11469e-11	2
Thbs1	1.59405e-15	0.59433	0.555	0.257	3.30558e-11	2
Cox8a	1.61707e-15	0.727236	0.606	0.508	3.35332e-11	0
Ctsl	1.89712e-15	0.416409	0.383	0.136	3.93406e-11	2
Itgam	2.11763e-15	0.425885	0.689	0.314	4.39132e-11	2
Cs	2.25424e-15	0.271117	0.263	0.076	4.67462e-11	2
Git2	2.76752e-15	0.253111	0.373	0.129	5.73901e-11	2
Arg2	2.86573e-15	0.899177	0.435	0.299	5.94267e-11	1
Rbm3	2.93512e-15	0.452032	0.651	0.29	6.08655e-11	2
Kmt2e	2.94933e-15	0.277692	0.478	0.184	6.11603e-11	2
Taok1	3.00638e-15	0.252113	0.335	0.11	6.23433e-11	2
Pnisr	3.25398e-15	0.344602	0.397	0.143	6.74778e-11	2
Stk40	3.47064e-15	0.304078	0.373	0.13	7.19707e-11	2
Tgif1	3.58328e-15	0.769665	0.531	0.395	7.43064e-11	0
Sbno2	3.6357e-15	0.308696	0.478	0.184	7.53934e-11	2
Cxcr2	3.73855e-15	0.724185	0.524	0.383	7.75264e-11	1
Dot1l	3.85772e-15	1.08106	0.511	0.228	7.99975e-11	3
Raly	3.91047e-15	0.264328	0.397	0.141	8.10915e-11	2
Cox6c	3.95046e-15	0.256009	0.55	0.22	8.19207e-11	2
Ppp1cb	4.00897e-15	0.327237	0.373	0.132	8.3134e-11	2
Slbp	4.11491e-15	0.306066	0.335	0.112	8.53309e-11	2
Pgam1	4.30154e-15	0.305114	0.421	0.155	8.92011e-11	2
Svil	4.33424e-15	0.258745	0.469	0.179	8.98792e-11	2
Hnrnpd	5.04081e-15	0.271409	0.325	0.106	1.04531e-10	2
Aup1	5.20451e-15	0.296041	0.254	0.073	1.07926e-10	2
Tma7	5.49137e-15	0.295402	0.517	0.205	1.13874e-10	2
Bnip3l	5.87445e-15	0.2618	0.507	0.198	1.21818e-10	2
Mrpl33	6.74659e-15	0.919497	0.392	0.255	1.39904e-10	1
Fuca1	7.20782e-15	0.287178	0.311	0.1	1.49469e-10	2
Msn	7.96368e-15	0.496834	0.88	0.5	1.65143e-10	2
Clec4n	8.45425e-15	0.813425	0.766	0.423	1.75316e-10	3
Marcks	1.21641e-14	0.272503	0.828	0.412	2.52248e-10	2
Atg101	1.24273e-14	0.338134	0.287	0.09	2.57706e-10	2
Pbrm1	1.2589e-14	0.260861	0.273	0.082	2.61058e-10	2
Prr13	1.41052e-14	0.841809	0.456	0.334	2.925e-10	1
Pgk1	1.60934e-14	0.331055	0.397	0.147	3.3373e-10	2
Mafg	2.02178e-14	0.288669	0.297	0.096	4.19256e-10	2
Map2k3	2.27259e-14	0.888319	0.362	0.226	4.71266e-10	1
Lnpep	2.32332e-14	0.306284	0.493	0.197	4.81786e-10	2
Cops9	2.35269e-14	0.333469	0.297	0.096	4.87878e-10	2
Nme1	2.38436e-14	0.301229	0.254	0.075	4.94446e-10	2
Jund	2.45248e-14	0.607019	0.716	0.649	5.0857e-10	1
Msrb1	2.72924e-14	0.497178	0.788	0.728	5.65963e-10	1
Pold4	2.7793e-14	0.269402	0.258	0.077	5.76343e-10	2
Pla2g7	3.12392e-14	0.78269	0.48	0.344	6.47807e-10	1
Cd63	3.12999e-14	0.995336	0.37	0.229	6.49066e-10	0
Resf1	3.42022e-14	0.588748	0.752	0.677	7.09251e-10	0
H3f3b	3.67299e-14	0.559255	0.929	0.946	7.61667e-10	0
Ldha	3.89752e-14	1.06391	0.402	0.278	8.08229e-10	1
Psmb4	4.17313e-14	0.274727	0.354	0.124	8.65381e-10	2
Sub1	4.6296e-14	0.316069	0.713	0.332	9.6004e-10	2
Hif1a	5.57557e-14	0.28348	0.397	0.147	1.15621e-09	2
Dync1h1	5.83842e-14	0.2757	0.263	0.081	1.21071e-09	2
Mef2d	6.35455e-14	0.283561	0.292	0.095	1.31774e-09	2
H2afy	7.00889e-14	0.317133	0.44	0.173	1.45343e-09	2
Gapdh	7.88833e-14	0.2618	0.852	0.438	1.6358e-09	2
Psme1	8.08484e-14	0.289958	0.435	0.169	1.67655e-09	2
Map1lc3b	8.59888e-14	0.585912	0.671	0.582	1.78315e-09	1
Rps25	1.18431e-13	0.429711	0.77	0.408	2.45591e-09	2
Irak3	1.58854e-13	0.322735	0.254	0.079	3.29416e-09	2
Junb	1.60778e-13	0.361202	0.962	0.97	3.33405e-09	0
Xist	1.61241e-13	0.968119	0.295	0.158	3.34365e-09	0
Esd	1.67962e-13	0.27494	0.368	0.135	3.48303e-09	2
Srp9	1.70612e-13	0.271746	0.44	0.172	3.53799e-09	2
Nr4a1	2.807e-13	0.610515	0.677	0.581	5.82088e-09	0
Ppp1r12c	3.00546e-13	0.288856	0.258	0.081	6.23243e-09	2
Smc1a	3.07031e-13	0.272383	0.273	0.089	6.3669e-09	2
Rps15	3.43554e-13	0.635144	0.52	0.376	7.12428e-09	0
Tpm4	3.70996e-13	0.8264	0.428	0.312	7.69334e-09	1
Dstn	5.34977e-13	0.969197	0.324	0.199	1.10938e-08	1
Dbnl	6.03964e-13	0.286291	0.306	0.106	1.25244e-08	2
Rtn4	6.46315e-13	0.275364	0.455	0.186	1.34026e-08	2
Gadd45b	6.5534e-13	0.62617	0.936	0.761	1.35898e-08	3
Mgst1	9.21961e-13	0.334789	0.364	0.138	1.91187e-08	2
Bcl2a1d	9.50369e-13	1.02121	0.603	0.335	1.97078e-08	3
Samsn1	9.89206e-13	0.60744	0.676	0.6	2.05132e-08	1
Il23a	1.04714e-12	1.31856	0.287	0.159	2.17146e-08	0
Themis2	1.13018e-12	0.864475	0.381	0.257	2.34366e-08	1
Rac2	1.92536e-12	0.604686	0.638	0.571	3.99262e-08	1
Ddx6	2.23134e-12	0.911102	0.435	0.328	4.62713e-08	1
Eif1	2.70153e-12	0.341053	0.959	0.924	5.60217e-08	1
Cox6a1	2.77201e-12	0.799867	0.358	0.238	5.74831e-08	0
Cd74	3.27274e-12	1.89797	0.737	0.487	6.78668e-08	2
Selenon	3.41706e-12	0.842932	0.266	0.142	7.08595e-08	1
Ssr4	4.80463e-12	0.25167	0.33	0.123	9.96336e-08	2
Tomm6	4.89793e-12	0.813672	0.373	0.253	1.01568e-07	0
Slc7a11	5.03723e-12	0.43693	0.742	0.627	1.04457e-07	1
Gmfg	6.99886e-12	0.577229	0.572	0.466	1.45135e-07	1
Cst3	7.37016e-12	0.718343	0.879	0.665	1.52835e-07	3
Cirbp	7.67636e-12	0.311578	0.278	0.098	1.59185e-07	2
Csf3r	8.80514e-12	0.660096	0.683	0.641	1.82592e-07	1
Actr3	9.0278e-12	0.272245	0.766	0.384	1.87209e-07	2
Coro1a	9.67707e-12	0.479837	0.704	0.644	2.00673e-07	1
Rpl32	9.83933e-12	0.558372	0.534	0.369	2.04038e-07	0
Dusp16	1.08502e-11	0.261516	0.785	0.411	2.25e-07	2
Tgm2	1.10472e-11	0.677602	0.52	0.398	2.29085e-07	0
Arhgdib	1.18375e-11	0.3684	0.813	0.431	2.45475e-07	2
Gngt2	1.25074e-11	0.659684	0.397	0.255	2.59365e-07	0
Cox7a2	1.44297e-11	0.832122	0.35	0.237	2.99229e-07	0
Ccr1	1.45548e-11	0.458978	0.704	0.607	3.01822e-07	1
Coro1a	1.47127e-11	0.360565	0.952	0.628	3.05097e-07	2
Neat1	1.70258e-11	0.571344	0.826	0.766	3.53063e-07	1
Rps26	5.16811e-11	0.650534	0.546	0.429	1.07171e-06	0
Rplp2	5.53162e-11	0.547889	0.595	0.464	1.14709e-06	0
Cstb	5.79558e-11	0.8495	0.433	0.319	1.20183e-06	0
Cox17	6.32134e-11	0.64479	0.508	0.4	1.31086e-06	0
AA467197	8.1913e-11	0.766273	0.511	0.255	1.69863e-06	3
H2-Ab1	9.13119e-11	1.55955	0.378	0.176	1.89354e-06	2
Nfkbia	9.78714e-11	0.40965	0.914	0.976	2.02956e-06	0
Rps25	1.03475e-10	0.619695	0.517	0.403	2.14576e-06	0
AB124611	1.42839e-10	0.811617	0.276	0.169	2.96206e-06	1
Xist	1.48773e-10	0.704365	0.44	0.197	3.08511e-06	3
Cst3	1.82804e-10	0.394036	0.928	0.649	3.79081e-06	2
Iqgap1	2.23455e-10	0.346143	0.938	0.677	4.63379e-06	2
Rpl36	2.48724e-10	0.596121	0.509	0.371	5.15779e-06	0
Rbm39	2.50032e-10	0.252313	0.785	0.413	5.18492e-06	2
Rps29	2.6945e-10	0.393543	0.818	0.704	5.58759e-06	0
Oaz1	3.07186e-10	0.352236	0.876	0.524	6.37013e-06	2
Trib1	3.94019e-10	0.601825	0.539	0.446	8.17077e-06	1
Elob	4.45109e-10	0.73058	0.446	0.35	9.23023e-06	0
Il1a	4.87832e-10	0.951507	0.424	0.315	1.01162e-05	0
Ptpn6	5.89279e-10	0.746832	0.354	0.247	1.22199e-05	0
Cd63	6.22908e-10	0.767547	0.518	0.269	1.29172e-05	3
Lilr4b	6.51966e-10	0.479357	0.679	0.615	1.35198e-05	1
Ndufb1-ps	6.9821e-10	0.724853	0.403	0.295	1.44788e-05	0
Cyba	7.57191e-10	0.37015	0.919	0.63	1.57019e-05	2
Osm	8.4294e-10	0.60442	0.485	0.37	1.74801e-05	1
Scimp	1.01775e-09	0.711446	0.418	0.192	2.11051e-05	3
Siglecf	1.28491e-09	0.651402	0.355	0.147	2.66451e-05	3
Ifrd1	1.28579e-09	0.67709	0.801	0.568	2.66634e-05	3
Rps17	1.758e-09	0.771344	0.366	0.262	3.64557e-05	0
Il1a	2.0653e-09	0.953982	0.567	0.343	4.28282e-05	3
Sh3glb1	2.06666e-09	0.317562	0.679	0.354	4.28563e-05	2
Hnrnpf	2.49942e-09	0.710387	0.383	0.289	5.18306e-05	0
Ost4	2.95931e-09	0.698635	0.342	0.239	6.13671e-05	0
Vps37b	3.43903e-09	0.720138	0.486	0.389	7.13152e-05	1
Cxcr4	3.71362e-09	0.684238	0.464	0.354	7.70094e-05	0
Gng5	3.95937e-09	0.533691	0.639	0.597	8.21054e-05	0
Ubc	4.67371e-09	0.669391	0.568	0.501	9.69186e-05	0
B2m	5.45131e-09	0.467411	0.908	0.716	0.000113044	3
Cpeb2	5.68273e-09	0.750788	0.295	0.193	0.000117843	0
Arpc2	5.69169e-09	0.337877	0.9	0.571	0.000118029	2
Snrpg	5.79641e-09	0.846199	0.256	0.163	0.0001202	0
Slc9a3r1	5.79761e-09	0.763295	0.396	0.305	0.000120225	1
Tnfaip2	5.93321e-09	0.492705	0.744	0.698	0.000123037	0
Rap1b	6.73396e-09	0.530508	0.587	0.512	0.000139642	1
AU020206	8.35991e-09	0.53253	0.39	0.179	0.000173359	3
Arpc1b	8.41975e-09	0.2692	0.967	0.623	0.0001746	2
Rnf149	8.80378e-09	0.631097	0.502	0.426	0.000182564	1
Rps8	9.39614e-09	0.381618	0.665	0.528	0.000194848	0
Eif5	9.78361e-09	0.628686	0.485	0.396	0.000202883	0
B2m	1.08795e-08	0.396507	0.952	0.701	0.000225609	2
Lst1	1.18583e-08	0.603634	0.738	0.463	0.000245905	3
Ski	1.19077e-08	0.643691	0.257	0.156	0.000246929	0
Skil	1.50415e-08	0.449389	0.552	0.459	0.000311916	0
Litaf	1.54931e-08	0.376604	0.736	0.694	0.000321281	1
Cd9	1.82236e-08	0.480524	0.747	0.732	0.000377904	0
BC018473	2.00154e-08	0.64913	0.887	0.759	0.00041506	3
Egr1	2.03459e-08	0.756595	0.544	0.461	0.000421913	0
Klf3	2.23154e-08	0.688014	0.305	0.207	0.000462755	1
Chchd2	2.41156e-08	0.608237	0.527	0.459	0.000500085	0
Jak2	2.51249e-08	0.767677	0.302	0.206	0.000521015	0
Pnrc1	3.17964e-08	0.541472	0.689	0.649	0.000659362	1
Rps12	3.20916e-08	0.503175	0.639	0.564	0.000665484	0
Rplp1	3.45467e-08	0.496309	0.858	0.614	0.000716394	3
Mthfs	3.54374e-08	0.66892	0.298	0.128	0.000734865	3
Trmt112	3.76337e-08	0.640739	0.27	0.111	0.000780411	3
Phlda1	3.80016e-08	0.73086	0.332	0.229	0.000788039	1
Slfn1	3.89445e-08	0.713857	0.525	0.298	0.000807592	3
Rps28	3.92919e-08	0.435858	0.597	0.466	0.000814796	0
Tut7	4.052e-08	0.65474	0.482	0.412	0.000840264	1
Il1rn	4.37502e-08	0.72379	0.83	0.655	0.000907247	3
Cd300c2	5.03007e-08	0.655138	0.375	0.282	0.00104309	0
Clec5a	5.51491e-08	0.728561	0.252	0.158	0.00114363	0
Jdp2	5.56573e-08	0.765706	0.275	0.183	0.00115417	1
Fxyd5	7.16806e-08	0.302042	0.83	0.796	0.00148644	1
Cfl1	7.17746e-08	0.285389	0.895	0.594	0.00148839	2
Il23a	7.45553e-08	0.763201	0.397	0.197	0.00154605	3
Nfkbiz	8.83095e-08	0.3053	0.896	0.822	0.00183127	1
Ucp2	1.04519e-07	0.534425	0.497	0.414	0.00216742	1
Slc2a6	1.07194e-07	0.722325	0.26	0.172	0.00222289	1
Nr4a3	1.13383e-07	0.898346	0.468	0.265	0.00235121	3
Ltb	1.3094e-07	0.607802	0.3	0.205	0.0027153	0
H2-Aa	1.45924e-07	1.31729	0.397	0.215	0.00302602	2
Ehd1	1.59883e-07	0.572145	0.515	0.431	0.00331549	1
Ifrd1	1.68457e-07	0.518662	0.619	0.563	0.0034933	0
H2-Eb1	1.77833e-07	1.44265	0.325	0.166	0.00368772	2
Mpp7	1.81664e-07	0.675122	0.638	0.444	0.00376717	3
Rps28	1.83511e-07	0.504641	0.773	0.499	0.00380547	3
Atp6v1g1	1.85837e-07	0.534053	0.584	0.547	0.0038537	1
Atp5e	1.91764e-07	0.617528	0.438	0.359	0.00397661	0
Tomm7	2.00808e-07	0.722012	0.287	0.205	0.00416416	0
Ccl4	2.08493e-07	0.574276	0.504	0.287	0.00432352	3
Entpd1	2.2208e-07	0.604369	0.377	0.285	0.00460527	1
Mtdh	2.36095e-07	0.728622	0.295	0.215	0.0048959	0
Fgl2	2.80611e-07	0.587838	0.386	0.294	0.00581902	0
Stk17b	3.03662e-07	0.45808	0.592	0.519	0.00629704	1
Ccpg1	3.34062e-07	0.683255	0.318	0.232	0.00692744	1
Rps26	3.7791e-07	0.50519	0.674	0.461	0.00783671	3
Rpl12	3.92319e-07	0.617729	0.359	0.268	0.00813551	0
Pfn1	4.00311e-07	0.344773	0.809	0.796	0.00830126	1
Nlrp3	4.0108e-07	0.49247	0.837	0.696	0.00831719	3
Pim1	4.36829e-07	0.311322	0.972	0.934	0.00905853	3
Rps21	4.52065e-07	0.406923	0.623	0.531	0.00937447	0
Rpl22	4.6788e-07	0.628967	0.383	0.298	0.00970243	0
Lsp1	5.22361e-07	0.52162	0.55	0.492	0.0108322	1
Fosb	5.44539e-07	0.5861	0.482	0.282	0.0112921	3
Atp6v1f	6.53548e-07	0.663326	0.504	0.315	0.0135526	3
Cd80	6.82683e-07	0.690783	0.304	0.219	0.0141568	0
Hist1h2bc	6.92945e-07	0.562808	0.504	0.299	0.0143696	3
Hmgb1	7.98064e-07	0.636467	0.399	0.327	0.0165494	0
Malt1	8.06233e-07	0.698252	0.539	0.342	0.0167189	3
Slc3a2	8.23418e-07	0.502846	0.399	0.313	0.0170752	0
Gm17056	9.24276e-07	0.609763	0.262	0.116	0.0191667	3
Mrpl52	9.74094e-07	0.763251	0.326	0.168	0.0201998	3
Pygl	1.0536e-06	0.49186	0.396	0.316	0.0218486	1
Cox6b1	1.13972e-06	0.591765	0.371	0.292	0.0236343	0
Tnf	1.37142e-06	0.406825	0.567	0.352	0.0284392	3
Csf1	1.4402e-06	0.654192	0.397	0.221	0.0298655	3
Bri3	1.52774e-06	0.599604	0.358	0.28	0.0316807	0
Cd300c2	1.53335e-06	0.47581	0.511	0.305	0.0317971	3
Ski	1.62481e-06	0.589254	0.355	0.186	0.0336938	3
Fosb	1.63679e-06	0.708833	0.345	0.264	0.033942	0
Tnfrsf1a	1.63987e-06	0.578577	0.411	0.349	0.0340059	1
Zfp36	1.71392e-06	0.344001	0.95	0.787	0.0355416	3
Tgm2	1.75216e-06	0.589132	0.631	0.434	0.0363346	3
Ltb	1.86711e-06	0.578012	0.411	0.231	0.0387183	3
Bhlhe40	2.05688e-06	0.617492	0.393	0.313	0.0426535	0
Icam1	2.08956e-06	0.619494	0.603	0.406	0.0433311	3
Atp5j	2.13612e-06	0.677463	0.302	0.228	0.0442966	0
