# Supplementary material for: Acidovorax temperans skews neutrophil maturation and polarizes Th17 cells to promote lung adenocarcinoma development
Source: Oncogenesis. 2024 Apr 3;13(1):13. doi: 10.1038/s41389-024-00513-6 (PMC10991269; doi:10.1038/s41389-024-00513-6)
Supplement: Supplementary file 6 — Supplemental Table S5 [file 41389_2024_513_MOESM6_ESM.xlsx]

## Sheet: Sheet1
Table S5. T cell marker genes.
gene	p_val	avg_log2FC	pct.1	pct.2	p_val_adj	cluster
Gzmm	0	2.54211	0.77	0.008	0	CD8 naive
Birc5	0	2.29192	0.809	0.005	0	Cycling T
Ccnb2	0	1.83042	0.702	0.004	0	Cycling T
Ccna2	0	1.45009	0.574	0.001	0	Cycling T
Nusap1	9.85382e-293	1.99342	0.723	0.006	2.04339e-288	Cycling T
Pclaf	8.27801e-287	2.74171	0.851	0.011	1.71661e-282	Cycling T
Hmmr	1.34986e-284	1.49121	0.532	0.001	2.79921e-280	Cycling T
Foxp3	2.71072e-283	2.53862	0.574	0.007	5.62121e-279	Treg
Ube2c	1.25916e-271	2.45997	0.681	0.006	2.61113e-267	Cycling T
Cdca8	3.099e-248	2.17647	0.766	0.011	6.4264e-244	Cycling T
Cenpf	3.1049e-248	2.24322	0.617	0.005	6.43863e-244	Cycling T
Cdca3	3.2482e-242	1.54142	0.596	0.005	6.73579e-238	Cycling T
Cd8b1	4.08435e-239	1.99198	0.969	0.13	8.46971e-235	CD8 naive
Spc24	1.64217e-234	1.47548	0.681	0.008	3.40538e-230	Cycling T
Gzmk	1.99667e-233	2.76104	0.728	0.031	4.14049e-229	CD8 effector
Tpx2	5.87632e-231	1.63607	0.574	0.005	1.21857e-226	Cycling T
Gpm6b	1.16321e-227	2.07794	0.532	0.013	2.41216e-223	Tfh
Ckap2l	4.57035e-224	1.02845	0.447	0.001	9.47753e-220	Cycling T
Il17a	5.7163e-224	3.99788	0.537	0.029	1.18539e-219	Th17
Sell	5.19702e-222	1.72979	0.811	0.084	1.07771e-217	CD8 naive
Cks1b	1.30822e-207	1.94556	0.787	0.017	2.71286e-203	Cycling T
Hist1h3c	5.26072e-205	1.088	0.362	0	1.09092e-200	Cycling T
Ska1	1.30346e-204	0.764764	0.34	0	2.70299e-200	Cycling T
Dapl1	1.3107e-199	1.46932	0.556	0.031	2.71799e-195	CD8 naive
Aurkb	2.12259e-199	1.11357	0.447	0.003	4.40161e-195	Cycling T
Izumo1r	4.18425e-192	2.35868	0.7	0.052	8.67688e-188	Tfh
Cd8a	1.53028e-191	1.49933	0.795	0.094	3.17333e-187	CD8 naive
Cep55	8.23303e-191	0.97784	0.404	0.002	1.70728e-186	Cycling T
Cdc20	1.46028e-190	1.32619	0.489	0.004	3.02818e-186	Cycling T
Rrm2	4.65019e-188	2.04557	0.66	0.012	9.6431e-184	Cycling T
Kif11	2.27812e-184	1.49546	0.553	0.007	4.72414e-180	Cycling T
Asf1b	6.80795e-183	1.23641	0.532	0.007	1.41176e-178	Cycling T
Esco2	8.08986e-179	1.16059	0.383	0.002	1.67759e-174	Cycling T
Ly6c2	3.96585e-175	1.78681	0.562	0.044	8.22399e-171	CD8 naive
Ncapd2	1.94709e-173	1.42926	0.681	0.015	4.03767e-169	Cycling T
Tacc3	5.75649e-173	1.23556	0.553	0.008	1.19372e-168	Cycling T
S100a4	1.30012e-172	1.78568	0.923	0.506	2.69607e-168	Th17
Pxdc1	1.04692e-171	2.54998	0.511	0.013	2.171e-167	γδ T
Bcl2	1.50558e-169	1.87614	0.932	0.211	3.12212e-165	CD8 naive
Prf1	1.13754e-167	1.21518	0.534	0.04	2.35891e-163	CD8 naive
Fcgrt	7.48623e-167	1.06356	0.438	0.02	1.55242e-162	CD8 naive
Ccr7	1.15261e-164	1.96539	0.873	0.174	2.39017e-160	CD8 naive
Ikzf2	6.35661e-164	3.5037	0.969	0.173	1.31817e-159	Treg
Rad51	4.48182e-163	0.900409	0.447	0.005	9.29395e-159	Cycling T
Rad51ap1	4.84957e-163	1.05087	0.447	0.005	1.00565e-158	Cycling T
Kif4	8.92013e-163	0.85562	0.34	0.001	1.84977e-158	Cycling T
Yes1	4.49615e-162	1.26758	0.531	0.042	9.32366e-158	CD8 naive
Cxcr6	6.82491e-162	2.06605	0.745	0.259	1.41528e-157	Th17
Knl1	4.35515e-158	1.56141	0.489	0.007	9.03127e-154	Cycling T
Cenpp	1.26854e-157	0.807564	0.383	0.003	2.63057e-153	Cycling T
Kif22	5.53324e-157	0.986426	0.404	0.004	1.14743e-152	Cycling T
Plac8	7.43846e-155	1.29966	0.553	0.051	1.54251e-150	CD8 naive
Tmem176b	1.80936e-154	1.93011	0.513	0.075	3.75207e-150	Th17
Cd200	5.39082e-154	2.27798	0.521	0.033	1.11789e-149	Tfh
Cdkn3	5.38765e-152	1.06747	0.383	0.003	1.11724e-147	Cycling T
Hist1h1b	3.31106e-144	2.7266	0.66	0.019	6.86615e-140	Cycling T
Trdc	7.29863e-144	2.73217	0.4	0.008	1.51352e-139	γδ T
Tmem176a	4.82553e-143	1.93111	0.508	0.085	1.00067e-138	Th17
Cdca5	1.1674e-141	0.58057	0.255	0	2.42083e-137	Cycling T
Ckap2	1.76837e-140	1.03215	0.383	0.004	3.66707e-136	Cycling T
Cit	8.61577e-140	1.06124	0.489	0.009	1.78665e-135	Cycling T
Il1rl1	8.17029e-139	3.29006	0.882	0.03	1.69427e-134	DN Treg
Nuf2	1.33397e-138	0.612423	0.298	0.001	2.76625e-134	Cycling T
Pbk	1.92142e-138	0.728192	0.298	0.001	3.98446e-134	Cycling T
Sdc4	1.22078e-137	1.89954	0.473	0.074	2.53154e-133	Th17
Hist1h2ab	9.97183e-135	0.90048	0.277	0.001	2.06786e-130	Cycling T
Cenph	1.10307e-134	0.824518	0.34	0.003	2.28744e-130	Cycling T
Ncapg2	3.40649e-134	1.19732	0.489	0.01	7.06405e-130	Cycling T
Cdk1	2.63557e-133	1.1067	0.489	0.01	5.46539e-129	Cycling T
Gpr18	1.0428e-132	1.07206	0.5	0.049	2.16246e-128	CD8 naive
Mki67	1.57769e-131	3.38176	0.851	0.043	3.27165e-127	Cycling T
Neil3	2.81066e-131	0.698658	0.255	0.001	5.82846e-127	Cycling T
Tbc1d4	2.36405e-129	2.58395	0.795	0.136	4.90233e-125	Tfh
Vim	1.77137e-126	1.54732	0.875	0.604	3.6733e-122	Th17
Prc1	3.71054e-126	1.92774	0.617	0.019	7.69455e-122	Cycling T
Cenpm	7.04581e-126	1.183	0.404	0.006	1.46109e-121	Cycling T
Arhgap11a	3.47832e-125	1.13388	0.468	0.01	7.21299e-121	Cycling T
Ramp1	3.99737e-125	1.73823	0.634	0.211	8.28934e-121	Th17
Sidt1	1.78462e-124	1.06612	0.559	0.07	3.70077e-120	CD8 naive
Eomes	2.58767e-124	2.39904	0.559	0.044	5.36605e-120	CD8 effector
Depdc1a	5.91226e-124	0.762519	0.298	0.002	1.22602e-119	Cycling T
Spag5	2.80001e-123	0.666008	0.319	0.003	5.80638e-119	Cycling T
Plk1	2.70422e-122	0.628523	0.255	0.001	5.60773e-118	Cycling T
Tk1	6.97625e-122	0.999239	0.404	0.007	1.44667e-117	Cycling T
Ncapg	1.4299e-121	0.828198	0.404	0.007	2.96518e-117	Cycling T
Bend4	3.38422e-121	0.901789	0.382	0.027	7.01786e-117	CD8 naive
Tnfrsf4	2.35131e-119	2.39918	0.753	0.108	4.8759e-115	Treg
Melk	3.05003e-119	0.723408	0.34	0.004	6.32484e-115	Cycling T
Ccnb1	3.84598e-119	0.693611	0.277	0.002	7.9754e-115	Cycling T
Spc25	4.02173e-119	0.890835	0.34	0.004	8.33986e-115	Cycling T
Aspm	4.76904e-119	0.778888	0.277	0.002	9.88955e-115	Cycling T
Sgo1	4.76904e-119	0.66119	0.277	0.002	9.88955e-115	Cycling T
Rps19	5.9346e-118	1.07313	1	0.954	1.23066e-113	CD8 naive
Gm28112	7.01888e-118	1.52379	0.327	0.011	1.45551e-113	Treg
Slamf6	3.46792e-117	2.09318	0.711	0.107	7.19144e-113	Tfh
Top2a	1.36808e-116	3.17284	0.915	0.059	2.83698e-112	Cycling T
Stmn1	3.16621e-116	3.70128	1	0.077	6.56576e-112	Cycling T
Itga1	6.78818e-114	1.60438	0.597	0.081	1.40767e-109	Th1
Rflnb	3.47323e-113	1.18158	0.506	0.064	7.20243e-109	CD8 naive
Rpl12	1.26935e-112	1.00795	1	0.953	2.63224e-108	CD8 naive
Ncaph	1.55622e-112	0.726848	0.277	0.002	3.22713e-108	Cycling T
Uhrf1	1.52927e-111	1.24623	0.447	0.01	3.17124e-107	Cycling T
Klk8	4.5838e-111	1.2972	0.792	0.188	9.50543e-107	CD8 naive
Cks2	9.77003e-111	1.46468	0.578	0.096	2.02601e-106	CD8 naive
Rpl13	1.21256e-110	0.887238	1	0.981	2.5145e-106	CD8 naive
Tmsb10	3.87568e-110	1.07862	1	0.908	8.03699e-106	CD8 naive
Hist1h2ae	7.19033e-110	2.73497	0.596	0.022	1.49106e-105	Cycling T
Bcl2l11	9.68804e-110	1.29368	0.699	0.142	2.00901e-105	CD8 naive
Cenpe	1.5685e-109	1.13945	0.404	0.008	3.2526e-105	Cycling T
Capg	3.19019e-109	1.57477	0.702	0.345	6.61549e-105	Th17
Kif15	1.15108e-108	1.05078	0.447	0.011	2.387e-104	Cycling T
Rpl32	1.43649e-106	0.895334	1	0.96	2.97886e-102	CD8 naive
Cd8a	2.70386e-106	2.52291	0.8	0.141	5.607e-102	CD8 TRM
Lgals1	7.53543e-106	1.28702	0.881	0.647	1.56262e-101	Th17
Lef1	8.97331e-106	1.99343	0.618	0.152	1.86079e-101	DN naive
Cd8b1	1.49544e-105	2.51987	0.903	0.19	3.1011e-101	CD8 TRM
Txk	4.48887e-105	1.19656	0.73	0.16	9.30857e-101	CD8 naive
Rps18	1.61796e-104	0.93103	1	0.94	3.35517e-100	CD8 naive
Rps16	4.01364e-104	0.815776	1	0.978	8.32309e-100	CD8 naive
Rps7	9.41137e-101	0.952723	1	0.955	1.95164e-96	CD8 naive
Rpl23	4.04543e-100	0.827011	1	0.978	8.389e-96	CD8 naive
Rps5	1.5176e-99	0.846163	1	0.965	3.14704e-95	CD8 naive
Tnfsf8	1.68571e-99	2.72101	0.768	0.172	3.49566e-95	Tfh
1700025G04Rik	5.80178e-99	0.731269	0.307	0.02	1.20311e-94	CD8 naive
Tnfrsf4	8.80251e-99	1.83293	0.668	0.107	1.82538e-94	Tfh
Pde2a	9.9092e-99	0.855036	0.463	0.06	2.05487e-94	CD8 naive
Rps20	7.94001e-98	0.928679	1	0.952	1.64652e-93	CD8 naive
Rps6	1.06862e-95	0.939826	1	0.895	2.21599e-91	CD8 naive
Brca1	2.18588e-94	0.719154	0.298	0.004	4.53287e-90	Cycling T
Rps3	6.50221e-94	0.809158	1	0.955	1.34836e-89	CD8 naive
Rps10	1.06191e-93	0.770766	1	0.975	2.20209e-89	CD8 naive
Blk	1.31182e-92	1.38177	0.267	0.006	2.72031e-88	γδ T
Rpsa	6.64046e-92	0.787459	1	0.979	1.37703e-87	CD8 naive
Cenpk	1.1489e-90	0.641174	0.298	0.005	2.38246e-86	Cycling T
Rpl17	1.49911e-90	0.770475	1	0.962	3.1087e-86	CD8 naive
Klf3	1.71654e-90	1.01537	0.724	0.171	3.55958e-86	CD8 naive
Diaph3	1.52794e-89	0.961438	0.447	0.014	3.16849e-85	Cycling T
Eea1	2.34805e-89	2.21776	0.658	0.128	4.86915e-85	Tfh
Atp8b4	4.22909e-89	0.896453	0.463	0.069	8.76987e-85	CD8 naive
Satb1	9.29322e-89	1.17087	0.885	0.301	1.92713e-84	CD8 naive
Rpl18	1.79898e-88	0.769668	1	0.955	3.73055e-84	CD8 naive
Ccl5	8.4621e-88	2.70391	0.924	0.25	1.75479e-83	CD8 TRM
Il1rl1	9.58212e-88	2.07651	0.34	0.022	1.98704e-83	Treg
Pkp4	3.61638e-87	0.758322	0.32	0.03	7.49929e-83	CD8 naive
Sgo2a	2.30461e-86	0.702058	0.255	0.003	4.77906e-82	Cycling T
Ckb	3.46201e-86	1.36456	0.333	0.057	7.17917e-82	Th17
Tmsb4x	5.33586e-86	0.60958	0.993	0.995	1.1065e-81	Th17
S100a6	7.66496e-86	1.15725	0.89	0.633	1.58948e-81	Th17
Rpl18a	1.068e-85	0.710258	1	0.971	2.21471e-81	CD8 naive
Dlgap5	1.20169e-85	0.851768	0.34	0.008	2.49193e-81	Cycling T
Nkg7	1.72259e-85	1.09253	0.978	0.373	3.57213e-81	CD8 naive
Itm2b	2.28003e-85	1.0573	0.866	0.776	4.72811e-81	Th17
Rplp0	5.7809e-85	0.83975	1	0.94	1.19879e-80	CD8 naive
Knstrn	8.45686e-85	0.939823	0.447	0.015	1.7537e-80	Cycling T
Ctla2a	1.36453e-83	1.82977	0.931	0.381	2.82963e-79	Th1
Clspn	1.41361e-83	1.43398	0.489	0.02	2.93141e-79	Cycling T
Gramd3	2.01612e-83	1.11202	0.851	0.272	4.18083e-79	CD8 naive
Cpd	2.95919e-83	1.45793	0.373	0.084	6.13646e-79	Th17
Ms4a4b	4.35995e-83	1.14073	0.988	0.595	9.04123e-79	CD8 naive
Rps13	5.42371e-83	0.741911	1	0.953	1.12471e-78	CD8 naive
Hist1h2ap	7.63921e-83	3.89128	0.723	0.052	1.58414e-78	Cycling T
Rras2	8.65354e-83	0.744266	0.376	0.047	1.79448e-78	CD8 naive
Rps2	1.11941e-82	0.866009	1	0.897	2.32133e-78	CD8 naive
Hlf	1.66986e-82	1.33981	0.281	0.036	3.46278e-78	Th17
Tnfrsf9	2.21537e-82	1.82574	0.407	0.04	4.59401e-78	Treg
Rpl10a	2.68409e-82	0.901101	1	0.878	5.566e-78	CD8 naive
Lyst	8.99551e-82	0.907464	0.559	0.112	1.8654e-77	CD8 naive
Gins2	4.12624e-81	0.783909	0.383	0.011	8.55658e-77	Cycling T
Ccl5	1.2168e-80	3.71367	0.868	0.255	2.52327e-76	CD8 effector
Rplp1	1.32507e-80	0.653003	1	0.991	2.74779e-76	CD8 naive
Zbtb16	2.7136e-80	1.4407	0.3	0.011	5.62719e-76	γδ T
Ugcg	4.10063e-79	1.04429	0.649	0.162	8.50348e-75	CD8 naive
Rack1	4.11322e-79	0.785695	1	0.926	8.52959e-75	CD8 naive
Cenpw	4.33301e-79	1.23483	0.574	0.03	8.98536e-75	Cycling T
Abi3bp	4.7847e-79	1.67232	0.3	0.012	9.92203e-75	γδ T
Fgl2	1.05776e-78	1.34737	0.507	0.168	2.19347e-74	Th17
Cd7	4.27572e-78	0.810736	0.36	0.046	8.86655e-74	CD8 naive
Cd44	2.49799e-77	1.26033	0.695	0.385	5.18008e-73	Th17
Cd55	2.88785e-77	0.748768	0.342	0.041	5.98853e-73	CD8 naive
Itgae	1.01834e-76	1.6366	0.393	0.036	2.11172e-72	CD8 TRM
5830411N06Rik	1.05788e-76	1.89411	0.356	0.019	2.19372e-72	γδ T
Ccdc34	1.3047e-76	1.42739	0.617	0.037	2.70555e-72	Cycling T
Rpl15	1.38898e-76	0.837634	0.997	0.876	2.88032e-72	CD8 naive
Nrn1	1.7442e-76	1.56848	0.284	0.02	3.61695e-72	Tfh
Rps9	1.89022e-76	0.674897	1	0.967	3.91974e-72	CD8 naive
Rps4x	3.23959e-76	0.720153	1	0.96	6.71794e-72	CD8 naive
E2f2	3.8993e-76	0.835177	0.426	0.016	8.08599e-72	Cycling T
Rpl3	4.80383e-76	0.792531	1	0.914	9.9617e-72	CD8 naive
Cenps	4.41195e-75	0.515195	0.255	0.004	9.14905e-71	Cycling T
Rgs1	6.16264e-75	1.61387	0.709	0.422	1.27795e-70	Th17
Rps15a	1.07016e-74	0.658309	1	0.962	2.21919e-70	CD8 naive
Pmf1	6.29397e-73	1.08983	0.553	0.03	1.30518e-68	Cycling T
Actn2	6.73488e-73	1.22376	0.282	0.046	1.39661e-68	Th17
Rps24	8.01965e-73	0.630173	1	0.986	1.66303e-68	CD8 naive
Tm6sf1	2.43576e-72	0.771558	0.422	0.071	5.05104e-68	CD8 naive
Rpl8	2.54523e-72	0.652055	1	0.961	5.27804e-68	CD8 naive
Rad54l	4.82933e-72	0.585556	0.255	0.005	1.00146e-67	Cycling T
Eef1b2	4.21883e-71	0.891711	0.994	0.818	8.74859e-67	CD8 naive
Hmgb3	6.45272e-71	0.928078	0.553	0.031	1.3381e-66	Cycling T
Mad2l1	1.88139e-70	0.97119	0.426	0.018	3.90144e-66	Cycling T
Calca	7.06576e-70	1.84709	0.325	0.036	1.46523e-65	Th1
Tent5a	8.22613e-69	2.14031	0.586	0.117	1.70585e-64	Treg
Rps27a	2.18502e-68	0.620908	1	0.963	4.53108e-64	CD8 naive
Spry1	5.4948e-68	1.30081	0.332	0.034	1.13946e-63	Tfh
Ahnak	1.94833e-67	1.03229	0.828	0.633	4.04025e-63	Th17
Furin	2.07636e-67	1.85779	0.506	0.222	4.30575e-63	Th17
Dhfr	8.82981e-67	1.04121	0.383	0.015	1.83104e-62	Cycling T
Tyms	1.15124e-66	1.52859	0.553	0.035	2.38733e-62	Cycling T
Gm10076	1.96655e-66	0.976226	0.975	0.538	4.07803e-62	CD8 naive
Prim1	6.35756e-66	0.898231	0.468	0.024	1.31837e-61	Cycling T
Ctsw	1.45505e-65	0.823131	0.814	0.262	3.01734e-61	CD8 naive
Podnl1	3.33213e-65	1.23293	0.437	0.157	6.90984e-61	Th17
Socs3	4.36615e-65	0.615014	0.54	0.121	9.05408e-61	CD8 naive
Areg	4.79168e-65	2.19148	0.401	0.05	9.9365e-61	Treg
Cdh1	9.0042e-65	0.99163	0.303	0.033	1.8672e-60	Th1
Rps12	2.22009e-64	0.643449	1	0.962	4.6038e-60	CD8 naive
Ifi27l2a	2.34159e-64	1.76475	0.795	0.252	4.85576e-60	Tfh
Satb1	2.56265e-64	1.72784	0.716	0.323	5.31416e-60	DN naive
Smc2	3.34012e-64	1.9524	0.745	0.07	6.92642e-60	Cycling T
Pole	2.58111e-63	0.643638	0.277	0.007	5.35245e-59	Cycling T
Rbpj	2.78254e-63	1.12769	0.574	0.277	5.77015e-59	Th17
Trgv2	3.11369e-63	1.38056	0.276	0.02	6.45685e-59	CD8 TRM
Ttn	4.00746e-63	1.61384	0.259	0.019	8.31027e-59	Treg
S1pr1	5.23883e-63	0.652401	0.789	0.245	1.08638e-58	CD8 naive
Rpl9	5.30748e-63	0.662763	0.997	0.938	1.10061e-58	CD8 naive
Rpl19	1.3208e-62	0.554075	1	0.979	2.73893e-58	CD8 naive
Hmgn2	1.69238e-62	1.85709	0.872	0.102	3.50949e-58	Cycling T
Rpl28	2.01015e-62	0.682124	1	0.922	4.16844e-58	CD8 naive
AA467197	3.13332e-62	1.10703	0.359	0.052	6.49756e-58	Th1
Rpl36a	4.10945e-62	0.834088	0.991	0.787	8.52176e-58	CD8 naive
Pdlim1	2.5773e-61	0.653511	0.326	0.049	5.34454e-57	CD8 naive
Rpl35	2.63494e-61	0.823274	0.997	0.752	5.46408e-57	CD8 naive
Rpl27a	3.28755e-61	0.568138	1	0.973	6.8174e-57	CD8 naive
Rps8	5.88913e-61	0.594743	1	0.973	1.22123e-56	CD8 naive
Rps23	1.93016e-60	0.558876	1	0.963	4.00257e-56	CD8 naive
Rps11	3.63193e-60	0.583555	1	0.966	7.53154e-56	CD8 naive
Rnf138	8.87116e-60	0.839723	0.693	0.223	1.83961e-55	CD8 naive
Ndc80	1.70343e-59	0.868775	0.468	0.026	3.53241e-55	Cycling T
Hk2	3.14697e-59	2.57944	0.433	0.043	6.52587e-55	γδ T
Mcm3	1.02313e-58	1.49088	0.66	0.057	2.12166e-54	Cycling T
Arl4c	1.38942e-58	0.912119	0.761	0.271	2.88124e-54	CD8 naive
Ighm	1.78792e-58	1.89963	0.599	0.146	3.7076e-54	Treg
Uba52	2.02044e-58	0.885366	0.969	0.558	4.18979e-54	CD8 naive
Lag3	2.79285e-58	1.26845	0.258	0.023	5.79153e-54	Tfh
Klrc1	3.71097e-58	1.53085	0.276	0.023	7.69544e-54	CD8 TRM
Rpl11	4.79039e-58	0.600224	1	0.954	9.93382e-54	CD8 naive
Mcm7	4.88082e-58	1.39743	0.596	0.047	1.01214e-53	Cycling T
Fgl2	9.9713e-58	1.28265	0.714	0.225	2.06775e-53	Th1
Klrd1	1.61245e-57	0.511962	0.363	0.064	3.34375e-53	CD8 naive
Rrm1	1.86236e-57	1.49748	0.596	0.048	3.86198e-53	Cycling T
Nsg2	2.84923e-57	0.586224	0.342	0.058	5.90844e-53	CD8 naive
Ccr7	3.99829e-57	1.43655	0.602	0.209	8.29126e-53	DN naive
Rps14	1.3466e-56	0.532723	1	0.976	2.79245e-52	CD8 naive
Rnf157	2.92328e-56	0.649903	0.382	0.074	6.06201e-52	CD8 naive
Tox	3.33642e-56	1.4018	0.558	0.128	6.91873e-52	Tfh
Lig1	1.05692e-55	1.50036	0.596	0.049	2.19174e-51	Cycling T
Hist1h2bj	1.39515e-55	0.745255	0.255	0.007	2.89313e-51	Cycling T
Rpl30	1.79293e-55	0.548063	1	0.966	3.71799e-51	CD8 naive
Il1r1	2.32592e-55	1.18443	0.322	0.023	4.82327e-51	γδ T
Nin	3.39339e-55	0.746988	0.503	0.127	7.03687e-51	CD8 naive
Mcm5	6.01363e-55	1.23289	0.532	0.039	1.24705e-50	Cycling T
Sh3bgrl3	6.97369e-55	1.04912	0.991	0.815	1.44613e-50	Th1
Hmgn1	7.74645e-55	0.632806	0.469	0.11	1.60638e-50	CD8 naive
Pja1	3.49123e-54	0.665239	0.385	0.077	7.23975e-50	CD8 naive
Nkg7	4.0509e-54	1.86924	0.941	0.418	8.40036e-50	CD8 effector
Gm42418	4.54823e-54	0.628925	0.998	0.997	9.43166e-50	Th17
Pou2f2	4.84811e-54	1.52565	0.547	0.133	1.00535e-49	Tfh
Atp11b	5.32627e-54	0.760091	0.63	0.191	1.10451e-49	CD8 naive
Hells	5.58674e-54	1.46238	0.532	0.04	1.15852e-49	Cycling T
Rpl4	8.09308e-54	0.707941	0.997	0.836	1.67826e-49	CD8 naive
Vps37b	1.1607e-53	1.17712	0.911	0.646	2.40695e-49	DN naive
Ly6a	2.01706e-53	1.35195	0.758	0.294	4.18278e-49	Th1
Npm1	5.12385e-53	0.801682	0.975	0.704	1.06253e-48	CD8 naive
Glipr2	5.39631e-53	0.689377	0.472	0.116	1.11903e-48	CD8 naive
Znrf1	5.99386e-53	1.20522	0.432	0.183	1.24295e-48	Th17
Lockd	7.75367e-53	1.44097	0.66	0.063	1.60788e-48	Cycling T
Nr4a2	1.80537e-52	2.22629	0.625	0.153	3.74379e-48	CD8 effector
Pik3ip1	2.59588e-52	0.529368	0.289	0.045	5.38307e-48	CD8 naive
Rpl14	4.06985e-52	0.603158	0.997	0.915	8.43965e-48	CD8 naive
Chil3	6.98922e-52	1.48724	0.584	0.323	1.44935e-47	Th17
Fbxo5	7.15774e-52	0.806514	0.277	0.01	1.4843e-47	Cycling T
Ctsw	8.13693e-52	1.2706	0.745	0.288	1.68735e-47	Th1
Avpi1	8.66187e-52	1.66002	0.467	0.058	1.79621e-47	γδ T
Itgav	1.39155e-51	1.64928	0.531	0.119	2.88566e-47	Treg
Arl6ip5	2.16971e-51	0.828009	0.696	0.252	4.49933e-47	CD8 naive
Malat1	2.83208e-51	0.517378	0.998	1	5.87287e-47	Th17
AY036118	3.59129e-51	1.01788	0.861	0.773	7.44726e-47	Th17
Isg20	5.6063e-51	1.14461	0.368	0.069	1.16258e-46	Th1
Ezh2	1.18025e-50	1.58839	0.766	0.089	2.44748e-46	Cycling T
Rfc5	3.15288e-50	0.792059	0.383	0.021	6.53812e-46	Cycling T
Rps8	4.73957e-50	0.692691	0.982	0.976	9.82845e-46	DN naive
Rpl35a	6.8583e-50	0.499848	1	0.96	1.42221e-45	CD8 naive
Tcf7	1.10902e-49	0.632568	0.683	0.223	2.29978e-45	CD8 naive
Npm3	1.26903e-49	0.654057	0.575	0.171	2.6316e-45	CD8 naive
Rplp2	4.71916e-49	0.497291	1	0.964	9.78613e-45	CD8 naive
Ifi27l2a	5.38838e-49	1.85135	0.759	0.26	1.11739e-44	Treg
Chaf1a	7.42048e-49	0.623565	0.277	0.011	1.53879e-44	Cycling T
Brca2	8.22225e-49	0.588917	0.277	0.011	1.70505e-44	Cycling T
Lef1	9.91136e-49	0.527192	0.562	0.16	2.05532e-44	CD8 naive
Rpl23a	1.00279e-48	0.59998	0.997	0.916	2.07949e-44	CD8 naive
H2afx	7.85987e-48	1.66341	0.787	0.103	1.6299e-43	Cycling T
AU020206	8.79706e-48	1.04313	0.598	0.352	1.82425e-43	Th17
Ctla4	1.56815e-47	1.28034	0.589	0.332	3.25188e-43	Th17
Rps24	2.63719e-47	0.620107	0.988	0.987	5.46874e-43	DN naive
Il2rb	3.44034e-47	0.796594	0.839	0.376	7.13424e-43	CD8 naive
Rpl26	4.80146e-47	0.532234	1	0.944	9.95679e-43	CD8 naive
Gmnn	5.56595e-47	1.20275	0.596	0.057	1.15421e-42	Cycling T
Fth1	5.69295e-47	0.607004	0.97	0.962	1.18055e-42	Th17
Btla	9.86859e-47	1.0596	0.305	0.045	2.04645e-42	Tfh
Evl	1.29811e-46	0.615143	0.432	0.109	2.6919e-42	CD8 naive
Ccr2	1.52157e-46	1.2207	0.714	0.282	3.15528e-42	Th1
Heatr5a	1.54447e-46	0.600705	0.323	0.064	3.20277e-42	CD8 naive
Rps20	1.60219e-46	0.825988	0.972	0.956	3.32246e-42	DN naive
Cd40lg	1.86487e-46	1.16774	0.433	0.101	3.86719e-42	Th1
Rpl5	2.07055e-46	0.60426	0.997	0.901	4.29369e-42	CD8 naive
Nkg7	3.68453e-46	1.62988	0.91	0.418	7.64062e-42	CD8 TRM
Racgap1	4.23422e-46	1.26577	0.596	0.059	8.7805e-42	Cycling T
Rplp1	8.28921e-46	0.590332	0.997	0.991	1.71893e-41	DN naive
A930005H10Rik	1.94125e-45	0.551922	0.484	0.132	4.02558e-41	CD8 naive
2310001H17Rik	1.94201e-45	1.07229	0.405	0.081	4.02715e-41	Tfh
Rpl13a	2.16077e-45	0.473696	1	0.967	4.48079e-41	CD8 naive
Tcrg-C1	2.68203e-45	1.58147	0.356	0.037	5.56172e-41	γδ T
Rpl8	2.69983e-45	0.752296	0.966	0.966	5.59864e-41	DN naive
S100a4	2.99923e-45	1.06061	0.965	0.595	6.2195e-41	Th1
Wdr89	4.15377e-45	0.594963	0.447	0.119	8.61367e-41	CD8 naive
Ptpn13	5.83703e-45	2.15073	0.559	0.043	1.21042e-40	DN Treg
Rpl7a	6.5163e-45	0.630853	0.984	0.803	1.35129e-40	CD8 naive
S1pr1	1.33205e-44	1.23462	0.612	0.267	2.76228e-40	DN naive
Rpl10	2.20682e-44	0.616661	0.997	0.836	4.57628e-40	CD8 naive
Prdx4	3.58723e-44	1.09166	0.489	0.041	7.43884e-40	Cycling T
Il2ra	4.85746e-44	1.76891	0.544	0.094	1.00729e-39	γδ T
Nrm	5.08266e-44	0.840124	0.468	0.037	1.05399e-39	Cycling T
Izumo1r	7.99013e-44	1.50681	0.407	0.077	1.65691e-39	Treg
Dtl	9.87005e-44	0.739959	0.362	0.022	2.04675e-39	Cycling T
Nmral1	1.20673e-43	0.455964	0.255	0.01	2.50239e-39	Cycling T
Tmem176a	1.73172e-43	1.7399	0.778	0.188	3.59107e-39	γδ T
Kif20b	3.50334e-43	0.923577	0.404	0.028	7.26488e-39	Cycling T
Tnfaip8l2	5.77156e-43	0.541943	0.438	0.115	1.19685e-38	CD8 naive
Rpl36	6.33646e-43	0.498896	1	0.95	1.31399e-38	CD8 naive
Tmem65	8.3259e-43	1.22997	0.458	0.109	1.72654e-38	Tfh
Cst7	8.56547e-43	0.58753	0.472	0.134	1.77622e-38	CD8 naive
Riok1	8.7101e-43	0.659748	0.472	0.137	1.80621e-38	CD8 naive
Cd226	1.48242e-42	1.03534	0.428	0.204	3.07409e-38	Th17
BC018473	1.63048e-42	1.21135	0.499	0.277	3.38112e-38	Th17
Hif1a	2.15179e-42	1.53189	0.774	0.368	4.46217e-38	Tfh
Il4ra	3.40283e-42	0.614204	0.581	0.191	7.05646e-38	CD8 naive
Rbpj	3.512e-42	1.00931	0.779	0.325	7.28283e-38	Th1
Cmah	3.767e-42	0.575267	0.351	0.081	7.81163e-38	CD8 naive
Atad5	5.58207e-42	0.624499	0.34	0.02	1.15755e-37	Cycling T
Hist1h3e	1.21238e-41	0.7811	0.255	0.011	2.51411e-37	Cycling T
Lrig1	1.57828e-41	1.00237	0.295	0.047	3.27288e-37	Tfh
Ptpn11	2.83766e-41	1.27015	0.468	0.123	5.88445e-37	Tfh
Pik3r5	5.16179e-41	0.48079	0.342	0.078	1.0704e-36	CD8 naive
Rpl7	5.21564e-41	0.513652	1	0.926	1.08157e-36	CD8 naive
Nme2	8.57154e-41	0.69441	0.984	0.639	1.77748e-36	CD8 naive
Klf2	1.14079e-40	0.597582	0.891	0.419	2.36566e-36	CD8 naive
Gng2	1.6648e-40	1.02225	0.528	0.332	3.4523e-36	Th17
Fen1	1.71322e-40	0.719487	0.383	0.027	3.5527e-36	Cycling T
Dusp10	3.56111e-40	1.36647	0.434	0.158	7.38468e-36	DN naive
Lmnb1	4.06821e-40	1.55693	0.894	0.155	8.43625e-36	Cycling T
Tiam1	5.25199e-40	1.04768	0.4	0.088	1.0891e-35	Tfh
Cbx5	5.28024e-40	1.14657	0.638	0.076	1.09496e-35	Cycling T
Ms4a6b	6.82331e-40	0.7514	0.922	0.515	1.41495e-35	CD8 naive
Rps29	7.0128e-40	0.631515	0.988	0.99	1.45424e-35	DN naive
Xrn2	8.2399e-40	0.682217	0.665	0.253	1.70871e-35	CD8 naive
Lmna	1.30389e-39	1.20489	0.362	0.155	2.70389e-35	Th17
Selenoh	1.89447e-39	1.42371	0.872	0.148	3.92857e-35	Cycling T
Lgals1	2.72024e-39	0.939302	0.961	0.693	5.64096e-35	Th1
Tmem176b	2.74801e-39	1.66182	0.744	0.183	5.69854e-35	γδ T
Gata3	2.83427e-39	2.75223	0.941	0.17	5.87743e-35	DN Treg
Rpl21	3.08153e-39	0.443936	1	0.951	6.39016e-35	CD8 naive
Rps27	3.62776e-39	0.574177	0.982	0.982	7.52288e-35	DN naive
Thy1	4.44025e-39	0.760612	0.75	0.62	9.20775e-35	Th17
Phgdh	5.31815e-39	1.05255	0.681	0.087	1.10282e-34	Cycling T
Gm2682	9.11497e-39	0.464211	0.255	0.048	1.89017e-34	CD8 naive
Incenp	1.17547e-38	1.11277	0.447	0.039	2.43757e-34	Cycling T
Rps16	1.29074e-38	0.59193	0.991	0.979	2.6766e-34	DN naive
Gimap9	1.34066e-38	0.68095	0.59	0.213	2.78013e-34	CD8 naive
Rps4x	1.51821e-38	0.726288	0.957	0.965	3.1483e-34	DN naive
Ccr2	1.91961e-38	1.0057	0.477	0.254	3.9807e-34	Th17
Cd52	1.96039e-38	0.84498	0.978	0.886	4.06526e-34	Th1
Hopx	2.43908e-38	1.64584	0.636	0.225	5.05792e-34	Treg
Ppil1	2.48404e-38	0.894335	0.468	0.043	5.15114e-34	Cycling T
Rpl24	3.57627e-38	0.496136	0.997	0.913	7.41612e-34	CD8 naive
Rps19	4.60028e-38	0.675305	0.963	0.959	9.5396e-34	DN naive
S1pr4	5.02151e-38	0.589432	0.491	0.155	1.04131e-33	CD8 naive
Klrk1	5.5309e-38	1.45435	0.379	0.073	1.14694e-33	CD8 TRM
Tuba1b	5.92573e-38	2.53293	0.894	0.198	1.22882e-33	Cycling T
Emp3	6.10003e-38	0.817965	0.688	0.54	1.26496e-33	Th17
Jun	7.45072e-38	1.19438	0.541	0.33	1.54506e-33	Th17
Rps28	7.84283e-38	0.693929	0.985	0.969	1.62637e-33	DN naive
Tmpo	1.18783e-37	1.75718	0.872	0.165	2.46321e-33	Cycling T
Mmp25	3.82798e-37	1.4148	0.3	0.032	7.93808e-33	γδ T
Csf1	4.02031e-37	0.931101	0.342	0.076	8.33691e-33	Th1
Cd27	4.86909e-37	0.454222	0.599	0.208	1.0097e-32	CD8 naive
Plk4	5.18511e-37	0.755452	0.404	0.033	1.07524e-32	Cycling T
Tfdp1	5.81722e-37	0.863052	0.447	0.041	1.20632e-32	Cycling T
Fbl	6.14568e-37	0.528684	0.497	0.16	1.27443e-32	CD8 naive
Klrd1	7.28608e-37	1.4789	0.393	0.082	1.51092e-32	CD8 TRM
Rpl22	1.25926e-36	0.518709	1	0.902	2.61132e-32	CD8 naive
Kbtbd11	1.97628e-36	0.452328	0.494	0.157	4.09821e-32	CD8 naive
Mrps6	2.10258e-36	1.19546	0.479	0.14	4.36012e-32	Tfh
Cish	2.46982e-36	0.982812	0.353	0.155	5.12167e-32	Th17
Ctla4	2.92888e-36	1.1739	0.87	0.378	6.07362e-32	Treg
Fasl	3.06328e-36	0.50306	0.379	0.103	6.35232e-32	CD8 naive
Spata13	3.84563e-36	0.584429	0.432	0.132	7.97468e-32	CD8 naive
Mfsd6	4.19318e-36	0.510244	0.385	0.106	8.6954e-32	CD8 naive
Rpl39	5.14748e-36	0.432916	1	0.966	1.06743e-31	CD8 naive
Tnfrsf18	5.92201e-36	1.4914	0.654	0.256	1.22805e-31	Treg
Itgb1	6.30303e-36	1.17717	0.8	0.401	1.30706e-31	Tfh
Fam169b	8.66657e-36	0.499596	0.425	0.126	1.79719e-31	CD8 naive
St6galnac2	8.75542e-36	0.993898	0.306	0.122	1.81561e-31	Th17
Tank	9.19649e-36	1.25411	0.479	0.14	1.90708e-31	Tfh
Rfwd3	1.31638e-35	0.85221	0.447	0.042	2.72978e-31	Cycling T
Lyz2	1.66677e-35	1.14699	0.571	0.367	3.45638e-31	Th17
H2-Q10	3.55467e-35	0.4945	0.283	0.064	7.37133e-31	CD8 naive
Ppp1r14b	3.59089e-35	0.556524	0.559	0.197	7.44643e-31	CD8 naive
N4bp1	4.25067e-35	0.563573	0.447	0.14	8.81461e-31	CD8 naive
Crim1	4.71652e-35	0.373299	0.261	0.054	9.78064e-31	CD8 naive
Selplg	4.79488e-35	0.596466	0.932	0.519	9.94315e-31	CD8 naive
Bhlhe40	7.44836e-35	0.948232	0.597	0.401	1.54457e-30	Th17
Lmo4	1.96431e-34	2.81471	0.6	0.156	4.0734e-30	γδ T
Elovl5	2.11505e-34	0.4591	0.391	0.113	4.38597e-30	CD8 naive
Dst	2.17992e-34	1.07034	0.309	0.056	4.5205e-30	Treg
Actn1	2.70652e-34	1.1089	0.26	0.065	5.61252e-30	DN naive
S100a10	4.26578e-34	0.526991	0.859	0.786	8.84595e-30	Th17
Junb	5.38857e-34	0.83663	0.884	0.864	1.11743e-29	Th17
Tubb5	5.59462e-34	2.69506	1	0.372	1.16016e-29	Cycling T
Actb	5.98789e-34	0.416342	0.983	0.995	1.24171e-29	Th17
1500009L16Rik	7.2809e-34	0.902083	0.255	0.014	1.50984e-29	Cycling T
H2afv	1.12686e-33	1.89514	0.957	0.251	2.33676e-29	Cycling T
Abcb1a	1.35228e-33	0.469992	0.292	0.07	2.80423e-29	CD8 naive
Cd69	1.44952e-33	1.19994	0.513	0.325	3.00588e-29	Th17
Ulbp1	1.5829e-33	0.649473	0.298	0.02	3.28246e-29	Cycling T
Hspe1	2.39317e-33	0.637084	0.829	0.416	4.96272e-29	CD8 naive
Suclg1	2.72311e-33	0.507297	0.407	0.125	5.64692e-29	CD8 naive
Rpl29	2.76686e-33	0.58913	0.783	0.356	5.73763e-29	CD8 naive
Hmgb2	3.10532e-33	3.04194	1	0.545	6.43951e-29	Cycling T
Nop56	5.26744e-33	0.531523	0.556	0.204	1.09231e-28	CD8 naive
Rplp0	5.33724e-33	0.735298	0.966	0.944	1.10678e-28	DN naive
Pik3cd	1.00936e-32	0.480307	0.525	0.183	2.09311e-28	CD8 naive
Gramd3	1.15203e-32	0.97153	0.612	0.303	2.38897e-28	DN naive
Serpinb1a	1.17875e-32	1.30623	0.333	0.045	2.44438e-28	γδ T
Trat1	1.46103e-32	1.11329	0.264	0.062	3.02975e-28	CD4
Rpl22l1	1.77702e-32	0.624502	0.941	0.602	3.685e-28	CD8 naive
Dyrk2	2.00337e-32	0.43553	0.332	0.089	4.15438e-28	CD8 naive
Maf	2.31097e-32	0.687275	0.602	0.367	4.79227e-28	Th17
Eef1g	2.51865e-32	0.651687	0.919	0.578	5.22293e-28	CD8 naive
Dut	4.02865e-32	1.80609	0.723	0.139	8.35421e-28	Cycling T
Cdc25b	4.37738e-32	1.06615	0.447	0.047	9.07738e-28	Cycling T
Elmsan1	5.21314e-32	0.417601	0.438	0.139	1.08105e-27	CD8 naive
Rps27a	5.90113e-32	0.534747	0.969	0.967	1.22372e-27	DN naive
Gimap7	6.71213e-32	0.517104	0.5	0.177	1.3919e-27	CD8 naive
Icos	6.81955e-32	0.961085	0.627	0.451	1.41417e-27	Th17
Orc6	9.0836e-32	0.777031	0.447	0.047	1.88367e-27	Cycling T
Ubald2	9.26105e-32	0.546305	0.745	0.337	1.92046e-27	CD8 naive
Limd2	1.12044e-31	0.579928	0.807	0.383	2.32345e-27	CD8 naive
Cxcr6	1.34814e-31	0.703134	0.788	0.364	2.79563e-27	Th1
Id2	1.63717e-31	0.866449	0.638	0.467	3.39499e-27	Th17
Sh3bgrl3	1.92767e-31	0.529598	0.873	0.812	3.99742e-27	Th17
Usp1	2.05149e-31	1.05782	0.702	0.111	4.25418e-27	Cycling T
Siva1	2.20879e-31	1.11976	0.596	0.085	4.58037e-27	Cycling T
S100a6	2.95862e-31	0.876524	0.961	0.684	6.1353e-27	Th1
Chd7	3.04245e-31	0.476113	0.587	0.224	6.30913e-27	CD8 naive
Acp5	3.3245e-31	0.45237	0.503	0.175	6.89403e-27	CD8 naive
Podnl1	3.32751e-31	0.880233	0.563	0.208	6.90027e-27	Th1
Park7	4.53058e-31	0.54443	0.776	0.36	9.39506e-27	CD8 naive
Rgs1	4.98418e-31	1.1291	0.805	0.478	1.03357e-26	Th1
Saraf	5.01002e-31	0.617155	0.894	0.534	1.03893e-26	CD8 naive
Igf1r	6.3478e-31	1.56799	0.422	0.077	1.31634e-26	γδ T
Rpl21	6.38872e-31	0.623964	0.966	0.955	1.32483e-26	DN naive
Hist1h1e	6.68257e-31	1.59691	0.702	0.12	1.38576e-26	Cycling T
Rcc1	7.49483e-31	0.511865	0.255	0.016	1.5542e-26	Cycling T
Itgb1	9.04976e-31	1.20275	0.658	0.402	1.87665e-26	CD4
Hspbp1	1.04533e-30	0.419328	0.255	0.059	2.1677e-26	CD8 naive
Prkca	1.07453e-30	1.07984	0.553	0.198	2.22826e-26	Tfh
Ptms	1.30655e-30	1.18159	0.5	0.168	2.70938e-26	Tfh
Klf6	1.31749e-30	0.83959	0.704	0.58	2.73208e-26	Th17
Gnl3	1.40428e-30	0.454539	0.416	0.133	2.91205e-26	CD8 naive
Rpl13	1.63789e-30	0.574471	0.988	0.983	3.3965e-26	DN naive
Rfc3	1.68529e-30	0.699189	0.383	0.036	3.49479e-26	Cycling T
Slc5a3	1.70411e-30	1.2842	0.379	0.102	3.53381e-26	Tfh
Cdc42se1	2.27363e-30	0.454914	0.469	0.162	4.71483e-26	CD8 naive
Ppp2r5a	2.64821e-30	0.498475	0.689	0.285	5.49159e-26	CD8 naive
Rpl37	2.96861e-30	0.380452	1	0.96	6.156e-26	CD8 naive
Ahnak	3.18681e-30	0.798521	0.939	0.667	6.60848e-26	Th1
Lsm2	4.56501e-30	1.0903	0.617	0.093	9.46646e-26	Cycling T
Rora	4.64087e-30	1.75053	0.889	0.391	9.62377e-26	γδ T
Ctnnb1	5.19634e-30	0.558088	0.512	0.192	1.07756e-25	CD8 naive
Mis18a	6.02967e-30	0.748161	0.426	0.045	1.25037e-25	Cycling T
Vim	6.16911e-30	0.794211	0.931	0.66	1.27929e-25	Th1
Rpl23	6.45916e-30	0.510066	0.988	0.979	1.33944e-25	DN naive
Rilpl2	7.40212e-30	1.05188	0.442	0.136	1.53498e-25	Tfh
Cct6a	7.93063e-30	0.486484	0.519	0.19	1.64457e-25	CD8 naive
Herc4	9.32671e-30	0.394418	0.366	0.11	1.93408e-25	CD8 naive
Sh2d1a	1.17427e-29	1.33222	0.515	0.164	2.43508e-25	CD8 effector
Rfc4	1.28034e-29	0.617194	0.319	0.026	2.65505e-25	Cycling T
Rpsa	1.89108e-29	0.607309	0.988	0.981	3.92154e-25	DN naive
Crlf3	2.66113e-29	0.589367	0.693	0.331	5.51839e-25	CD8 naive
Tmem64	3.03462e-29	0.795251	0.417	0.22	6.29289e-25	Th17
Ramp3	4.18614e-29	1.84568	0.489	0.113	8.6808e-25	γδ T
Rps15	4.39035e-29	0.411498	1	0.947	9.10427e-25	CD8 naive
2022-09-11	4.75669e-29	0.916945	0.371	0.199	9.86394e-25	Th17
Tcp11l2	5.87928e-29	0.362251	0.388	0.121	1.21919e-24	CD8 naive
Rpl6	7.56612e-29	0.365596	1	0.957	1.56899e-24	CD8 naive
Tagln2	8.51553e-29	0.844076	0.652	0.533	1.76586e-24	Th17
Cd83	9.09557e-29	1.56076	0.321	0.075	1.88615e-24	Treg
Nrp1	1.6768e-28	1.00686	0.363	0.097	3.47719e-24	Tfh
Ccnd3	2.18054e-28	0.906299	0.494	0.332	4.52179e-24	Th17
Jak2	2.28063e-28	1.0167	0.484	0.166	4.72934e-24	Tfh
Nhp2	2.89745e-28	0.493461	0.407	0.139	6.00845e-24	CD8 naive
Ostf1	3.08307e-28	0.506541	0.86	0.436	6.39337e-24	CD8 naive
Ablim1	3.18056e-28	0.581592	0.876	0.499	6.59552e-24	CD8 naive
Camk2n1	3.81027e-28	0.805689	0.263	0.105	7.90136e-24	Th17
Sh2d2a	5.93499e-28	0.580076	0.661	0.305	1.23074e-23	CD8 naive
Rps28	6.4761e-28	0.313886	1	0.967	1.34295e-23	CD8 naive
Tob1	6.69693e-28	0.458667	0.407	0.136	1.38874e-23	CD8 naive
Rps27	6.84338e-28	0.33578	1	0.979	1.41911e-23	CD8 naive
Mir155hg	7.92366e-28	0.972449	0.268	0.057	1.64313e-23	Tfh
Dgka	7.99016e-28	0.398254	0.472	0.168	1.65692e-23	CD8 naive
Serpinb9	8.22659e-28	0.335119	0.267	0.069	1.70595e-23	CD8 naive
Rps25	8.64661e-28	0.474675	0.991	0.866	1.79305e-23	CD8 naive
Rnaseh2b	8.69927e-28	0.729769	0.34	0.032	1.80397e-23	Cycling T
Nfkb1	9.4509e-28	1.34722	0.772	0.405	1.95983e-23	Treg
AU020206	9.88341e-28	0.779535	0.753	0.393	2.04952e-23	Th1
Rpl35a	1.16829e-27	0.497717	0.966	0.964	2.42269e-23	DN naive
Psat1	1.3609e-27	0.478049	0.298	0.024	2.8221e-23	Cycling T
Trbc1	1.37207e-27	0.384284	0.972	0.51	2.84526e-23	CD8 naive
Rps21	1.86292e-27	0.503818	0.994	0.983	3.86314e-23	DN naive
Zswim6	2.10593e-27	0.341747	0.289	0.079	4.36706e-23	CD8 naive
Maf	2.34147e-27	0.840232	0.779	0.403	4.85551e-23	Th1
Csrp1	2.37124e-27	1.12947	0.532	0.077	4.91724e-23	Cycling T
Rpl35	2.44421e-27	0.681587	0.899	0.765	5.06856e-23	DN naive
Wls	2.67257e-27	1.08254	0.284	0.059	5.5421e-23	Treg
Hjurp	2.88395e-27	0.958169	0.511	0.071	5.98045e-23	Cycling T
Cd6	2.90521e-27	0.822307	0.766	0.416	6.02453e-23	Th1
Cnp	4.83735e-27	0.422732	0.366	0.119	1.00312e-22	CD8 naive
Resf1	5.99883e-27	0.49492	0.677	0.313	1.24398e-22	CD8 naive
Tcf19	6.50226e-27	0.782736	0.255	0.019	1.34837e-22	Cycling T
F2r	7.53665e-27	0.376041	0.537	0.208	1.56287e-22	CD8 naive
Id2	9.58946e-27	0.894376	0.81	0.49	1.98857e-22	Th1
Cd226	1.08503e-26	0.851467	0.571	0.242	2.25002e-22	Th1
Epsti1	1.22837e-26	0.383214	0.463	0.169	2.54727e-22	CD8 naive
Fkbp2	1.37225e-26	0.995821	0.681	0.118	2.84563e-22	Cycling T
Ifi27	1.45322e-26	0.525372	0.637	0.28	3.01353e-22	CD8 naive
Snx18	1.48604e-26	1.31243	0.531	0.196	3.08159e-22	Treg
Tomm5	1.85407e-26	0.375137	0.46	0.165	3.84479e-22	CD8 naive
Ccr5	1.86088e-26	1.33262	0.353	0.086	3.85891e-22	CD8 effector
Tox	1.93097e-26	1.13969	0.451	0.139	4.00426e-22	Treg
Hist1h4d	1.96961e-26	1.56363	0.596	0.104	4.08438e-22	Cycling T
Rpl6	2.35248e-26	0.572311	0.954	0.963	4.87833e-22	DN naive
Snhg8	3.23091e-26	0.403457	0.581	0.234	6.69993e-22	CD8 naive
S100a11	3.65333e-26	0.653101	0.737	0.613	7.57591e-22	Th17
Ckap5	3.68184e-26	1.01116	0.468	0.062	7.63503e-22	Cycling T
Rps3	4.20047e-26	0.505588	0.963	0.96	8.71052e-22	DN naive
Trbc2	4.27452e-26	0.95381	0.926	0.663	8.86408e-22	Tfh
Ncapd3	4.41499e-26	0.853819	0.489	0.066	9.15537e-22	Cycling T
Mrpl30	4.97961e-26	0.415093	0.522	0.202	1.03262e-21	CD8 naive
Tspan32	4.99502e-26	0.752982	0.311	0.078	1.03582e-21	Tfh
Cks2	5.07655e-26	1.28648	0.702	0.143	1.05273e-21	Cycling T
Ifng	6.32075e-26	1.0311	0.476	0.179	1.31073e-21	Th1
Gm8369	6.42279e-26	0.412541	0.503	0.193	1.33189e-21	CD8 naive
Cdkn2a	8.00357e-26	0.602238	0.277	0.023	1.6597e-21	Cycling T
Me2	8.78811e-26	0.378119	0.357	0.116	1.82239e-21	CD8 naive
S1pr1	9.09375e-26	1.33781	0.532	0.282	1.88577e-21	CD4
Rasgrp2	9.43629e-26	0.37688	0.419	0.146	1.9568e-21	CD8 naive
Atp2b4	1.40445e-25	0.815259	0.357	0.192	2.91241e-21	Th17
Dusp4	1.4271e-25	0.984012	0.3	0.074	2.95938e-21	Tfh
Runx3	1.45896e-25	0.457808	0.671	0.3	3.02544e-21	CD8 naive
Samsn1	1.70701e-25	1.35432	0.679	0.322	3.53983e-21	Treg
Lsm8	1.86316e-25	0.458733	0.41	0.148	3.86363e-21	CD8 naive
Cd9	2.20077e-25	0.891206	0.511	0.186	4.56374e-21	Tfh
Atp1b3	2.31504e-25	0.406714	0.727	0.339	4.8007e-21	CD8 naive
Tmsb4x	2.8225e-25	0.410702	0.996	0.994	5.85302e-21	Th1
Txk	2.86888e-25	1.07023	0.431	0.199	5.9492e-21	DN naive
Cd5	2.92164e-25	0.701651	0.771	0.409	6.0586e-21	Th1
Rps9	3.08383e-25	0.438016	0.969	0.971	6.39494e-21	DN naive
Alyref	4.34979e-25	1.06478	0.702	0.137	9.02017e-21	Cycling T
Pttg1	5.41131e-25	0.973155	0.532	0.082	1.12214e-20	Cycling T
Adgre5	6.23832e-25	0.811127	0.563	0.431	1.29364e-20	Th17
Ccr5	6.2944e-25	0.34221	0.27	0.076	1.30527e-20	CD8 naive
Slc22a15	6.31659e-25	0.844875	0.289	0.071	1.30987e-20	Tfh
Rasa3	6.70106e-25	0.38421	0.398	0.139	1.3896e-20	CD8 naive
Rps3a1	7.96179e-25	0.616421	0.963	0.966	1.65104e-20	DN naive
Rasgrp1	8.53108e-25	0.798243	0.362	0.201	1.76909e-20	Th17
Tuba1c	9.53681e-25	1.01327	0.468	0.067	1.97765e-20	Cycling T
Rps26	1.01681e-24	0.356783	0.997	0.929	2.10857e-20	CD8 naive
Tbc1d4	1.18658e-24	0.924541	0.394	0.157	2.46061e-20	CD4
Cdkn2c	1.21112e-24	0.941562	0.383	0.046	2.51149e-20	Cycling T
H2-Ke6	1.28898e-24	0.294202	0.311	0.094	2.67297e-20	CD8 naive
Clic1	1.4556e-24	0.643807	0.677	0.583	3.01848e-20	Th17
Nfatc1	1.88137e-24	0.993419	0.484	0.183	3.9014e-20	Tfh
AW112010	2.05918e-24	0.786466	0.913	0.655	4.27012e-20	Th1
Rcbtb2	2.09309e-24	0.957673	0.364	0.125	4.34044e-20	Th1
Ldlrad4	2.38217e-24	0.805768	0.364	0.117	4.9399e-20	Th1
Prkcq	2.88176e-24	0.376018	0.432	0.158	5.9759e-20	CD8 naive
Tubg1	2.90776e-24	0.492392	0.255	0.021	6.02983e-20	Cycling T
Pglyrp1	2.94263e-24	1.16109	0.333	0.092	6.10213e-20	Treg
Arl5c	3.15118e-24	0.348862	0.301	0.092	6.5346e-20	CD8 naive
Hist1h4h	3.53004e-24	0.741262	0.277	0.025	7.32025e-20	Cycling T
Gm26917	3.63037e-24	0.563076	0.804	0.456	7.52829e-20	CD8 naive
Samd11	3.98111e-24	1.42643	0.322	0.057	8.25563e-20	γδ T
Epas1	4.41835e-24	1.0972	0.265	0.018	9.16233e-20	DN Treg
Tesc	5.01932e-24	0.839207	0.318	0.166	1.04086e-19	Th17
Gimap6	5.52227e-24	0.952786	0.682	0.464	1.14515e-19	DN naive
Rnf19a	5.83331e-24	0.976404	0.337	0.098	1.20965e-19	Tfh
Pola1	7.46102e-24	0.580984	0.319	0.032	1.54719e-19	Cycling T
Sntb2	8.12438e-24	0.338411	0.255	0.071	1.68475e-19	CD8 naive
H2-Q7	8.35899e-24	0.451486	0.991	0.798	1.7334e-19	CD8 naive
Dek	8.67406e-24	1.63462	1	0.373	1.79874e-19	Cycling T
Slfn1	8.73209e-24	0.363965	0.267	0.076	1.81077e-19	CD8 naive
H2afz	9.42737e-24	1.92194	1	0.658	1.95495e-19	Cycling T
Inpp4b	9.61126e-24	0.973673	0.721	0.374	1.99309e-19	Tfh
Ikzf2	1.12412e-23	0.660859	0.526	0.197	2.33109e-19	Tfh
Larp7	1.22734e-23	0.919587	0.468	0.068	2.54513e-19	Cycling T
Dusp4	1.23503e-23	0.891441	0.309	0.076	2.56108e-19	Treg
Rel	1.2556e-23	1.31662	0.616	0.31	2.60374e-19	Tfh
Dnaja2	1.42733e-23	0.466977	0.553	0.235	2.95986e-19	CD8 naive
Sh3bgrl	1.49858e-23	0.924269	0.416	0.141	3.10761e-19	Tfh
Ccl6	1.61258e-23	0.990911	0.327	0.17	3.34401e-19	Th17
Nsd2	1.62207e-23	0.899874	0.532	0.086	3.36369e-19	Cycling T
Gimap4	1.63316e-23	0.488618	0.814	0.439	3.38669e-19	CD8 naive
Anapc15	1.65447e-23	0.836986	0.362	0.043	3.43087e-19	Cycling T
Anxa1	1.66773e-23	0.726338	0.26	0.068	3.45837e-19	Th1
Anxa2	1.66825e-23	0.778175	0.416	0.254	3.45945e-19	Th17
Samhd1	1.83379e-23	0.382824	0.73	0.359	3.80273e-19	CD8 naive
Rpl34	1.95364e-23	0.330068	1	0.961	4.05127e-19	CD8 naive
Ube2s	2.01936e-23	1.63884	0.979	0.374	4.18756e-19	Cycling T
Rps5	2.32661e-23	0.483	0.966	0.969	4.82469e-19	DN naive
S100a11	2.49922e-23	0.657095	0.905	0.626	5.18263e-19	Th1
Igf1r	2.5378e-23	0.836731	0.289	0.074	5.26264e-19	Tfh
Fam189b	3.14751e-23	0.378079	0.366	0.128	6.527e-19	CD8 naive
Ucp2	3.16185e-23	0.617644	0.689	0.606	6.55674e-19	Th17
Pgam1	3.2247e-23	0.379868	0.404	0.15	6.68707e-19	CD8 naive
Pde7a	3.26103e-23	0.399128	0.547	0.231	6.7624e-19	CD8 naive
Ran	3.44533e-23	1.47736	0.979	0.407	7.14458e-19	Cycling T
Trmt112	3.58859e-23	0.430124	0.497	0.207	7.44166e-19	CD8 naive
Wdr76	4.56158e-23	0.673451	0.298	0.03	9.45935e-19	Cycling T
Ube2t	4.64622e-23	0.542713	0.298	0.029	9.63487e-19	Cycling T
B3gnt2	5.06924e-23	1.07225	0.5	0.207	1.05121e-18	Tfh
Mcm6	5.44629e-23	1.00979	0.532	0.088	1.1294e-18	Cycling T
H2afj	6.1215e-23	0.453148	0.807	0.42	1.26941e-18	CD8 naive
Mdfic	6.43473e-23	0.749628	0.261	0.118	1.33437e-18	Th17
Rps10	6.56338e-23	0.486071	0.972	0.979	1.36105e-18	DN naive
Rpl12	6.79121e-23	0.531881	0.985	0.955	1.40829e-18	DN naive
Stk24	8.57104e-23	0.802476	0.464	0.329	1.77738e-18	Th17
Rpl19	9.06924e-23	0.425462	0.979	0.982	1.88069e-18	DN naive
AY036118	9.3507e-23	0.4993	0.965	0.783	1.93905e-18	Th1
Ptma	1.38833e-22	1.67001	0.979	0.899	2.87898e-18	Cycling T
Rps7	1.56628e-22	0.541749	0.951	0.962	3.248e-18	DN naive
C1qbp	1.6015e-22	0.362641	0.335	0.114	3.32103e-18	CD8 naive
Eef1a1	1.63382e-22	0.502956	0.991	0.991	3.38805e-18	DN naive
Hmgn5	1.88726e-22	0.664134	0.532	0.086	3.91361e-18	Cycling T
Banf1	2.32903e-22	0.953186	0.872	0.203	4.82972e-18	Cycling T
Fasl	2.52581e-22	1.34156	0.397	0.122	5.23778e-18	CD8 effector
Dkkl1	2.58573e-22	0.668695	0.255	0.069	5.36203e-18	Th1
Ddx39	2.62428e-22	1.00613	0.553	0.098	5.44197e-18	Cycling T
Ramp3	2.71186e-22	1.17627	0.299	0.106	5.62359e-18	CD4
Haus4	2.79534e-22	0.516248	0.34	0.039	5.7967e-18	Cycling T
Trim26	2.79563e-22	0.28463	0.326	0.108	5.7973e-18	CD8 naive
Anp32e	2.83665e-22	1.39118	0.766	0.191	5.88235e-18	Cycling T
Sgk1	3.06083e-22	0.336809	0.373	0.135	6.34723e-18	CD8 naive
Twistnb	3.37204e-22	0.318414	0.373	0.134	6.99259e-18	CD8 naive
Smox	3.40793e-22	1.03611	0.389	0.085	7.06703e-18	γδ T
Slc29a1	3.41237e-22	0.836594	0.404	0.055	7.07622e-18	Cycling T
Ifng	3.44753e-22	1.21172	0.313	0.159	7.14915e-18	Th17
Cd6	3.66761e-22	0.716093	0.547	0.404	7.60551e-18	Th17
Cenpa	3.7643e-22	1.34334	0.596	0.119	7.80604e-18	Cycling T
Hist1h1d	4.35921e-22	0.844495	0.426	0.06	9.03969e-18	Cycling T
Itgb7	4.42912e-22	0.594779	0.596	0.471	9.18466e-18	Th17
Rbl1	4.53312e-22	0.614502	0.319	0.035	9.40032e-18	Cycling T
Pglyrp1	4.89736e-22	0.326427	0.273	0.085	1.01556e-17	CD8 naive
Sla	4.9981e-22	0.925224	0.537	0.229	1.03645e-17	Tfh
Rpl3	5.73012e-22	0.560114	0.936	0.923	1.18825e-17	DN naive
Gimap6	6.8758e-22	0.271169	0.863	0.441	1.42583e-17	CD8 naive
Rel	6.88279e-22	1.41822	0.623	0.313	1.42729e-17	Treg
Dock10	7.12813e-22	0.748573	0.531	0.402	1.47816e-17	Th17
Itm2c	7.62839e-22	0.947712	0.463	0.168	1.5819e-17	Treg
Smc4	7.7722e-22	1.58972	0.936	0.311	1.61172e-17	Cycling T
Pold2	8.0377e-22	0.682739	0.319	0.036	1.66678e-17	Cycling T
Foxp1	1.09254e-21	0.387925	0.717	0.357	2.26559e-17	CD8 naive
Mcm2	1.37003e-21	0.614504	0.34	0.04	2.84104e-17	Cycling T
Sumo3	1.38257e-21	0.666262	0.532	0.088	2.86703e-17	Cycling T
Sesn3	1.39395e-21	0.963619	0.563	0.257	2.89063e-17	Tfh
Elf1	1.55908e-21	0.424945	0.773	0.41	3.23306e-17	CD8 naive
Pim1	1.5745e-21	1.45217	0.867	0.542	3.26503e-17	γδ T
Amd1	1.58167e-21	0.350259	0.261	0.08	3.2799e-17	CD8 naive
Mrpl34	1.61279e-21	0.337301	0.264	0.082	3.34444e-17	CD8 naive
Rpa2	1.63542e-21	0.626974	0.511	0.083	3.39137e-17	Cycling T
Nucks1	1.75417e-21	1.45414	0.915	0.307	3.63762e-17	Cycling T
Tmem64	1.96957e-21	1.29225	0.7	0.262	4.0843e-17	γδ T
A430005L14Rik	2.23782e-21	0.601028	0.404	0.055	4.64057e-17	Cycling T
Jak1	2.45111e-21	0.444722	0.866	0.508	5.08287e-17	CD8 naive
Camk2n1	2.68034e-21	0.688396	0.372	0.131	5.55823e-17	Th1
Cnot9	2.74867e-21	0.50124	0.298	0.032	5.69991e-17	Cycling T
Nr4a1	2.75502e-21	1.64675	0.789	0.398	5.71309e-17	γδ T
Ehd3	2.81721e-21	0.339049	0.304	0.101	5.84206e-17	CD8 naive
Anapc5	2.89115e-21	0.406316	0.401	0.154	5.99539e-17	CD8 naive
S100a10	3.14736e-21	0.528011	0.965	0.792	6.52668e-17	Th1
Crip1	3.33828e-21	0.666078	0.806	0.727	6.9226e-17	Th17
Slc25a36	3.65096e-21	0.358644	0.323	0.112	7.571e-17	CD8 naive
Nsmce1	3.70808e-21	0.813568	0.532	0.092	7.68945e-17	Cycling T
Tiprl	3.90646e-21	0.324414	0.37	0.135	8.10083e-17	CD8 naive
Tox	4.01877e-21	1.06246	0.441	0.143	8.33371e-17	CD8 effector
Zeb1	4.52691e-21	0.385957	0.516	0.221	9.38745e-17	CD8 naive
Rpl10-ps3	4.8693e-21	0.282134	0.252	0.076	1.00975e-16	CD8 naive
Grk6	4.99294e-21	0.32789	0.401	0.154	1.03539e-16	CD8 naive
Zeb2	5.23471e-21	0.850239	0.288	0.146	1.08552e-16	Th17
Nrp1	5.53882e-21	0.900754	0.346	0.101	1.14859e-16	Treg
Bzw2	5.81058e-21	0.309955	0.366	0.136	1.20494e-16	CD8 naive
Kdm6b	6.11576e-21	1.5974	0.722	0.352	1.26822e-16	γδ T
Zfp36l1	6.48799e-21	1.33672	0.728	0.445	1.34541e-16	Treg
Tipin	6.59123e-21	0.558644	0.34	0.041	1.36682e-16	Cycling T
Prim2	6.73358e-21	0.521147	0.255	0.024	1.39634e-16	Cycling T
Paxip1	7.16156e-21	0.563001	0.319	0.037	1.48509e-16	Cycling T
Rpl38	7.7703e-21	0.25774	1	0.962	1.61133e-16	CD8 naive
Trbc1	8.05585e-21	0.580564	0.879	0.535	1.67054e-16	Th1
Fam110a	8.97272e-21	1.12812	0.311	0.06	1.86067e-16	γδ T
Hmgb1	9.92633e-21	1.52787	1	0.598	2.05842e-16	Cycling T
Tomm20	1.02267e-20	0.438028	0.755	0.394	2.12072e-16	CD8 naive
Cct3	1.17939e-20	0.426349	0.453	0.19	2.44569e-16	CD8 naive
Sdf4	1.18925e-20	1.1141	0.653	0.367	2.46614e-16	Tfh
Dgat1	1.20677e-20	1.47729	0.611	0.225	2.50247e-16	γδ T
Rpl5	1.20999e-20	0.523874	0.933	0.909	2.50916e-16	DN naive
Cd4	1.30935e-20	0.882664	0.595	0.277	2.7152e-16	Tfh
Gm26532	1.4274e-20	0.983266	0.398	0.16	2.96e-16	Th1
Peak1	1.44348e-20	0.285095	0.351	0.126	2.99335e-16	CD8 naive
Taf6	1.46621e-20	0.439866	0.277	0.028	3.04049e-16	Cycling T
Eno1	1.50465e-20	0.311888	0.531	0.228	3.12019e-16	CD8 naive
Rps21	1.68538e-20	0.262327	1	0.982	3.49497e-16	CD8 naive
Naca	1.89608e-20	0.442738	0.988	0.781	3.9319e-16	CD8 naive
Sell	2.3524e-20	0.951005	0.336	0.146	4.87816e-16	DN naive
Tapbpl	2.36863e-20	0.302278	0.276	0.09	4.91182e-16	CD8 naive
Plec	2.56626e-20	0.864824	0.383	0.246	5.32165e-16	Th17
Ctsw	2.58699e-20	1.1049	0.641	0.309	5.36464e-16	CD8 TRM
Kif23	2.90204e-20	0.91495	0.447	0.072	6.01795e-16	Cycling T
Rbbp7	3.35538e-20	0.806167	0.702	0.152	6.95804e-16	Cycling T
Anp32b	3.40753e-20	1.36533	0.957	0.389	7.06619e-16	Cycling T
Trac	3.61396e-20	0.543334	0.758	0.692	7.49426e-16	Th17
Rala	3.94684e-20	0.305343	0.385	0.145	8.18456e-16	CD8 naive
Ncor1	3.97093e-20	0.699717	0.622	0.541	8.23453e-16	Th17
Ifnar1	4.70637e-20	0.32287	0.497	0.213	9.7596e-16	CD8 naive
Ms4a4b	4.74976e-20	0.699808	0.905	0.616	9.84958e-16	Th1
Nfe2l2	6.13846e-20	0.373959	0.301	0.104	1.27293e-15	CD8 naive
Lrba	6.31144e-20	1.08006	0.352	0.115	1.3088e-15	Treg
Mrpl23	6.59249e-20	0.294436	0.441	0.178	1.36708e-15	CD8 naive
Tspan32	6.99845e-20	0.942474	0.296	0.081	1.45127e-15	Treg
Hnrnpll	7.15473e-20	0.761017	0.253	0.124	1.48368e-15	Th17
Hspd1	7.3659e-20	0.415706	0.621	0.3	1.52747e-15	CD8 naive
Gm42418	8.36583e-20	0.401212	1	0.997	1.73482e-15	Th1
Cdca7l	8.36814e-20	0.570257	0.277	0.03	1.7353e-15	Cycling T
Sla2	9.0856e-20	0.292053	0.273	0.089	1.88408e-15	CD8 naive
Fxn	9.53284e-20	0.447912	0.277	0.029	1.97683e-15	Cycling T
Il2ra	9.58259e-20	1.29294	0.321	0.095	1.98714e-15	Treg
Cd5	1.00298e-19	0.656731	0.541	0.398	2.07988e-15	Th17
Btg1	1.29105e-19	0.48251	0.929	0.936	2.67725e-15	Th17
Dnmt1	1.32987e-19	0.949956	0.532	0.102	2.75776e-15	Cycling T
Nme1	1.42721e-19	0.418967	0.643	0.32	2.9596e-15	CD8 naive
Tpt1	1.53313e-19	0.343409	0.991	0.994	3.17925e-15	DN naive
St6galnac2	1.63302e-19	0.667811	0.398	0.155	3.38639e-15	Th1
Rpl9-ps6	1.6902e-19	0.275979	0.357	0.134	3.50497e-15	CD8 naive
Rpl18a	1.92222e-19	0.377175	0.979	0.974	3.98611e-15	DN naive
Igkc	1.93843e-19	0.575118	0.443	0.285	4.01973e-15	Th17
Arhgap31	2.24727e-19	0.925048	0.623	0.296	4.66016e-15	Treg
Srgn	2.35678e-19	0.812956	0.938	0.871	4.88725e-15	Treg
Hspa8	2.41366e-19	0.321486	0.997	0.894	5.00521e-15	CD8 naive
Lbr	2.58868e-19	0.894461	0.851	0.223	5.36815e-15	Cycling T
Rangap1	2.85219e-19	0.838224	0.638	0.139	5.91459e-15	Cycling T
Drg2	2.97355e-19	0.439708	0.277	0.03	6.16625e-15	Cycling T
Klf6	3.47016e-19	0.919465	0.797	0.6	7.19607e-15	Th1
Ranbp1	3.51916e-19	1.21751	0.83	0.24	7.29768e-15	Cycling T
Hcst	3.64729e-19	0.371221	0.935	0.583	7.56338e-15	CD8 naive
Klf2	4.06111e-19	0.642468	0.688	0.445	8.42153e-15	DN naive
mt-Cytb	4.2827e-19	0.4299	0.994	0.968	8.88103e-15	DN naive
Rps26	4.36886e-19	0.487934	0.948	0.936	9.05971e-15	DN naive
Vars	4.67807e-19	0.695573	0.511	0.093	9.70091e-15	Cycling T
Efr3a	4.6897e-19	0.31227	0.413	0.168	9.72503e-15	CD8 naive
Mtch1	5.67853e-19	0.651064	0.553	0.105	1.17756e-14	Cycling T
Snrpd1	7.02039e-19	0.306465	0.419	0.17	1.45582e-14	CD8 naive
Prelid3b	7.41526e-19	0.686091	0.426	0.068	1.5377e-14	Cycling T
Picalm	7.66445e-19	0.786281	0.427	0.298	1.58938e-14	Th17
Dctpp1	7.81486e-19	0.681933	0.404	0.062	1.62057e-14	Cycling T
1700097N02Rik	8.11617e-19	0.730163	0.468	0.08	1.68305e-14	Cycling T
Calm3	8.64895e-19	1.22392	0.894	0.305	1.79353e-14	Cycling T
Ifi30	8.8237e-19	0.805506	0.489	0.087	1.82977e-14	Cycling T
H2-D1	9.50646e-19	0.364298	0.996	0.968	1.97135e-14	Th1
Slc25a4	1.05721e-18	0.318091	0.602	0.28	2.19234e-14	CD8 naive
Cd2bp2	1.07112e-18	0.584741	0.511	0.091	2.22118e-14	Cycling T
Rhno1	1.25791e-18	0.444027	0.298	0.036	2.60853e-14	Cycling T
Rapgef6	1.31256e-18	0.902806	0.569	0.379	2.72185e-14	DN naive
Sf3a3	1.31723e-18	0.505972	0.489	0.084	2.73153e-14	Cycling T
Gtpbp4	1.33231e-18	0.280828	0.354	0.135	2.76282e-14	CD8 naive
Pcna	1.35488e-18	1.51546	0.745	0.224	2.80961e-14	Cycling T
Psmb10	1.43162e-18	0.284281	0.46	0.196	2.96875e-14	CD8 naive
Ppia	1.66184e-18	1.06395	1	0.94	3.44615e-14	Cycling T
Rpl31	1.67979e-18	0.402535	0.957	0.701	3.48339e-14	CD8 naive
Bax	1.75659e-18	0.357915	0.5	0.228	3.64264e-14	CD8 naive
Rgs16	1.88511e-18	1.03151	0.25	0.058	3.90915e-14	CD8 effector
Cd83	2.08467e-18	0.914851	0.263	0.076	4.32298e-14	Tfh
Ifi47	2.52667e-18	0.289728	0.276	0.096	5.23956e-14	CD8 naive
Tcf20	2.82136e-18	0.337334	0.314	0.117	5.85066e-14	CD8 naive
Nfkbia	2.84094e-18	1.24961	0.867	0.584	5.89126e-14	γδ T
Gng2	3.04376e-18	0.621411	0.658	0.364	6.31184e-14	Th1
Casp3	3.12318e-18	0.987125	0.468	0.086	6.47654e-14	Cycling T
Rpl18	3.56449e-18	0.452291	0.96	0.96	7.39167e-14	DN naive
Pycard	3.74429e-18	1.24191	0.787	0.227	7.76453e-14	Cycling T
Tacc1	3.79215e-18	0.28519	0.621	0.296	7.86378e-14	CD8 naive
Mrpl13	4.03589e-18	0.782094	0.553	0.111	8.36922e-14	Cycling T
AC149090.1	4.18389e-18	0.74353	0.501	0.379	8.67613e-14	Th17
Il7r	4.37636e-18	1.24609	0.867	0.545	9.07525e-14	γδ T
Rfc2	4.38019e-18	0.810919	0.489	0.091	9.0832e-14	Cycling T
Sys1	4.38566e-18	0.267753	0.525	0.231	9.09454e-14	CD8 naive
Tceal9	4.44301e-18	0.75609	0.532	0.103	9.21348e-14	Cycling T
Cd27	4.76845e-18	1.02924	0.551	0.239	9.88833e-14	CD8 effector
Ikzf3	5.10357e-18	1.33174	0.578	0.226	1.05833e-13	γδ T
Rad21	5.90324e-18	1.07942	0.766	0.21	1.22415e-13	Cycling T
Snrpa	6.52958e-18	0.649537	0.426	0.071	1.35404e-13	Cycling T
Reep4	7.05754e-18	0.550227	0.298	0.037	1.46352e-13	Cycling T
Cblb	7.08934e-18	0.828934	0.558	0.274	1.47012e-13	Tfh
Rpl10a	9.04607e-18	0.50061	0.93	0.887	1.87588e-13	DN naive
Plek	1.04031e-17	0.281033	0.32	0.122	2.15729e-13	CD8 naive
Tnfrsf1b	1.06219e-17	1.01528	0.488	0.213	2.20267e-13	Treg
Ptprcap	1.08736e-17	0.977876	0.747	0.494	2.25487e-13	Treg
Haus8	1.11089e-17	0.518544	0.319	0.043	2.30366e-13	Cycling T
Lsm4	1.12147e-17	0.347931	0.637	0.31	2.3256e-13	CD8 naive
Rps2	1.16025e-17	0.566683	0.936	0.905	2.40602e-13	DN naive
Slamf6	1.18771e-17	0.97982	0.313	0.13	2.46295e-13	CD4
Cct5	1.28215e-17	0.342032	0.559	0.263	2.65878e-13	CD8 naive
Bub3	1.29973e-17	0.754806	0.596	0.126	2.69524e-13	Cycling T
Snrnp25	1.43307e-17	0.457209	0.383	0.058	2.97177e-13	Cycling T
Diaph1	1.43522e-17	0.657567	0.503	0.394	2.97622e-13	Th17
Hist1h4i	1.65315e-17	0.360369	0.298	0.037	3.42813e-13	Cycling T
Crem	1.66012e-17	0.88314	0.599	0.292	3.44258e-13	Treg
Nop58	1.66768e-17	0.273574	0.391	0.16	3.45827e-13	CD8 naive
Gm11808	1.72531e-17	0.300483	0.466	0.204	3.57778e-13	CD8 naive
Fundc2	1.77393e-17	0.918116	0.681	0.167	3.67861e-13	Cycling T
Dtymk	1.89047e-17	0.729193	0.383	0.062	3.92028e-13	Cycling T
Naa40	1.93684e-17	0.520631	0.277	0.033	4.01642e-13	Cycling T
Jpt1	2.16468e-17	0.341339	0.814	0.441	4.4889e-13	CD8 naive
Faim	2.31044e-17	1.00241	0.309	0.099	4.79116e-13	Treg
Krtcap2	2.48007e-17	0.666704	0.658	0.399	5.14293e-13	Th1
Arid4b	2.4949e-17	0.276807	0.543	0.249	5.17367e-13	CD8 naive
Dusp2	2.50296e-17	0.898896	0.571	0.307	5.19039e-13	Th1
Tnfaip8	2.69532e-17	0.844908	0.547	0.276	5.58929e-13	Tfh
Atpif1	2.86294e-17	1.0556	0.766	0.217	5.93687e-13	Cycling T
Sla	3.09092e-17	0.970783	0.519	0.233	6.40963e-13	Treg
Vdac3	3.20213e-17	0.725302	0.617	0.138	6.64025e-13	Cycling T
Fam129a	3.31768e-17	0.917011	0.426	0.166	6.87987e-13	Treg
Slc5a3	3.32238e-17	1.05457	0.327	0.108	6.88962e-13	Treg
Zfp36l1	3.39224e-17	1.18849	0.811	0.45	7.03448e-13	γδ T
Mrps12	3.60571e-17	0.671027	0.383	0.062	7.47716e-13	Cycling T
Rpl17	3.6474e-17	0.381877	0.957	0.968	7.56362e-13	DN naive
Rgs2	3.8333e-17	0.848443	0.747	0.447	7.94912e-13	Treg
Cnot6l	3.94006e-17	0.282041	0.602	0.295	8.17049e-13	CD8 naive
Gimap7	3.94503e-17	1.12692	0.478	0.201	8.18081e-13	CD8 effector
Ass1	4.01154e-17	0.904928	0.364	0.131	8.31873e-13	Treg
Emg1	4.26562e-17	0.277961	0.593	0.283	8.84561e-13	CD8 naive
Asap1	4.68255e-17	0.818977	0.321	0.113	9.71021e-13	Tfh
Rpl14	5.42993e-17	0.46766	0.936	0.923	1.126e-12	DN naive
Rps17	5.89935e-17	0.412444	0.972	0.78	1.22335e-12	CD8 naive
Emp3	6.78747e-17	0.599066	0.823	0.561	1.40752e-12	Th1
Ddit4	6.80906e-17	0.737978	0.286	0.102	1.412e-12	Th1
Ssr4	7.36953e-17	0.346099	0.64	0.323	1.52822e-12	CD8 naive
Lsm5	7.84968e-17	0.782553	0.766	0.2	1.62779e-12	Cycling T
Tcp11l2	8.64082e-17	0.897165	0.294	0.133	1.79185e-12	DN naive
Crip1	1.00272e-16	0.740977	0.935	0.733	2.07933e-12	Th1
Gtf2i	1.12734e-16	0.278759	0.41	0.178	2.33777e-12	CD8 naive
Cmc2	1.15128e-16	0.762407	0.468	0.089	2.38742e-12	Cycling T
Cenpl	1.20158e-16	0.445487	0.277	0.035	2.49172e-12	Cycling T
Ifngr1	1.26756e-16	0.326567	0.885	0.576	2.62853e-12	CD8 naive
Akt1	1.30923e-16	0.614307	0.532	0.108	2.71494e-12	Cycling T
Rpl7	1.3116e-16	0.417509	0.939	0.934	2.71987e-12	DN naive
Vps37b	1.3201e-16	1.22205	0.922	0.669	2.7375e-12	γδ T
Cdkn2d	1.44598e-16	0.708714	0.532	0.109	2.99852e-12	Cycling T
Gdi2	1.52363e-16	0.821736	0.679	0.398	3.15955e-12	Tfh
Cd53	1.55843e-16	0.7855	0.624	0.464	3.23171e-12	DN naive
Slamf1	1.60891e-16	0.866458	0.342	0.138	3.3364e-12	Th1
Hirip3	1.72718e-16	0.487489	0.298	0.04	3.58166e-12	Cycling T
Rpa3	1.8231e-16	0.714876	0.362	0.059	3.78056e-12	Cycling T
Triobp	1.91706e-16	0.454191	0.319	0.045	3.9754e-12	Cycling T
Gch1	2.09955e-16	0.270036	0.45	0.202	4.35383e-12	CD8 naive
Tespa1	2.13229e-16	0.736836	0.332	0.12	4.42173e-12	Tfh
Ssh2	2.13932e-16	0.325458	0.708	0.374	4.43631e-12	CD8 naive
Ikbkb	2.25439e-16	0.261671	0.45	0.202	4.67493e-12	CD8 naive
Coa3	2.30264e-16	0.71537	0.596	0.134	4.77498e-12	Cycling T
Il18r1	2.47335e-16	0.599164	0.593	0.324	5.12898e-12	Th1
Cish	2.58018e-16	0.5805	0.437	0.192	5.35053e-12	Th1
Inpp4b	2.8832e-16	0.617496	0.641	0.376	5.97889e-12	Th1
Trps1	2.96356e-16	0.767318	0.479	0.213	6.14553e-12	Tfh
Trp53inp1	3.20306e-16	1.05619	0.494	0.226	6.6422e-12	Treg
Batf	3.35848e-16	0.992076	0.374	0.154	6.96449e-12	Tfh
Psme1	3.493e-16	0.380563	0.829	0.476	7.24344e-12	CD8 naive
Tcf7	3.63972e-16	0.779775	0.44	0.255	7.54768e-12	DN naive
Hsp90ab1	3.72507e-16	0.326571	1	0.884	7.72468e-12	CD8 naive
Rpl27	3.95872e-16	0.31026	0.991	0.888	8.2092e-12	CD8 naive
Cd2	4.09724e-16	0.873536	0.759	0.502	8.49644e-12	Treg
Eif2s1	4.44174e-16	0.305227	0.348	0.145	9.21084e-12	CD8 naive
Crlf3	4.50131e-16	0.920221	0.529	0.352	9.33436e-12	DN naive
Ighm	4.69245e-16	1.1386	0.638	0.164	9.73074e-12	Cycling T
4930503L19Rik	4.83742e-16	0.550581	0.362	0.058	1.00314e-11	Cycling T
Fh1	4.90415e-16	0.44128	0.298	0.041	1.01697e-11	Cycling T
Gramd3	5.01375e-16	0.934528	0.525	0.318	1.0397e-11	CD4
Cwc15	5.17849e-16	0.313803	0.556	0.273	1.07386e-11	CD8 naive
Topbp1	5.23996e-16	0.622517	0.447	0.083	1.08661e-11	Cycling T
Trim28	5.2426e-16	0.609703	0.489	0.097	1.08716e-11	Cycling T
Jarid2	5.31451e-16	0.969493	0.444	0.19	1.10207e-11	Treg
Msi2	5.36429e-16	0.770893	0.447	0.192	1.11239e-11	Tfh
Tnip1	5.43702e-16	0.357694	0.36	0.153	1.12747e-11	CD8 naive
Nrip1	6.22529e-16	1.34653	0.722	0.382	1.29094e-11	γδ T
Sec61b	6.31091e-16	0.324669	0.845	0.477	1.30869e-11	CD8 naive
Nabp1	6.56765e-16	0.678029	0.675	0.407	1.36193e-11	Th1
Mindy3	6.5914e-16	0.410009	0.468	0.088	1.36686e-11	Cycling T
Thy1	6.63399e-16	0.581722	0.861	0.639	1.37569e-11	Th1
Nkg7	6.74104e-16	0.472956	0.723	0.418	1.39789e-11	Th1
Gadd45b	7.21885e-16	1.20843	0.711	0.362	1.49697e-11	γδ T
Cd27	7.41401e-16	1.0376	0.5	0.239	1.53744e-11	Treg
2022-09-06	8.02984e-16	0.25031	0.516	0.241	1.66515e-11	CD8 naive
Il6ra	8.11811e-16	0.764105	0.279	0.095	1.68345e-11	Tfh
9930111J21Rik2	8.32975e-16	0.68901	0.481	0.241	1.72734e-11	Th1
BC018473	8.37965e-16	1.19541	0.689	0.33	1.73769e-11	γδ T
Fosl2	8.66971e-16	1.15972	0.756	0.429	1.79784e-11	γδ T
Adk	8.8115e-16	0.69218	0.326	0.118	1.82724e-11	Tfh
Vrk1	9.21997e-16	0.593982	0.447	0.085	1.91195e-11	Cycling T
Eef1b2	9.41423e-16	0.53787	0.856	0.836	1.95223e-11	DN naive
Slc9a3r1	9.58571e-16	0.292233	0.497	0.234	1.98779e-11	CD8 naive
Rnf168	9.94272e-16	0.559692	0.362	0.059	2.06182e-11	Cycling T
Smc4	1.02729e-15	0.301171	0.578	0.288	2.13029e-11	CD8 naive
Eml3	1.07222e-15	0.305614	0.255	0.031	2.22346e-11	Cycling T
Mvb12b	1.09555e-15	1.20669	0.294	0.034	2.27184e-11	DN Treg
Shisa5	1.1723e-15	0.826182	0.895	0.719	2.431e-11	Treg
Rpl36a	1.21941e-15	0.596458	0.847	0.806	2.5287e-11	DN naive
Ccnd2	1.36553e-15	0.605275	0.84	0.605	2.83171e-11	Th1
Tpi1	1.45827e-15	0.848839	0.511	0.112	3.02402e-11	Cycling T
Bola2	1.52433e-15	0.340027	0.624	0.324	3.16099e-11	CD8 naive
H2-D1	1.61424e-15	0.257353	0.953	0.978	3.34744e-11	Th17
Psmc4	1.61573e-15	0.627548	0.617	0.143	3.35054e-11	Cycling T
Npc2	1.789e-15	0.340095	0.882	0.529	3.70985e-11	CD8 naive
Trat1	1.8772e-15	0.726661	0.253	0.072	3.89275e-11	Treg
Dnajc9	1.89621e-15	0.987539	0.574	0.144	3.93216e-11	Cycling T
Rpl36al	2.017e-15	0.382565	0.957	0.72	4.18265e-11	CD8 naive
Nfkbiz	2.03727e-15	1.15617	0.622	0.272	4.22468e-11	γδ T
Snrpc	2.14745e-15	0.840133	0.681	0.183	4.45317e-11	Cycling T
Cbx6	2.18911e-15	0.447507	0.298	0.042	4.53956e-11	Cycling T
Cotl1	2.52959e-15	0.357504	0.826	0.486	5.24562e-11	CD8 naive
Gltp	2.56161e-15	0.635159	0.617	0.148	5.312e-11	Cycling T
Cwc25	2.77499e-15	1.37155	0.389	0.118	5.7545e-11	γδ T
Jarid2	2.90922e-15	0.695761	0.432	0.188	6.03285e-11	Tfh
Nudt21	3.0424e-15	0.750886	0.66	0.168	6.30902e-11	Cycling T
Itga1	3.1006e-15	0.936956	0.331	0.112	6.4297e-11	CD8 TRM
Ccnd3	3.88038e-15	0.581083	0.615	0.358	8.04675e-11	Th1
Smap2	3.92933e-15	0.324301	0.481	0.232	8.14824e-11	CD8 naive
Rora	5.24085e-15	0.450607	0.512	0.365	1.08679e-10	Th17
Eef1d	5.41592e-15	0.325491	0.845	0.502	1.1231e-10	CD8 naive
Stoml2	5.68051e-15	0.569561	0.34	0.056	1.17797e-10	Cycling T
Adh5	5.74122e-15	0.2842	0.307	0.126	1.19056e-10	CD8 naive
Ctsd	6.80543e-15	0.919515	0.724	0.487	1.41124e-10	CD8 TRM
Rpl9	7.13063e-15	0.445656	0.939	0.946	1.47868e-10	DN naive
Gapdh	7.18277e-15	0.712359	0.837	0.65	1.48949e-10	Tfh
Mapk3	7.18935e-15	0.486869	0.447	0.087	1.49086e-10	Cycling T
Samd1	7.24106e-15	0.582541	0.255	0.034	1.50158e-10	Cycling T
Smc1a	7.65111e-15	0.859586	0.809	0.247	1.58661e-10	Cycling T
Atad2	7.92117e-15	1.02739	0.723	0.222	1.64261e-10	Cycling T
Zeb1	8.36786e-15	0.837728	0.404	0.236	1.73524e-10	DN naive
Sh2d1a	8.98435e-15	0.841933	0.389	0.166	1.86308e-10	Tfh
Cxcr3	9.02141e-15	0.67947	0.355	0.155	1.87077e-10	Th1
Smc6	9.25358e-15	0.900469	0.766	0.231	1.91892e-10	Cycling T
Slfn2	9.44459e-15	0.304778	0.742	0.416	1.95852e-10	CD8 naive
Fyb	9.464e-15	0.679087	0.863	0.668	1.96255e-10	Tfh
Nxt1	9.69862e-15	0.654168	0.362	0.063	2.0112e-10	Cycling T
Ndufb11	9.83019e-15	0.303174	0.668	0.347	2.03849e-10	CD8 naive
Cops7a	9.85627e-15	0.450766	0.277	0.039	2.04389e-10	Cycling T
Rpl15	1.00461e-14	0.45207	0.917	0.887	2.08326e-10	DN naive
Tubb4b	1.05125e-14	1.26039	0.787	0.262	2.17998e-10	Cycling T
Clic1	1.05686e-14	0.517967	0.853	0.588	2.1916e-10	Th1
Rbm3	1.08998e-14	1.22087	0.957	0.554	2.2603e-10	Cycling T
Sema4a	1.09076e-14	0.908811	0.352	0.131	2.2619e-10	CD8 TRM
Tspo	1.14775e-14	0.525791	0.607	0.54	2.3801e-10	Th17
Fabp5	1.18119e-14	0.652346	0.316	0.195	2.44944e-10	Th17
Maz	1.20047e-14	0.736033	0.66	0.173	2.48942e-10	Cycling T
Lsm3	1.35237e-14	0.568184	0.468	0.096	2.8044e-10	Cycling T
Uchl5	1.36826e-14	0.666493	0.404	0.077	2.83736e-10	Cycling T
Bcl7c	1.3977e-14	0.449895	0.532	0.115	2.89841e-10	Cycling T
Tsc22d4	1.48419e-14	0.55369	0.615	0.353	3.07777e-10	Th1
Psen2	1.69316e-14	0.695718	0.29	0.096	3.51111e-10	Treg
Rps13	1.69503e-14	0.371102	0.942	0.961	3.51498e-10	DN naive
Nfkb1	1.79213e-14	1.22801	0.711	0.417	3.71635e-10	γδ T
Paics	1.82839e-14	0.573095	0.468	0.098	3.79154e-10	Cycling T
Eif3k	1.89958e-14	0.328003	0.795	0.466	3.93915e-10	CD8 naive
Ift46	2.02685e-14	0.312241	0.255	0.034	4.20307e-10	Cycling T
Ifi27l2a	2.18849e-14	0.707735	0.468	0.268	4.53826e-10	CD4
Rbbp4	2.2123e-14	0.657345	0.787	0.223	4.58764e-10	Cycling T
Cep85	2.284e-14	0.402529	0.255	0.034	4.73634e-10	Cycling T
Spty2d1	2.30973e-14	1.14476	0.432	0.198	4.78969e-10	Treg
Snrpd1	2.31632e-14	0.684884	0.702	0.19	4.80336e-10	Cycling T
Cxcr4	2.31725e-14	0.856007	0.679	0.398	4.80528e-10	Treg
Ar	2.42178e-14	1.99514	0.529	0.125	5.02203e-10	DN Treg
H2-T23	2.59976e-14	0.531678	0.569	0.496	5.39111e-10	Th17
Ptma	2.68209e-14	0.456678	0.93	0.896	5.56185e-10	DN naive
Irf2bp2	2.84685e-14	0.831583	0.574	0.327	5.90352e-10	Tfh
Zfp36l1	2.94144e-14	0.662541	0.721	0.442	6.09966e-10	Tfh
Cct7	2.96778e-14	0.256131	0.571	0.286	6.15429e-10	CD8 naive
Hspa1a	3.00138e-14	1.0371	0.42	0.208	6.22397e-10	Th1
Cdc123	3.12176e-14	0.535956	0.426	0.084	6.47359e-10	Cycling T
Hat1	3.194e-14	0.657594	0.319	0.053	6.6234e-10	Cycling T
Rpl30	3.33479e-14	0.335192	0.976	0.969	6.91534e-10	DN naive
Ruvbl2	3.37572e-14	0.34519	0.277	0.04	7.00023e-10	Cycling T
Vdac1	3.58326e-14	0.61181	0.511	0.115	7.4306e-10	Cycling T
Gm8369	3.77452e-14	0.637467	0.453	0.212	7.82722e-10	Tfh
Ak2	4.10107e-14	0.542322	0.617	0.153	8.50439e-10	Cycling T
Trbc2	4.84065e-14	0.898285	0.838	0.673	1.00381e-09	CD8 effector
Rac2	5.01901e-14	0.587365	0.895	0.742	1.04079e-09	Tfh
Prr7	5.47108e-14	0.995855	0.344	0.102	1.13454e-09	γδ T
Eif1ad	5.51534e-14	0.410768	0.426	0.083	1.14372e-09	Cycling T
Cbx1	5.63194e-14	0.699699	0.574	0.143	1.16789e-09	Cycling T
Slfn9	5.78655e-14	0.290645	0.255	0.035	1.19996e-09	Cycling T
Nfat5	5.81082e-14	0.782643	0.395	0.174	1.20499e-09	Tfh
Nelfe	5.99524e-14	0.464794	0.298	0.047	1.24323e-09	Cycling T
Ndufa4	6.03168e-14	0.29183	0.792	0.443	1.25079e-09	CD8 naive
Nudt5	6.09654e-14	0.492554	0.362	0.065	1.26424e-09	Cycling T
Mrpl28	6.25998e-14	0.478991	0.404	0.078	1.29813e-09	Cycling T
Smarcc1	6.40664e-14	0.696817	0.447	0.094	1.32854e-09	Cycling T
Rps15a	6.80675e-14	0.326577	0.969	0.966	1.41151e-09	DN naive
Cd74	6.96131e-14	0.38028	0.462	0.34	1.44357e-09	Th17
Mrpl18	7.2389e-14	0.807919	0.617	0.164	1.50113e-09	Cycling T
Efhd2	7.32635e-14	0.275677	0.354	0.157	1.51927e-09	CD8 naive
Metrn	7.69723e-14	0.4566	0.277	0.041	1.59617e-09	Cycling T
Ncaph2	7.93006e-14	0.714582	0.383	0.074	1.64446e-09	Cycling T
Baz1b	8.04514e-14	0.817629	0.681	0.194	1.66832e-09	Cycling T
Pih1d1	8.07766e-14	0.41684	0.319	0.053	1.67506e-09	Cycling T
Itpa	8.17746e-14	0.490638	0.319	0.053	1.69576e-09	Cycling T
Xpo1	8.79377e-14	0.538586	0.553	0.13	1.82356e-09	Cycling T
Trp53inp1	8.84192e-14	0.803645	0.453	0.226	1.83355e-09	Tfh
Pgp	9.00135e-14	0.593095	0.404	0.08	1.86661e-09	Cycling T
Peli1	9.79561e-14	0.85507	0.667	0.386	2.03132e-09	Treg
Cct2	1.09328e-13	0.28093	0.606	0.312	2.26714e-09	CD8 naive
Fosb	1.10037e-13	2.13593	0.706	0.223	2.28183e-09	DN Treg
Cdk2ap1	1.1219e-13	0.455605	0.383	0.072	2.32648e-09	Cycling T
A930005H10Rik	1.19614e-13	0.832927	0.3	0.156	2.48044e-09	DN naive
Cox7a2l	1.26848e-13	0.30485	0.901	0.56	2.63044e-09	CD8 naive
Psmd13	1.28703e-13	0.615113	0.617	0.16	2.66891e-09	Cycling T
Foxp3	1.30313e-13	0.454875	0.255	0.036	2.70231e-09	Cycling T
Bckdk	1.31157e-13	0.49425	0.277	0.042	2.7198e-09	Cycling T
Mrpl42	1.38825e-13	0.483901	0.553	0.13	2.87882e-09	Cycling T
Arhgap5	1.43828e-13	0.67412	0.311	0.121	2.98256e-09	Tfh
Clic1	1.52318e-13	1.10767	1	0.603	3.15862e-09	Cycling T
Ywhah	1.64293e-13	0.870011	0.787	0.256	3.40695e-09	Cycling T
Ndufv2	1.72204e-13	0.558336	0.638	0.165	3.571e-09	Cycling T
Psmd2	1.73484e-13	0.542567	0.596	0.149	3.59753e-09	Cycling T
Ube2b	1.74041e-13	0.301501	0.727	0.414	3.60908e-09	CD8 naive
Rbbp8	1.82588e-13	0.542278	0.489	0.11	3.78633e-09	Cycling T
Fam92a	1.84512e-13	0.499851	0.34	0.061	3.82622e-09	Cycling T
Nt5c3b	1.85109e-13	0.511002	0.383	0.074	3.8386e-09	Cycling T
Cd47	1.87487e-13	0.570379	0.753	0.54	3.88791e-09	Th1
Areg	1.9159e-13	2.82279	0.382	0.067	3.97299e-09	DN Treg
Tmsb10	1.92152e-13	0.375385	0.936	0.917	3.98465e-09	DN naive
Agfg2	2.02152e-13	0.38212	0.319	0.053	4.19202e-09	Cycling T
Eif3i	2.08995e-13	0.260569	0.602	0.317	4.33392e-09	CD8 naive
Pold3	2.11822e-13	0.391947	0.298	0.048	4.39256e-09	Cycling T
Pdcd1	2.20267e-13	0.732326	0.316	0.124	4.56767e-09	Tfh
Ddx52	2.41412e-13	0.453577	0.383	0.073	5.00616e-09	Cycling T
Clec2d	2.49327e-13	0.517501	0.576	0.332	5.17029e-09	Th1
Ap2s1	2.60203e-13	0.747129	0.66	0.188	5.39584e-09	Cycling T
mt-Nd4	2.72047e-13	0.26037	1	0.934	5.64143e-09	CD8 naive
Cbx3	2.79841e-13	1.15204	0.766	0.27	5.80306e-09	Cycling T
Gabarapl2	2.95317e-13	0.576968	0.567	0.343	6.124e-09	Th1
Furin	3.12116e-13	1.11818	0.622	0.293	6.47235e-09	γδ T
Klrk1	3.70266e-13	0.970793	0.3	0.082	7.67821e-09	γδ T
Skil	3.80675e-13	0.735537	0.521	0.454	7.89405e-09	Th17
Dnajb11	3.8637e-13	0.681401	0.532	0.132	8.01215e-09	Cycling T
Dbi	3.91843e-13	0.774046	0.681	0.201	8.12565e-09	Cycling T
Hspa1b	4.24518e-13	1.17111	0.416	0.219	8.80322e-09	Th1
Tdp2	4.25612e-13	0.469645	0.383	0.075	8.82591e-09	Cycling T
Ikzf3	4.48414e-13	0.726772	0.315	0.206	9.29876e-09	Th17
Ppp1r7	4.57915e-13	0.448224	0.362	0.068	9.49578e-09	Cycling T
Hpf1	4.64671e-13	0.633527	0.511	0.123	9.63588e-09	Cycling T
Gata3	4.88201e-13	0.694785	0.374	0.165	1.01238e-08	Tfh
Cox5b	4.91177e-13	0.935584	0.936	0.425	1.01855e-08	Cycling T
Nasp	4.93559e-13	0.78887	0.638	0.183	1.02349e-08	Cycling T
Kpna3	5.08612e-13	0.414465	0.404	0.081	1.05471e-08	Cycling T
Erg28	5.32232e-13	0.504024	0.404	0.083	1.10369e-08	Cycling T
Capg	5.57897e-13	0.412094	0.71	0.424	1.15691e-08	Th1
Ripk3	6.07197e-13	0.387755	0.255	0.038	1.25914e-08	Cycling T
Lsp1	6.38165e-13	0.415085	0.667	0.605	1.32336e-08	Th17
Hdgf	6.49382e-13	0.803132	0.66	0.199	1.34662e-08	Cycling T
Itga4	6.58675e-13	0.562261	0.626	0.342	1.3659e-08	Tfh
Dot1l	7.16514e-13	1.05538	0.367	0.119	1.48583e-08	γδ T
Smap1	7.1778e-13	0.690813	0.432	0.212	1.48846e-08	Tfh
Atp5g1	7.18813e-13	0.253877	0.717	0.393	1.4906e-08	CD8 naive
Eif2d	7.50156e-13	0.293489	0.255	0.037	1.5556e-08	Cycling T
Pfdn1	7.96631e-13	0.522956	0.617	0.161	1.65197e-08	Cycling T
Ctla2a	8.22553e-13	1.0129	0.691	0.413	1.70573e-08	CD8 effector
Nudc	8.54433e-13	0.72821	0.681	0.201	1.77184e-08	Cycling T
Lbh	9.2666e-13	0.832475	0.438	0.209	1.92162e-08	Treg
Cd4	9.36598e-13	0.488566	0.388	0.262	1.94222e-08	Th17
Pdcd1	9.44715e-13	0.74023	0.327	0.125	1.95906e-08	Treg
Sdhc	9.75038e-13	0.391346	0.426	0.09	2.02194e-08	Cycling T
Krcc1	1.02341e-12	0.434588	0.532	0.126	2.12224e-08	Cycling T
Nap1l1	1.03054e-12	0.924556	0.894	0.368	2.13702e-08	Cycling T
Lat	1.05966e-12	0.513744	0.618	0.577	2.19741e-08	Th17
F2r	1.11625e-12	1.19384	0.522	0.237	2.31476e-08	γδ T
Rbm10	1.12528e-12	0.346028	0.34	0.062	2.33349e-08	Cycling T
Ftl1	1.15547e-12	0.70947	0.829	0.785	2.3961e-08	DN naive
Mcm4	1.24733e-12	0.582241	0.383	0.079	2.58659e-08	Cycling T
Tspan13	1.26181e-12	1.60291	0.647	0.197	2.61662e-08	DN Treg
Exosc8	1.27597e-12	0.662463	0.574	0.152	2.64597e-08	Cycling T
Lars2	1.28814e-12	0.580571	0.688	0.687	2.67122e-08	Th17
Odc1	1.30128e-12	0.872853	0.405	0.202	2.69847e-08	Tfh
Xist	1.32241e-12	0.477045	0.679	0.601	2.74228e-08	Th17
Lgals3	1.35848e-12	0.492785	0.502	0.269	2.81709e-08	Th1
Il7r	1.36563e-12	0.719871	0.676	0.541	2.8319e-08	CD4
Anapc5	1.38518e-12	0.734695	0.617	0.175	2.87244e-08	Cycling T
Smchd1	1.43858e-12	0.863014	0.489	0.351	2.98318e-08	DN naive
Rinl	1.54692e-12	0.582941	0.589	0.351	3.20784e-08	Th1
Txnip	1.64374e-12	0.708409	0.39	0.292	3.40861e-08	Th17
Etfa	1.66947e-12	0.537935	0.468	0.108	3.46197e-08	Cycling T
Raf1	1.72114e-12	0.702887	0.358	0.16	3.56913e-08	Tfh
Hip1	1.77282e-12	0.530967	0.255	0.099	3.6763e-08	Th1
Pebp1	1.86252e-12	0.5982	0.537	0.304	3.86232e-08	Tfh
Xist	1.94401e-12	0.42063	0.9	0.598	4.03128e-08	Th1
Spcs2	2.02709e-12	0.605469	0.473	0.398	4.20358e-08	Th17
Foxp1	2.08125e-12	0.826598	0.52	0.382	4.31589e-08	DN naive
Nsd3	2.16391e-12	0.292364	0.755	0.443	4.48731e-08	CD8 naive
Ssrp1	2.1846e-12	0.768035	0.66	0.195	4.53021e-08	Cycling T
Eif2b1	2.32573e-12	0.394227	0.255	0.039	4.82286e-08	Cycling T
Ndufa11	2.37861e-12	0.786973	0.766	0.255	4.93253e-08	Cycling T
Psmc3	2.53978e-12	0.671675	0.723	0.22	5.26674e-08	Cycling T
Dcps	2.65887e-12	0.618452	0.362	0.073	5.5137e-08	Cycling T
Ufd1	2.71717e-12	0.412872	0.362	0.071	5.63459e-08	Cycling T
Elof1	2.72896e-12	0.49664	0.404	0.087	5.65905e-08	Cycling T
Rack1	2.73843e-12	0.333923	0.942	0.934	5.67868e-08	DN naive
Mrpl41	2.74868e-12	0.390847	0.404	0.084	5.69993e-08	Cycling T
Rpa1	2.77644e-12	0.660019	0.447	0.103	5.7575e-08	Cycling T
Btg2	2.91794e-12	0.68193	0.848	0.749	6.05094e-08	Th1
Ptpn18	2.93419e-12	0.270358	0.947	0.659	6.08463e-08	CD8 naive
Batf	2.95018e-12	0.678201	0.364	0.157	6.11779e-08	Treg
Gapdh	3.05742e-12	1.18726	0.979	0.657	6.34016e-08	Cycling T
Nans	3.08176e-12	0.615761	0.447	0.104	6.39064e-08	Cycling T
Impdh2	3.09095e-12	0.730012	0.489	0.125	6.40969e-08	Cycling T
Dusp1	3.12889e-12	0.847697	0.7	0.456	6.48839e-08	Tfh
Gbp3	3.13807e-12	0.666287	0.34	0.066	6.50741e-08	Cycling T
Gadd45b	3.15805e-12	1.85757	0.853	0.368	6.54885e-08	DN Treg
Abhd17c	3.35924e-12	0.279774	0.277	0.045	6.96605e-08	Cycling T
Pmepa1	3.56634e-12	0.473796	0.472	0.247	7.39553e-08	Th1
Prkaca	3.71486e-12	0.341151	0.277	0.046	7.70351e-08	Cycling T
Dnajc15	3.76117e-12	0.606656	0.377	0.192	7.79953e-08	Th1
Nfyb	3.76176e-12	0.501404	0.426	0.095	7.80076e-08	Cycling T
Babam1	3.92543e-12	0.459461	0.426	0.094	8.14016e-08	Cycling T
Krt83	3.9454e-12	0.981427	0.256	0.066	8.18158e-08	γδ T
Txn1	4.07682e-12	0.869331	1	0.49	8.45411e-08	Cycling T
Btf3	4.15366e-12	0.308245	0.957	0.693	8.61345e-08	CD8 naive
Actb	4.27643e-12	0.297886	1	0.991	8.86804e-08	Th1
Dck	4.28717e-12	0.412368	0.298	0.053	8.89031e-08	Cycling T
Hmgn1	4.35239e-12	0.82229	0.266	0.137	9.02555e-08	DN naive
Epb41	4.5157e-12	0.904383	0.327	0.186	9.36421e-08	DN naive
Cmtm7	4.5872e-12	0.605766	0.424	0.22	9.51248e-08	Th1
Sec11c	4.94646e-12	0.753837	0.894	0.326	1.02575e-07	Cycling T
Snf8	5.03296e-12	0.515726	0.638	0.176	1.04369e-07	Cycling T
Tcf7	5.27311e-12	0.79419	0.489	0.261	1.09349e-07	Tfh
Slc38a1	5.4171e-12	0.873319	0.633	0.316	1.12334e-07	γδ T
S100a6	5.65273e-12	0.872143	0.911	0.7	1.17221e-07	γδ T
Glcci1	5.74143e-12	0.693448	0.265	0.094	1.1906e-07	Treg
Maf	5.77982e-12	0.926936	0.691	0.419	1.19856e-07	Treg
Rpl28	5.85208e-12	0.378962	0.942	0.929	1.21355e-07	DN naive
Ctbp1	5.89413e-12	0.479476	0.66	0.182	1.22227e-07	Cycling T
Dcaf15	5.97591e-12	0.302165	0.426	0.091	1.23922e-07	Cycling T
Aars	6.22564e-12	0.268686	0.277	0.046	1.29101e-07	Cycling T
Cbfb	6.31533e-12	0.454793	0.511	0.125	1.30961e-07	Cycling T
Ifi27l2a	6.46843e-12	1.67231	0.723	0.281	1.34136e-07	Cycling T
Fosb	6.75367e-12	1.57819	0.5	0.219	1.40051e-07	γδ T
Actn2	7.34305e-12	0.717442	0.344	0.107	1.52273e-07	γδ T
H3f3b	7.93055e-12	0.553964	0.971	0.917	1.64456e-07	CD8 effector
Ets2	8.21156e-12	0.752109	0.253	0.091	1.70283e-07	Treg
Ndufc2	8.24257e-12	0.618751	0.638	0.185	1.70926e-07	Cycling T
Lztfl1	8.33981e-12	1.54397	0.353	0.065	1.72943e-07	DN Treg
Gadd45b	8.37564e-12	1.1001	0.436	0.349	1.73686e-07	Th17
Nek7	8.73894e-12	0.660871	0.405	0.196	1.81219e-07	Tfh
Hnrnpa3	9.08487e-12	0.978523	0.979	0.475	1.88393e-07	Cycling T
Cmtm7	9.16129e-12	0.906596	0.702	0.229	1.89978e-07	Cycling T
Blvra	9.43648e-12	0.327441	0.319	0.059	1.95684e-07	Cycling T
S100a13	1.06349e-11	0.565287	0.527	0.462	2.20536e-07	Th17
Ltb4r1	1.12065e-11	0.791107	0.278	0.076	2.3239e-07	γδ T
Emb	1.13106e-11	0.505556	0.74	0.61	2.34548e-07	DN naive
Psmd3	1.14074e-11	0.426763	0.447	0.104	2.36556e-07	Cycling T
Rad50	1.14706e-11	0.415121	0.426	0.095	2.37866e-07	Cycling T
Bcl2a1b	1.16869e-11	0.572282	0.414	0.305	2.42352e-07	Th17
Pip4k2a	1.17745e-11	0.559314	0.342	0.15	2.44167e-07	Tfh
Hmgb2	1.23358e-11	0.672157	0.655	0.541	2.55807e-07	CD4
Uba2	1.24327e-11	0.457519	0.468	0.112	2.57818e-07	Cycling T
Rpl37a	1.26938e-11	0.259101	0.991	0.978	2.6323e-07	Th1
Ifrd1	1.29286e-11	0.938517	0.512	0.292	2.681e-07	Treg
Emb	1.3057e-11	1.02876	0.833	0.619	2.70762e-07	γδ T
Itgav	1.30764e-11	0.77914	0.311	0.13	2.71165e-07	Tfh
Nr4a3	1.3151e-11	1.10685	0.6	0.315	2.72713e-07	γδ T
Atp5g2	1.3465e-11	0.520004	0.779	0.56	2.79224e-07	Tfh
Rab5if	1.39749e-11	0.493888	0.617	0.172	2.89798e-07	Cycling T
Ptp4a2	1.44098e-11	0.695405	0.735	0.506	2.98817e-07	Treg
Casp8ap2	1.44924e-11	0.540416	0.553	0.149	3.00528e-07	Cycling T
Rpl32	1.45425e-11	0.315178	0.972	0.963	3.01568e-07	DN naive
Ubald2	1.52065e-11	1.01761	0.586	0.372	3.15336e-07	Treg
Hint1	1.52498e-11	0.938075	0.936	0.53	3.16235e-07	Cycling T
Fkbp5	1.55018e-11	0.353582	0.447	0.102	3.21461e-07	Cycling T
Hdac1	1.55777e-11	0.544215	0.617	0.174	3.23035e-07	Cycling T
Aph1a	1.58621e-11	0.389055	0.447	0.102	3.28933e-07	Cycling T
Hnrnpd	1.59843e-11	0.838894	0.766	0.281	3.31466e-07	Cycling T
Skap1	1.60585e-11	0.262979	0.826	0.509	3.33005e-07	CD8 naive
Ccl4	1.65916e-11	1.21628	0.255	0.09	3.4406e-07	CD8 TRM
Sh2d2a	1.70378e-11	1.04186	0.566	0.335	3.53314e-07	CD8 effector
Mdh1	1.7044e-11	0.758981	0.723	0.239	3.53442e-07	Cycling T
Ywhae	1.74127e-11	0.764203	0.851	0.313	3.61087e-07	Cycling T
Akt2	1.78186e-11	0.34751	0.511	0.125	3.69504e-07	Cycling T
Pim1	1.78639e-11	0.76807	0.735	0.541	3.70444e-07	Treg
Arpc1b	1.90427e-11	0.278022	0.891	0.578	3.94889e-07	CD8 naive
Eea1	1.91297e-11	0.732296	0.352	0.153	3.96692e-07	Treg
Cops3	1.94327e-11	0.387617	0.34	0.068	4.02977e-07	Cycling T
Kmt5a	2.06646e-11	0.445907	0.489	0.122	4.28521e-07	Cycling T
Ly6e	2.11137e-11	0.854238	0.856	0.679	4.37834e-07	γδ T
Arl5a	2.13235e-11	0.739001	0.259	0.095	4.42185e-07	Treg
Ndufb6	2.1417e-11	0.486354	0.553	0.148	4.44125e-07	Cycling T
Bcl2l11	2.16425e-11	0.812336	0.333	0.19	4.488e-07	DN naive
Tnfaip3	2.18094e-11	0.556244	0.664	0.663	4.52261e-07	Th17
Dynlrb1	2.19724e-11	0.568384	0.809	0.258	4.55641e-07	Cycling T
Actb	2.41051e-11	0.731291	1	0.991	4.99867e-07	Cycling T
Taldo1	2.46331e-11	0.720105	0.83	0.308	5.10817e-07	Cycling T
Pbdc1	2.4922e-11	0.408685	0.468	0.113	5.16807e-07	Cycling T
Tmco1	2.59575e-11	0.606079	0.596	0.17	5.3828e-07	Cycling T
Msl3	2.60927e-11	0.351515	0.277	0.049	5.41084e-07	Cycling T
Ncl	2.63213e-11	0.250751	0.935	0.659	5.45825e-07	CD8 naive
Calca	2.66038e-11	2.22192	0.324	0.057	5.51683e-07	DN Treg
Pfn1	3.01348e-11	0.79001	1	0.854	6.24905e-07	Cycling T
Ctla4	3.06431e-11	0.321465	0.654	0.384	6.35445e-07	Th1
Camk2d	3.10743e-11	0.6284	0.342	0.157	6.44387e-07	Tfh
Rgs2	3.10773e-11	0.738423	0.649	0.448	6.44449e-07	Th1
Rer1	3.39049e-11	0.545216	0.702	0.217	7.03085e-07	Cycling T
Gimap6	3.44164e-11	0.635768	0.616	0.475	7.13692e-07	CD4
Rps27l	3.49011e-11	0.698474	0.702	0.226	7.23743e-07	Cycling T
Mgat5	3.50979e-11	0.701896	0.278	0.079	7.27825e-07	γδ T
Sh3bgrl	3.59611e-11	0.741545	0.34	0.148	7.45725e-07	Treg
Cyth4	3.84925e-11	0.65249	0.363	0.276	7.98219e-07	Th17
Ehmt2	3.95193e-11	0.402741	0.404	0.091	8.19512e-07	Cycling T
Hnrnpul1	4.14141e-11	0.572337	0.681	0.205	8.58804e-07	Cycling T
Nudt4	4.15452e-11	0.69704	0.305	0.133	8.61523e-07	Tfh
Itgb2	4.16472e-11	0.446671	0.589	0.361	8.63637e-07	Th1
Prr13	4.20914e-11	0.516045	0.494	0.418	8.7285e-07	Th17
Psip1	4.24726e-11	0.702992	0.766	0.259	8.80755e-07	Cycling T
Psmd1	4.30127e-11	0.455593	0.447	0.108	8.91954e-07	Cycling T
Hmgxb4	4.35433e-11	0.35654	0.298	0.055	9.02958e-07	Cycling T
Dok2	4.43043e-11	0.396299	0.468	0.115	9.18739e-07	Cycling T
Fosb	4.45617e-11	0.775749	0.298	0.2	9.24076e-07	Th17
Slc35b1	4.53164e-11	0.460181	0.298	0.056	9.39725e-07	Cycling T
Nfkb1	4.59837e-11	1.57028	0.824	0.422	9.53564e-07	DN Treg
Ube2e3	4.63673e-11	0.34158	0.255	0.043	9.61518e-07	Cycling T
Acsl5	4.66796e-11	0.379437	0.362	0.078	9.67996e-07	Cycling T
Got2	4.70468e-11	0.491013	0.447	0.109	9.75609e-07	Cycling T
Zc3hav1	4.7543e-11	0.690174	0.585	0.458	9.85899e-07	CD4
Cd27	4.76125e-11	0.803517	0.447	0.24	9.87341e-07	Tfh
Hdac7	4.78404e-11	0.533507	0.279	0.114	9.92066e-07	Tfh
Gps2	4.91069e-11	0.303104	0.511	0.128	1.01833e-06	Cycling T
Itga4	5.16293e-11	0.771419	0.603	0.349	1.07064e-06	CD8 effector
Pgk1	5.20095e-11	0.660762	0.766	0.262	1.07852e-06	Cycling T
Zdhhc2	5.30042e-11	0.449222	0.362	0.078	1.09915e-06	Cycling T
Rpl38	5.34175e-11	0.362156	0.969	0.966	1.10772e-06	DN naive
Actl6a	5.40049e-11	0.480496	0.404	0.094	1.1199e-06	Cycling T
Rpl10	5.47776e-11	0.432163	0.875	0.852	1.13592e-06	DN naive
A430093F15Rik	5.59143e-11	0.456824	0.263	0.101	1.15949e-06	Tfh
Stap1	5.64702e-11	0.528174	0.368	0.184	1.17102e-06	Th1
Runx2	5.77136e-11	0.553275	0.329	0.157	1.19681e-06	Th1
Tnfrsf9	6.01429e-11	0.521312	0.298	0.057	1.24718e-06	Cycling T
Itgb7	6.03044e-11	0.484183	0.714	0.488	1.25053e-06	Th1
9930111J21Rik2	6.62302e-11	0.602292	0.328	0.234	1.37342e-06	Th17
Gpr68	7.05651e-11	0.539373	0.277	0.123	1.46331e-06	Th1
Lbh	7.10608e-11	0.728159	0.4	0.21	1.47359e-06	Tfh
Cenpx	7.17495e-11	0.625036	0.596	0.176	1.48787e-06	Cycling T
Ly6a	7.24474e-11	0.535907	0.414	0.299	1.50234e-06	Th17
Mns1	7.53417e-11	0.340262	0.277	0.05	1.56236e-06	Cycling T
Dgkz	7.58941e-11	0.570842	0.332	0.149	1.57382e-06	Tfh
Desi1	8.36098e-11	0.327668	0.34	0.071	1.73382e-06	Cycling T
Gm10076	8.69772e-11	0.524918	0.706	0.573	1.80365e-06	DN naive
Cnpy2	9.05881e-11	0.361729	0.319	0.064	1.87852e-06	Cycling T
Cdk4	9.09986e-11	0.532076	0.468	0.12	1.88704e-06	Cycling T
Anapc2	9.69317e-11	0.324763	0.319	0.064	2.01007e-06	Cycling T
Ccdc124	9.77868e-11	0.52776	0.553	0.156	2.02781e-06	Cycling T
Atl3	9.82128e-11	0.638054	0.268	0.114	2.03664e-06	Tfh
Ly6e	9.84144e-11	0.430784	0.857	0.669	2.04082e-06	Th1
Dap	9.99103e-11	0.605692	0.553	0.158	2.07184e-06	Cycling T
Snrpe	1.02281e-10	0.815017	0.936	0.422	2.12101e-06	Cycling T
Mtpn	1.06791e-10	0.530933	0.681	0.211	2.21453e-06	Cycling T
Anp32e	1.09472e-10	0.542376	0.384	0.187	2.27012e-06	Tfh
Tmem256	1.11371e-10	0.53515	0.468	0.121	2.30949e-06	Cycling T
Ddx39b	1.11913e-10	0.511438	0.766	0.248	2.32074e-06	Cycling T
Hprt	1.13088e-10	0.689196	0.617	0.196	2.34511e-06	Cycling T
Gata3	1.1433e-10	0.837697	0.358	0.168	2.37086e-06	Treg
Gxylt1	1.15549e-10	0.714291	0.265	0.096	2.39614e-06	CD8 effector
Prdx2	1.16056e-10	0.443154	0.374	0.172	2.40665e-06	Tfh
Psmc1	1.17425e-10	0.36583	0.383	0.086	2.43504e-06	Cycling T
H2-Q7	1.2542e-10	0.621056	0.934	0.814	2.60083e-06	CD8 effector
Eif4a3	1.25656e-10	0.449483	0.553	0.152	2.60572e-06	Cycling T
Tgif1	1.26237e-10	0.544795	0.481	0.248	2.61777e-06	Treg
Tkt	1.31625e-10	0.71831	0.66	0.219	2.7295e-06	Cycling T
Rilpl2	1.34969e-10	0.838634	0.511	0.151	2.79886e-06	Cycling T
Nrip1	1.43002e-10	0.498513	0.463	0.365	2.96543e-06	Th17
Mrpl51	1.4352e-10	0.525094	0.468	0.123	2.97616e-06	Cycling T
Uqcrc1	1.45462e-10	0.515098	0.574	0.164	3.01644e-06	Cycling T
Atp5k	1.50641e-10	0.747842	0.872	0.337	3.12385e-06	Cycling T
Ier3ip1	1.60721e-10	0.452975	0.429	0.234	3.33287e-06	Th1
Idh3g	1.60739e-10	0.339893	0.489	0.125	3.33325e-06	Cycling T
Fxyd5	1.61695e-10	0.39574	0.944	0.801	3.35308e-06	Th1
Fyn	1.62143e-10	0.859646	0.551	0.352	3.36236e-06	CD8 effector
Gars	1.64164e-10	0.353483	0.404	0.095	3.40426e-06	Cycling T
D16Ertd472e	1.68013e-10	1.3578	0.567	0.323	3.48409e-06	γδ T
Nsa2	1.72702e-10	0.256211	0.832	0.524	3.58131e-06	CD8 naive
Sdf2l1	1.80676e-10	0.63476	0.34	0.075	3.74667e-06	Cycling T
Capn1	1.87658e-10	0.372742	0.511	0.135	3.89147e-06	Cycling T
Dap3	1.87902e-10	0.459974	0.447	0.113	3.89652e-06	Cycling T
C2cd5	1.88202e-10	0.44544	0.319	0.065	3.90275e-06	Cycling T
Hadha	1.89707e-10	0.518283	0.553	0.158	3.93396e-06	Cycling T
Srek1	1.90132e-10	0.400513	0.489	0.127	3.94278e-06	Cycling T
Oaz1	1.91872e-10	0.780516	0.979	0.831	3.97885e-06	Cycling T
Slbp	1.92101e-10	0.779827	0.617	0.214	3.98361e-06	Cycling T
Spg21	1.95089e-10	0.322034	0.426	0.102	4.04557e-06	Cycling T
Trbc2	1.96408e-10	0.557117	0.764	0.672	4.07292e-06	CD4
Tob2	2.00428e-10	1.46246	0.567	0.302	4.15627e-06	γδ T
Glrx	2.00841e-10	0.415679	0.377	0.193	4.16484e-06	Th1
Cd82	2.03802e-10	0.777108	0.632	0.428	4.22623e-06	Tfh
Ech1	2.06084e-10	0.575302	0.268	0.181	4.27356e-06	Th17
Rps27	2.06221e-10	0.278303	0.996	0.98	4.27641e-06	CD4
Cd28	2.15935e-10	0.629985	0.651	0.538	4.47785e-06	CD4
Rbm15	2.19914e-10	0.391697	0.298	0.059	4.56036e-06	Cycling T
Tesc	2.20963e-10	0.412254	0.381	0.195	4.58211e-06	Th1
Mrpl3	2.21165e-10	0.384896	0.298	0.059	4.58629e-06	Cycling T
Tradd	2.25798e-10	0.295374	0.255	0.045	4.68237e-06	Cycling T
Runx1	2.2947e-10	0.629615	0.318	0.226	4.75853e-06	Th17
Ube2n	2.29771e-10	0.585042	0.596	0.182	4.76477e-06	Cycling T
Adprh	2.33377e-10	0.606838	0.362	0.085	4.83955e-06	Cycling T
Cyth4	2.38102e-10	0.376562	0.502	0.283	4.93753e-06	Th1
Psmb10	2.40608e-10	0.538417	0.702	0.218	4.98949e-06	Cycling T
Cox5a	2.41827e-10	0.46911	0.544	0.484	5.01476e-06	Th17
Ptpn1	2.48577e-10	0.65038	0.521	0.306	5.15474e-06	Tfh
Cse1l	2.56324e-10	0.436581	0.319	0.067	5.31538e-06	Cycling T
Cd247	2.58504e-10	0.680468	0.484	0.283	5.36059e-06	Tfh
Brd7	2.64729e-10	0.425309	0.404	0.097	5.48969e-06	Cycling T
Eif4enif1	2.71107e-10	0.334295	0.298	0.059	5.62194e-06	Cycling T
Plec	2.72377e-10	0.524049	0.468	0.269	5.64829e-06	Th1
Coa6	2.75422e-10	0.407513	0.298	0.06	5.71143e-06	Cycling T
Uqcrc2	2.84084e-10	0.386267	0.681	0.205	5.89105e-06	Cycling T
Haus3	2.91557e-10	0.274052	0.404	0.094	6.04602e-06	Cycling T
Cct5	3.15582e-10	0.722521	0.787	0.289	6.54422e-06	Cycling T
Psma4	3.1723e-10	0.672113	0.723	0.251	6.5784e-06	Cycling T
Tuba1a	3.20435e-10	0.504288	0.723	0.235	6.64487e-06	Cycling T
Pkm	3.29811e-10	0.937081	0.851	0.413	6.83929e-06	Cycling T
Utrn	3.39222e-10	0.65951	0.521	0.315	7.03444e-06	Tfh
Mast4	3.43266e-10	0.827881	0.289	0.091	7.1183e-06	γδ T
Lcp2	3.49263e-10	0.609784	0.5	0.285	7.24268e-06	Tfh
Tex30	3.59134e-10	0.259085	0.298	0.059	7.44736e-06	Cycling T
Hnrnpab	3.59224e-10	0.829458	0.851	0.39	7.44924e-06	Cycling T
Hcst	3.60571e-10	0.441852	0.788	0.609	7.47716e-06	Th1
Serpinb6a	3.63198e-10	0.463992	0.286	0.132	7.53164e-06	Th1
Ilf3	3.95214e-10	0.413326	0.362	0.083	8.19556e-06	Cycling T
Phf6	3.97972e-10	0.574517	0.253	0.103	8.25274e-06	Tfh
Sypl	3.98895e-10	0.273222	0.319	0.066	8.2719e-06	Cycling T
Tnfrsf4	4.16745e-10	0.62597	0.268	0.132	8.64204e-06	CD4
Psmb7	4.262e-10	0.523778	0.511	0.143	8.8381e-06	Cycling T
Junb	4.33545e-10	0.670215	0.989	0.866	8.99043e-06	γδ T
Plp2	4.35077e-10	0.598406	0.404	0.102	9.02218e-06	Cycling T
Raly	4.39973e-10	0.692419	0.872	0.34	9.12371e-06	Cycling T
Lsm6	4.41086e-10	0.542539	0.574	0.173	9.14681e-06	Cycling T
P4hb	4.41198e-10	0.598916	0.574	0.177	9.14911e-06	Cycling T
Srrt	4.52498e-10	0.346382	0.574	0.162	9.38345e-06	Cycling T
Selenop	4.53234e-10	0.932534	0.367	0.139	9.3987e-06	γδ T
Epsti1	4.5331e-10	0.612075	0.355	0.19	9.4003e-06	Th1
2022-09-09	4.58471e-10	0.528365	0.383	0.301	9.50731e-06	Th17
Smdt1	4.69604e-10	0.698578	0.872	0.343	9.73818e-06	Cycling T
Vps29	4.74334e-10	0.441078	0.596	0.176	9.83627e-06	Cycling T
Bcl11b	4.8674e-10	0.460035	0.541	0.475	1.00935e-05	Th17
Gatad1	4.95142e-10	0.361507	0.404	0.098	1.02678e-05	Cycling T
Rab1b	5.04461e-10	0.501985	0.468	0.126	1.0461e-05	Cycling T
Bst2	5.11007e-10	0.383134	0.574	0.167	1.05967e-05	Cycling T
Irs2	5.1464e-10	0.909615	0.378	0.145	1.06721e-05	γδ T
Uhrf2	5.15297e-10	0.940017	0.544	0.277	1.06857e-05	γδ T
Trim59	5.27983e-10	0.664234	0.383	0.096	1.09488e-05	Cycling T
Nsmce2	5.38121e-10	0.306623	0.298	0.06	1.1159e-05	Cycling T
Mrpl15	5.71949e-10	0.462059	0.468	0.126	1.18605e-05	Cycling T
Nfkbid	5.73179e-10	0.745841	0.422	0.166	1.1886e-05	γδ T
Ndfip1	5.81682e-10	0.578715	0.742	0.557	1.20623e-05	Tfh
Ccl4	5.91905e-10	1.0468	0.25	0.09	1.22743e-05	CD8 effector
Lyar	6.0439e-10	0.450075	0.404	0.101	1.25332e-05	Cycling T
Psmb8	6.07605e-10	0.433441	0.823	0.626	1.25999e-05	Th1
Tank	6.37832e-10	0.718533	0.333	0.153	1.32267e-05	Treg
Pin1	6.41725e-10	0.477057	0.426	0.11	1.33074e-05	Cycling T
Drg1	6.44727e-10	0.328817	0.34	0.076	1.33697e-05	Cycling T
Ap2m1	6.62607e-10	0.609034	0.638	0.21	1.37405e-05	Cycling T
Ahsa1	6.70367e-10	0.413736	0.532	0.15	1.39014e-05	Cycling T
Sp100	6.78052e-10	0.855253	0.522	0.317	1.40608e-05	CD8 effector
Gpr132	6.84583e-10	1.16836	0.578	0.328	1.41962e-05	γδ T
Ppp1r35	6.91937e-10	0.395899	0.298	0.062	1.43487e-05	Cycling T
Cox7a2	6.93958e-10	0.784997	0.957	0.452	1.43906e-05	Cycling T
Stx11	6.9911e-10	0.331117	0.362	0.083	1.44974e-05	Cycling T
Bcl2a1d	7.02898e-10	0.915806	0.411	0.171	1.4576e-05	γδ T
Mrpl40	7.23711e-10	0.527999	0.34	0.079	1.50076e-05	Cycling T
Tcf7	7.31429e-10	0.785974	0.398	0.263	1.51677e-05	CD4
Mllt3	7.94719e-10	0.530778	0.426	0.223	1.64801e-05	Tfh
0610010K14Rik	7.96581e-10	0.432683	0.489	0.134	1.65187e-05	Cycling T
Traf7	8.09398e-10	0.369701	0.298	0.062	1.67845e-05	Cycling T
Ccdc85b	8.39476e-10	0.451805	0.26	0.118	1.74082e-05	Th1
Ap1s1	8.60154e-10	0.34587	0.34	0.076	1.7837e-05	Cycling T
Gimap7	8.63715e-10	0.811665	0.389	0.204	1.79109e-05	Treg
Dbf4	8.72025e-10	0.333959	0.489	0.133	1.80832e-05	Cycling T
Eif2b2	8.72123e-10	0.331178	0.362	0.084	1.80852e-05	Cycling T
Cyc1	8.75676e-10	0.427916	0.574	0.17	1.81589e-05	Cycling T
Eri1	9.29988e-10	0.461747	0.404	0.102	1.92852e-05	Cycling T
Eif6	9.38632e-10	0.493863	0.596	0.181	1.94644e-05	Cycling T
Pfdn6	9.52902e-10	0.503172	0.553	0.164	1.97603e-05	Cycling T
H2afz	9.76742e-10	0.788008	0.778	0.657	2.02547e-05	Treg
Pa2g4	9.77828e-10	0.479987	0.489	0.137	2.02772e-05	Cycling T
Txnip	9.87044e-10	0.584938	0.498	0.304	2.04683e-05	Th1
Cltb	9.97463e-10	0.269217	0.383	0.091	2.06844e-05	Cycling T
Naa10	1.09915e-09	0.441346	0.316	0.145	2.2793e-05	Tfh
Slamf6	1.12091e-09	0.477037	0.321	0.138	2.32442e-05	Treg
Itgb7	1.13908e-09	0.82186	0.767	0.498	2.3621e-05	γδ T
Ctla4	1.1484e-09	0.286014	0.658	0.388	2.38143e-05	Tfh
Set	1.14866e-09	0.82804	0.936	0.485	2.38198e-05	Cycling T
Cers4	1.15585e-09	0.743241	0.401	0.209	2.39689e-05	Treg
Yipf1	1.16838e-09	0.486184	0.383	0.093	2.42286e-05	Cycling T
S100a11	1.18081e-09	0.802534	0.811	0.644	2.44864e-05	γδ T
Pom121	1.18431e-09	0.405268	0.362	0.086	2.4559e-05	Cycling T
Arl6ip1	1.19205e-09	1.11516	0.894	0.432	2.47195e-05	Cycling T
Uri1	1.20572e-09	0.295673	0.383	0.091	2.50031e-05	Cycling T
Gbp7	1.26915e-09	0.733437	0.377	0.19	2.63183e-05	Treg
Eef2	1.31134e-09	0.403019	0.869	0.833	2.71932e-05	DN naive
Cxcl10	1.31339e-09	0.51698	0.298	0.065	2.72357e-05	Cycling T
Spty2d1	1.32864e-09	0.563446	0.384	0.199	2.75521e-05	Tfh
Pdcd5	1.34245e-09	0.573283	0.723	0.249	2.78384e-05	Cycling T
Ctdspl2	1.34873e-09	0.363884	0.383	0.093	2.79686e-05	Cycling T
Ngdn	1.37128e-09	0.325695	0.447	0.115	2.84363e-05	Cycling T
Got1	1.37542e-09	0.828272	0.358	0.178	2.8522e-05	Treg
Tagln2	1.38438e-09	0.842895	0.979	0.56	2.87078e-05	Cycling T
Hilpda	1.42927e-09	1.68556	0.441	0.122	2.96388e-05	DN Treg
Psmb5	1.43682e-09	0.533287	0.723	0.251	2.97953e-05	Cycling T
Ccdc50	1.44025e-09	0.528056	0.347	0.166	2.98665e-05	Tfh
Mrpl57	1.44538e-09	0.461432	0.532	0.154	2.99728e-05	Cycling T
Lilrb4a	1.50137e-09	0.393615	0.251	0.112	3.11339e-05	Th1
Arid5b	1.5363e-09	0.546836	0.332	0.158	3.18583e-05	Tfh
Mapkapk3	1.54271e-09	0.384313	0.268	0.122	3.19912e-05	Th1
Kif1b	1.54622e-09	0.812188	0.306	0.186	3.20641e-05	DN naive
Acp1	1.54652e-09	0.433904	0.34	0.079	3.20703e-05	Cycling T
mt-Cytb	1.5731e-09	0.272165	1	0.969	3.26213e-05	Tfh
Cisd1	1.59555e-09	0.33466	0.319	0.07	3.3087e-05	Cycling T
Ndufb8	1.59906e-09	0.635793	0.745	0.279	3.31597e-05	Cycling T
Dynll1	1.60519e-09	0.260292	0.801	0.513	3.32868e-05	CD8 naive
Cst7	1.61727e-09	0.711058	0.353	0.164	3.35373e-05	CD8 effector
Ndufv1	1.64806e-09	0.470184	0.489	0.137	3.41759e-05	Cycling T
Supt16	1.69438e-09	0.521472	0.596	0.189	3.51364e-05	Cycling T
Gart	1.7323e-09	0.261376	0.255	0.048	3.59226e-05	Cycling T
Sfxn1	1.74076e-09	0.527816	0.319	0.073	3.60982e-05	Cycling T
Gtf2f1	1.77347e-09	0.358944	0.383	0.094	3.67765e-05	Cycling T
St3gal6	1.77664e-09	0.881963	0.311	0.112	3.68422e-05	γδ T
Rpl22l1	1.80066e-09	0.533108	0.737	0.629	3.73403e-05	DN naive
Khsrp	1.82872e-09	0.510661	0.34	0.08	3.79222e-05	Cycling T
Hsp90b1	1.89856e-09	0.788437	0.979	0.526	3.93705e-05	Cycling T
Exosc3	1.90638e-09	0.326958	0.404	0.101	3.95325e-05	Cycling T
Smu1	1.95841e-09	0.351226	0.383	0.094	4.06115e-05	Cycling T
Atp5j	1.96901e-09	0.765839	0.915	0.446	4.08313e-05	Cycling T
Ssh2	1.99614e-09	0.702558	0.514	0.4	4.1394e-05	DN naive
Cfap20	1.99838e-09	0.395857	0.277	0.057	4.14404e-05	Cycling T
Ndufb7	2.00575e-09	0.379051	0.602	0.381	4.15931e-05	Th1
Rap1a	2.01395e-09	0.507616	0.547	0.324	4.17632e-05	Tfh
Stat5b	2.04565e-09	0.566112	0.34	0.158	4.24206e-05	Treg
Txlna	2.08337e-09	0.386193	0.277	0.057	4.32029e-05	Cycling T
Vps29	2.13295e-09	0.446003	0.353	0.17	4.42309e-05	Tfh
Dusp1	2.28158e-09	0.873509	0.679	0.46	4.73132e-05	Treg
Snrpa1	2.28636e-09	0.492341	0.468	0.133	4.74123e-05	Cycling T
Junb	2.3099e-09	0.356425	0.963	0.863	4.79005e-05	Tfh
Rpl39	2.33174e-09	0.281392	0.969	0.97	4.83533e-05	DN naive
Itga4	2.36068e-09	0.61979	0.493	0.347	4.89534e-05	CD4
Trps1	2.38284e-09	0.440854	0.3	0.203	4.9413e-05	Th17
Ndufa12	2.45553e-09	0.449447	0.596	0.186	5.09203e-05	Cycling T
Atp1b3	2.56925e-09	0.605697	0.498	0.369	5.32786e-05	DN naive
Aff4	2.59432e-09	1.42324	0.618	0.229	5.37985e-05	DN Treg
Rnps1	2.61661e-09	0.384269	0.617	0.193	5.42607e-05	Cycling T
Csrnp1	2.75206e-09	0.924446	0.389	0.164	5.70694e-05	γδ T
Psmb9	2.76295e-09	0.68672	0.83	0.332	5.72952e-05	Cycling T
Actg1	2.76668e-09	0.479058	0.919	0.928	5.73727e-05	CD4
Ybx1	2.77939e-09	0.323866	0.713	0.709	5.76363e-05	Th17
Eif1	2.97187e-09	0.335771	0.948	0.943	6.16277e-05	DN naive
Rif1	2.9737e-09	0.50841	0.532	0.159	6.16657e-05	Cycling T
Fabp5	2.97632e-09	0.487971	0.66	0.223	6.17199e-05	Cycling T
Cox20	2.99714e-09	0.409919	0.596	0.182	6.21517e-05	Cycling T
Mrpl54	3.00474e-09	0.446918	0.553	0.168	6.23093e-05	Cycling T
Parp2	3.14743e-09	0.361951	0.255	0.05	6.52683e-05	Cycling T
Ndufc1	3.20386e-09	0.55773	0.553	0.176	6.64385e-05	Cycling T
mt-Co1	3.21336e-09	0.272721	1	0.996	6.66355e-05	Treg
Apobec3	3.47858e-09	0.515763	0.574	0.184	7.21352e-05	Cycling T
Rbm38	3.52455e-09	0.262354	0.362	0.087	7.30886e-05	Cycling T
Gas5	3.54128e-09	0.52877	0.657	0.552	7.34354e-05	DN naive
Ptpre	3.66026e-09	0.392674	0.268	0.123	7.59029e-05	Th1
Nudt4	3.66571e-09	0.344485	0.489	0.139	7.60159e-05	Cycling T
Osgep	3.66594e-09	0.414221	0.34	0.081	7.60207e-05	Cycling T
Ebp	3.74368e-09	0.383066	0.511	0.147	7.76326e-05	Cycling T
Msrb1	3.7534e-09	0.406163	0.489	0.141	7.78343e-05	Cycling T
Mrps18c	3.81372e-09	0.600233	0.468	0.139	7.90851e-05	Cycling T
Trp53i13	3.8661e-09	0.47554	0.298	0.066	8.01712e-05	Cycling T
Zfp91	3.89176e-09	0.496058	0.437	0.239	8.07035e-05	Tfh
Ctsb	4.05754e-09	0.409156	0.872	0.317	8.41411e-05	Cycling T
Tiam1	4.06975e-09	0.357974	0.404	0.104	8.43945e-05	Cycling T
2022-09-09	4.14166e-09	0.362323	0.515	0.308	8.58856e-05	Th1
Kxd1	4.23814e-09	0.409239	0.468	0.133	8.78863e-05	Cycling T
Slc22a15	4.29691e-09	0.454946	0.34	0.082	8.9105e-05	Cycling T
Cd4	4.3013e-09	0.345067	0.494	0.281	8.9196e-05	Th1
Rnf5	4.3074e-09	0.408825	0.255	0.051	8.93226e-05	Cycling T
Stub1	4.36733e-09	0.429151	0.489	0.141	9.05654e-05	Cycling T
Gm26917	4.92574e-09	0.5719	0.587	0.484	0.000102145	DN naive
Ciapin1	5.03996e-09	0.338657	0.362	0.09	0.000104514	Cycling T
Ubl4a	5.07119e-09	0.361492	0.319	0.074	0.000105161	Cycling T
Dnajc1	5.07272e-09	0.525316	0.296	0.214	0.000105193	Th17
Rnaseh2c	5.08369e-09	0.537237	0.66	0.219	0.00010542	Cycling T
Prdx1	5.13862e-09	0.796295	0.872	0.44	0.00010656	Cycling T
Ncor1	5.17852e-09	0.757755	0.767	0.557	0.000107387	γδ T
Acadl	5.23189e-09	0.352982	0.468	0.13	0.000108494	Cycling T
Arap2	5.32988e-09	0.502578	0.495	0.295	0.000110526	Tfh
Iqgap1	5.40324e-09	0.514602	0.771	0.624	0.000112047	Th1
Klf2	5.41472e-09	0.596467	0.595	0.46	0.000112285	CD4
Ube2m	5.41983e-09	0.467829	0.553	0.172	0.000112391	Cycling T
Ccdc69	5.53711e-09	0.393167	0.255	0.051	0.000114823	Cycling T
Cenpq	5.54487e-09	0.278183	0.255	0.051	0.000114984	Cycling T
Pstpip1	5.55748e-09	0.411435	0.346	0.18	0.000115246	Th1
Nono	5.59404e-09	0.534208	0.681	0.234	0.000116004	Cycling T
Samsn1	5.79248e-09	0.495948	0.553	0.328	0.000120119	Tfh
Mif4gd	5.7979e-09	0.548677	0.296	0.131	0.000120231	Treg
Slirp	5.87661e-09	0.328798	0.319	0.073	0.000121863	Cycling T
Vps54	6.05188e-09	0.768866	0.29	0.133	0.000125498	Treg
Ddost	6.15916e-09	0.542139	0.532	0.168	0.000127722	Cycling T
Ndufab1	6.16716e-09	0.422358	0.596	0.189	0.000127888	Cycling T
Ets1	6.18241e-09	0.369881	0.856	0.821	0.000128205	CD4
Anapc11	6.20578e-09	0.620803	0.574	0.19	0.000128689	Cycling T
2810004N23Rik	6.25246e-09	0.39933	0.319	0.075	0.000129657	Cycling T
Pdap1	6.26388e-09	0.556392	0.702	0.257	0.000129894	Cycling T
Mrps6	6.47633e-09	0.745589	0.321	0.153	0.0001343	Treg
Gm20186	6.48783e-09	2.02012	0.324	0.075	0.000134538	DN Treg
Tomm7	6.54896e-09	0.436456	0.671	0.478	0.000135806	Th1
Nr4a1	6.65732e-09	0.686912	0.461	0.391	0.000138053	Th17
Pde4b	6.8465e-09	0.58837	0.328	0.248	0.000141976	Th17
Slc4a7	7.16323e-09	0.837169	0.352	0.18	0.000148544	Treg
Arl5c	7.16857e-09	0.514078	0.404	0.112	0.000148655	Cycling T
Ybx1	7.337e-09	0.857254	0.979	0.705	0.000152147	Cycling T
Gprin3	7.67113e-09	0.523469	0.284	0.131	0.000159076	Tfh
Derl2	7.83936e-09	0.371186	0.383	0.099	0.000162565	Cycling T
Icos	7.87423e-09	0.634635	0.704	0.489	0.000163288	Treg
Mrpl12	8.01326e-09	0.421209	0.426	0.118	0.000166171	Cycling T
Mthfd2	8.2423e-09	0.495673	0.34	0.085	0.000170921	Cycling T
Aprt	8.31664e-09	0.372697	0.476	0.286	0.000172462	Th1
Nubp1	8.40804e-09	0.395857	0.383	0.099	0.000174357	Cycling T
Atp5o	8.41066e-09	0.697138	0.83	0.363	0.000174412	Cycling T
Acot7	8.57016e-09	0.508288	0.426	0.119	0.000177719	Cycling T
Ifrd1	8.63859e-09	0.82205	0.567	0.296	0.000179138	γδ T
Sumo2	8.76936e-09	0.795636	0.915	0.518	0.00018185	Cycling T
Ppp1r2	8.93181e-09	0.305119	0.468	0.131	0.000185219	Cycling T
Atp2b4	9.06415e-09	0.381913	0.407	0.224	0.000187963	Th1
Idh3a	9.09488e-09	0.451271	0.362	0.093	0.0001886	Cycling T
Atp1b3	9.15961e-09	0.624918	0.504	0.371	0.000189943	CD4
Cd44	9.2652e-09	0.297184	0.684	0.455	0.000192133	Th1
Cst7	9.29593e-09	0.711968	0.316	0.163	0.00019277	Tfh
Uchl3	9.32016e-09	0.285261	0.404	0.106	0.000193272	Cycling T
Mdh2	9.77363e-09	0.573012	0.809	0.31	0.000202676	Cycling T
Gpr65	9.82413e-09	0.401748	0.329	0.172	0.000203723	Th1
Ctla2a	9.84425e-09	0.277599	0.502	0.396	0.00020414	Th17
Cdc34	9.99872e-09	0.32447	0.383	0.099	0.000207343	Cycling T
Hcst	1.02417e-08	0.612887	0.793	0.615	0.000212382	CD8 TRM
Sarnp	1.03383e-08	0.379064	0.723	0.242	0.000214385	Cycling T
Itpkb	1.04111e-08	0.651572	0.674	0.478	0.000215894	Tfh
AI662270	1.04879e-08	0.361207	0.596	0.19	0.000217487	Cycling T
Ythdc1	1.04989e-08	0.625055	0.611	0.421	0.000217715	Tfh
Phb2	1.05102e-08	0.478759	0.596	0.195	0.000217951	Cycling T
Fam173a	1.05145e-08	0.440237	0.596	0.193	0.00021804	Cycling T
Fam169b	1.10615e-08	0.74602	0.315	0.152	0.000229382	Treg
Myg1	1.13477e-08	0.338151	0.255	0.053	0.000235317	Cycling T
Crip1	1.15546e-08	0.751514	1	0.746	0.000239608	Cycling T
Gna13	1.17152e-08	0.670469	0.496	0.388	0.000242938	CD4
Pik3r1	1.1716e-08	0.871178	0.519	0.327	0.000242956	Treg
Tob2	1.17266e-08	0.522832	0.505	0.296	0.000243174	Tfh
Tnfsf11	1.18197e-08	1.65769	0.353	0.087	0.000245106	DN Treg
Slc9a3r1	1.19373e-08	0.436972	0.723	0.257	0.000247544	Cycling T
Tox	1.20522e-08	0.264672	0.511	0.151	0.000249926	Cycling T
Kdm2b	1.24519e-08	0.595957	0.358	0.189	0.000258215	Tfh
Rasgrp2	1.24759e-08	0.685351	0.275	0.165	0.000258713	DN naive
Fyb	1.24884e-08	0.547721	0.831	0.674	0.000258972	CD8 effector
Tmem258	1.25619e-08	0.442044	0.809	0.289	0.000260496	Cycling T
Cldnd1	1.28352e-08	0.511351	0.258	0.115	0.000266163	Tfh
Ssb	1.28925e-08	0.512051	0.915	0.36	0.000267351	Cycling T
Psmd12	1.29605e-08	0.480794	0.468	0.139	0.000268762	Cycling T
Mtch2	1.29778e-08	0.307839	0.447	0.126	0.000269121	Cycling T
Traf1	1.29932e-08	0.775646	0.636	0.435	0.00026944	Treg
Izumo1r	1.31974e-08	0.271133	0.362	0.092	0.000273674	Cycling T
Commd1	1.33211e-08	0.353799	0.383	0.1	0.00027624	Cycling T
Zfp207	1.33901e-08	0.361859	0.553	0.173	0.000277671	Cycling T
Nfkbiz	1.34285e-08	1.6977	0.647	0.279	0.000278467	DN Treg
Naa10	1.38122e-08	0.283109	0.511	0.15	0.000286423	Cycling T
Cdc42ep3	1.39631e-08	0.572298	0.26	0.185	0.000289553	Th17
Isy1	1.41186e-08	0.98087	0.522	0.299	0.000292777	γδ T
Ormdl2	1.46153e-08	0.267968	0.277	0.06	0.000303077	Cycling T
Itpr1	1.47547e-08	0.430451	0.258	0.115	0.000305969	Tfh
Asf1a	1.49685e-08	0.424505	0.298	0.069	0.000310401	Cycling T
Josd2	1.51387e-08	0.31789	0.277	0.061	0.000313931	Cycling T
Slc16a6	1.55503e-08	0.950975	0.344	0.138	0.000322467	γδ T
Arhgef12	1.6707e-08	1.2963	0.382	0.099	0.000346454	DN Treg
Lrrfip1	1.70758e-08	0.469629	0.466	0.411	0.000354101	Th17
Ikzf2	1.72726e-08	0.447113	0.596	0.213	0.000358181	Cycling T
Bex3	1.73402e-08	0.412587	0.553	0.177	0.000359583	Cycling T
AC149090.1	1.80123e-08	0.299923	0.606	0.396	0.000373522	Th1
Slc4a7	1.84565e-08	0.713196	0.299	0.178	0.000382733	CD4
Gnb2	1.84711e-08	0.758542	0.894	0.439	0.000383036	Cycling T
Bcl7c	1.85131e-08	0.422024	0.253	0.112	0.000383906	Tfh
Uqcc2	1.85216e-08	0.364996	0.351	0.188	0.000384083	Th1
Ndufs2	1.85426e-08	0.278521	0.532	0.159	0.000384519	Cycling T
Cox6b1	1.87009e-08	0.441848	0.68	0.497	0.0003878	Th1
Cd82	1.88874e-08	0.801977	0.667	0.435	0.000391668	γδ T
Itm2c	1.89967e-08	0.494678	0.342	0.174	0.000393934	Tfh
Smc3	2.06251e-08	0.525315	0.66	0.233	0.000427703	Cycling T
Cyba	2.06467e-08	0.323433	0.683	0.66	0.00042815	Th17
Smarcb1	2.07312e-08	0.280926	0.34	0.084	0.000429903	Cycling T
Pitpna	2.21059e-08	0.365848	0.766	0.277	0.00045841	Cycling T
Sec61a1	2.24334e-08	0.368365	0.553	0.175	0.000465202	Cycling T
Ndufa10	2.26112e-08	0.466777	0.532	0.171	0.000468889	Cycling T
Cep170	2.30573e-08	0.260844	0.277	0.061	0.00047814	Cycling T
Atl3	2.3678e-08	0.553614	0.265	0.116	0.00049101	Treg
Polr2f	2.4214e-08	0.556861	0.596	0.206	0.000502126	Cycling T
Mrpl32	2.42312e-08	0.421763	0.468	0.14	0.000502482	Cycling T
Taf15	2.42474e-08	0.395775	0.66	0.224	0.000502819	Cycling T
Lgals3	2.43783e-08	0.869218	0.476	0.278	0.000505533	CD8 TRM
Ass1	2.44481e-08	0.708303	0.447	0.139	0.00050698	Cycling T
mt-Nd1	2.44597e-08	0.515869	0.967	0.932	0.00050722	γδ T
Klf3	2.44778e-08	0.676157	0.339	0.222	0.000507597	DN naive
Ssr2	2.46165e-08	0.521209	0.426	0.126	0.000510473	Cycling T
Emc8	2.4889e-08	0.256018	0.255	0.054	0.000516123	Cycling T
Fyn	2.49802e-08	0.482797	0.558	0.347	0.000518014	Tfh
Mif4gd	2.49882e-08	0.53408	0.447	0.135	0.00051818	Cycling T
Uqcr11	2.57329e-08	0.480918	0.702	0.263	0.000533622	Cycling T
Spag7	2.61951e-08	0.37864	0.362	0.095	0.000543209	Cycling T
Mrpl36	2.62297e-08	0.316605	0.404	0.111	0.000543925	Cycling T
Ms4a4b	2.6656e-08	0.455978	0.834	0.63	0.000552766	CD8 TRM
Ehd4	2.67107e-08	0.320041	0.298	0.07	0.000553901	Cycling T
Wdr1	2.6786e-08	0.576357	0.66	0.246	0.000555461	Cycling T
Cox6c	2.68014e-08	0.727183	0.979	0.608	0.000555781	Cycling T
Stat4	2.71536e-08	0.608059	0.468	0.285	0.000563085	Tfh
Arpc5l	2.7886e-08	0.337866	0.511	0.156	0.000578271	Cycling T
Dynll2	2.80704e-08	0.463129	0.532	0.166	0.000582095	Cycling T
Tespa1	2.95216e-08	1.12309	0.441	0.131	0.00061219	DN Treg
Fam102a	3.00574e-08	0.524847	0.372	0.214	0.000623301	Th1
S100a4	3.02943e-08	0.488538	0.922	0.616	0.000628213	γδ T
Manf	3.07715e-08	0.453941	0.766	0.285	0.000638108	Cycling T
Anp32b	3.10185e-08	0.556222	0.568	0.386	0.00064323	Tfh
Tapbpl	3.2314e-08	0.716989	0.25	0.105	0.000670096	CD8 effector
Rpl11	3.2483e-08	0.267	0.936	0.963	0.000673599	DN naive
Cxcr6	3.2545e-08	0.517376	0.722	0.389	0.000674886	γδ T
Adam8	3.30264e-08	0.829423	0.267	0.093	0.000684869	γδ T
Prdx6	3.31058e-08	0.769315	0.789	0.562	0.000686515	γδ T
Anp32a	3.32636e-08	0.623227	0.851	0.415	0.000689788	Cycling T
Serp1	3.3898e-08	0.668526	0.407	0.235	0.000702944	Treg
Snrpf	3.41328e-08	0.6812	0.894	0.437	0.000707811	Cycling T
Cd164	3.4387e-08	1.04359	0.589	0.362	0.000713082	γδ T
Ppp1ca	3.50339e-08	0.686465	0.979	0.543	0.000726498	Cycling T
Nsfl1c	3.58561e-08	0.293929	0.362	0.094	0.000743549	Cycling T
Srsf10	3.61378e-08	0.375736	0.553	0.175	0.000749389	Cycling T
Rabgap1l	3.69069e-08	0.460308	0.432	0.241	0.000765338	Tfh
Parp1	3.70003e-08	0.449167	0.34	0.089	0.000767276	Cycling T
Kctd12	3.74763e-08	1.03158	0.378	0.174	0.000777146	γδ T
Cxcr4	3.75316e-08	0.597035	0.6	0.401	0.000778293	Tfh
Uba1	3.87842e-08	0.465289	0.553	0.185	0.000804267	Cycling T
Dpy30	3.91044e-08	0.403051	0.383	0.106	0.000810907	Cycling T
Psma6	3.91854e-08	0.504818	0.617	0.214	0.000812588	Cycling T
Cops6	4.00327e-08	0.378324	0.295	0.141	0.000830159	Tfh
Crot	4.02752e-08	0.388091	0.255	0.123	0.000835188	Th1
H3f3b	4.04637e-08	0.401767	0.923	0.919	0.000839095	CD4
Trp53	4.13405e-08	0.284617	0.404	0.112	0.000857278	Cycling T
Hif1a	4.18098e-08	0.549604	0.586	0.384	0.000867011	Treg
Vps37b	4.24031e-08	0.410479	0.785	0.665	0.000879313	CD4
Ube2v2	4.30548e-08	0.327422	0.383	0.104	0.000892827	Cycling T
Cox4i1	4.31672e-08	0.622045	0.979	0.77	0.000895157	Cycling T
Ciao2a	4.43089e-08	0.329913	0.468	0.14	0.000918834	Cycling T
Atp5g2	4.44831e-08	0.740732	0.957	0.568	0.000922446	Cycling T
Zfp326	4.49595e-08	0.330667	0.34	0.088	0.000932325	Cycling T
Ucp2	4.53523e-08	0.420182	0.784	0.619	0.00094047	Tfh
Timm23	4.54216e-08	0.447482	0.596	0.205	0.000941908	Cycling T
Skp1a	4.61733e-08	0.302956	0.574	0.186	0.000957497	Cycling T
Ifnar1	4.66938e-08	0.653984	0.414	0.236	0.00096829	Treg
Atox1	4.70324e-08	0.53819	0.787	0.306	0.000975311	Cycling T
Fam117b	4.72023e-08	0.429687	0.295	0.143	0.000978835	Tfh
Etfb	4.79802e-08	0.429255	0.353	0.184	0.000994965	Tfh
Snx6	4.84955e-08	0.293107	0.426	0.121	0.00100565	Cycling T
Cep83	4.85647e-08	0.308293	0.298	0.072	0.00100709	Cycling T
Rex1bd	4.88953e-08	0.390555	0.574	0.191	0.00101394	Cycling T
Ndufa8	4.89279e-08	0.484502	0.532	0.174	0.00101462	Cycling T
Tbcb	5.13156e-08	0.396106	0.553	0.18	0.00106413	Cycling T
Rilpl2	5.27494e-08	0.529357	0.309	0.148	0.00109386	Treg
Nde1	5.28403e-08	0.36813	0.255	0.056	0.00109575	Cycling T
Arl5c	5.32958e-08	0.888191	0.289	0.111	0.00110519	γδ T
Dera	5.50115e-08	0.303716	0.255	0.056	0.00114077	Cycling T
Rtn3	5.5562e-08	0.401506	0.574	0.192	0.00115219	Cycling T
Thoc7	5.56062e-08	0.373182	0.358	0.186	0.0011531	Tfh
Slc25a5	5.5673e-08	0.728882	0.851	0.451	0.00115449	Cycling T
Yeats4	5.65726e-08	0.303576	0.447	0.132	0.00117315	Cycling T
Kcnab2	5.7269e-08	0.327094	0.426	0.122	0.00118759	Cycling T
Hspa5	5.7644e-08	0.822989	0.833	0.635	0.00119536	γδ T
Eno1	5.76839e-08	0.609579	0.66	0.257	0.00119619	Cycling T
Zfp36	5.81238e-08	0.792971	0.332	0.262	0.00120531	Th17
Hsp90b1	5.83562e-08	0.333732	0.706	0.518	0.00121013	Th1
Ahr	5.91072e-08	0.506208	0.253	0.11	0.00122571	Treg
Crlf2	5.95067e-08	0.559093	0.383	0.112	0.00123399	Cycling T
Ndufs4	5.96128e-08	0.359232	0.574	0.19	0.00123619	Cycling T
Zfpm1	6.0042e-08	0.38767	0.277	0.065	0.00124509	Cycling T
Psmb6	6.04583e-08	0.526835	0.723	0.28	0.00125372	Cycling T
Abcf1	6.15824e-08	0.490015	0.638	0.238	0.00127703	Cycling T
Vcp	6.23346e-08	0.422458	0.766	0.287	0.00129263	Cycling T
Fkbp1a	6.39616e-08	0.568291	0.505	0.319	0.00132637	Tfh
Eif3c	6.44806e-08	0.570074	0.872	0.38	0.00133713	Cycling T
Ptpn7	6.46388e-08	0.39625	0.489	0.154	0.00134042	Cycling T
Lgals3	6.47303e-08	0.476581	0.347	0.264	0.00134231	Th17
Tspan32	6.55328e-08	0.348272	0.34	0.089	0.00135895	Cycling T
Cfl1	6.5576e-08	0.714443	1	0.788	0.00135985	Cycling T
Cyfip1	6.64833e-08	0.33623	0.319	0.081	0.00137866	Cycling T
Sptssa	6.73781e-08	0.40182	0.638	0.224	0.00139722	Cycling T
Grb2	6.91691e-08	0.549383	0.494	0.3	0.00143436	Treg
Ddx3x	7.00087e-08	1.04398	0.544	0.337	0.00145177	γδ T
Actn4	7.01305e-08	0.395066	0.617	0.215	0.0014543	Cycling T
Ndufa4	7.03745e-08	0.655874	0.915	0.476	0.00145936	Cycling T
Psph	7.06642e-08	0.312262	0.277	0.065	0.00146536	Cycling T
Aebp2	7.08177e-08	0.524913	0.443	0.376	0.00146855	Th17
Fip1l1	7.13047e-08	0.482979	0.358	0.19	0.00147865	Tfh
Gm26740	7.26269e-08	0.59379	0.432	0.243	0.00150606	Treg
Psma5	7.41333e-08	0.291281	0.489	0.15	0.0015373	Cycling T
Srpk2	7.4386e-08	0.49179	0.347	0.188	0.00154254	Tfh
Gbp4	7.49165e-08	0.445206	0.303	0.161	0.00155354	Th1
Prkca	7.61152e-08	0.648784	0.321	0.209	0.0015784	DN naive
H2afz	7.77354e-08	0.535608	0.722	0.657	0.001612	CD4
Nop58	7.97271e-08	0.314162	0.553	0.181	0.0016533	Cycling T
Zc3hav1	8.00305e-08	0.570792	0.569	0.457	0.00165959	DN naive
Map4	8.01109e-08	0.267966	0.468	0.141	0.00166126	Cycling T
Sh3bgrl	8.17197e-08	0.346415	0.489	0.154	0.00169462	Cycling T
Ctcf	8.23735e-08	0.533313	0.745	0.291	0.00170818	Cycling T
Gna15	8.2634e-08	0.39206	0.273	0.139	0.00171358	Th1
Vgll4	8.29373e-08	0.47513	0.5	0.306	0.00171987	Tfh
Ccdc50	8.31064e-08	0.404435	0.312	0.167	0.00172338	Th1
Ramp1	8.63003e-08	0.705592	0.578	0.325	0.00178961	γδ T
Dennd4a	8.69346e-08	0.677777	0.69	0.519	0.00180276	CD8 TRM
Atp5g3	8.73256e-08	0.547305	0.787	0.319	0.00181087	Cycling T
Smco4	8.78404e-08	0.526476	0.316	0.161	0.00182155	Tfh
Itgal	8.82834e-08	0.414835	0.597	0.42	0.00183073	Th1
Prelid1	8.97646e-08	0.488792	0.745	0.282	0.00186145	Cycling T
Arl1	9.08502e-08	0.347516	0.426	0.126	0.00188396	Cycling T
2022-09-07	9.38e-08	0.542231	0.809	0.343	0.00194513	Cycling T
Bud23	9.43862e-08	0.338107	0.277	0.066	0.00195729	Cycling T
Itpkb	9.52337e-08	0.637886	0.66	0.481	0.00197486	Treg
Anxa2	9.6365e-08	0.702624	0.702	0.294	0.00199832	Cycling T
Capn2	9.65384e-08	0.323594	0.281	0.143	0.00200192	Th1
Elovl5	9.75301e-08	1.36101	0.441	0.141	0.00202248	DN Treg
Gtf2i	9.82886e-08	0.867268	0.36	0.197	0.00203821	CD8 effector
S100a13	9.97452e-08	0.337628	0.68	0.463	0.00206842	Th1
Lsm4	9.99097e-08	0.660154	0.766	0.341	0.00207183	Cycling T
Kat6a	1.0167e-07	0.396285	0.333	0.187	0.00210832	Th1
Klf4	1.02311e-07	0.795986	0.289	0.109	0.00212162	γδ T
Ythdc1	1.02317e-07	0.844713	0.623	0.422	0.00212175	Treg
Pycard	1.03965e-07	0.859745	0.383	0.228	0.00215593	Treg
Cenpa	1.044e-07	0.739721	0.259	0.119	0.00216494	Treg
Ell2	1.04798e-07	0.445794	0.315	0.15	0.00217319	Treg
Arpp19	1.04986e-07	0.50389	0.851	0.358	0.00217709	Cycling T
Snrnp40	1.056e-07	0.265809	0.362	0.098	0.00218982	Cycling T
Trp53inp1	1.07845e-07	0.623832	0.349	0.229	0.00223638	CD4
Snrpd3	1.09149e-07	0.471858	0.702	0.267	0.00226342	Cycling T
Sf3b6	1.11068e-07	0.556703	0.766	0.321	0.00230321	Cycling T
Dnajc2	1.11535e-07	0.452265	0.553	0.19	0.00231291	Cycling T
Txn1	1.11608e-07	0.451993	0.675	0.483	0.00231442	Th1
Zyx	1.19608e-07	0.409034	0.355	0.206	0.00248032	Th1
H2-T22	1.20353e-07	0.541817	0.787	0.332	0.00249577	Cycling T
Elob	1.24079e-07	0.397409	0.749	0.577	0.00257302	Th1
Tfam	1.24472e-07	0.403163	0.34	0.093	0.00258117	Cycling T
Fam129a	1.28602e-07	0.724123	0.389	0.174	0.00266683	γδ T
Lgals1	1.30062e-07	0.760753	0.979	0.711	0.00269711	Cycling T
Denr	1.30171e-07	0.472447	0.574	0.202	0.00269935	Cycling T
Cblb	1.36814e-07	0.741698	0.382	0.281	0.00283712	DN naive
Tmem14c	1.36907e-07	0.58148	0.66	0.255	0.00283904	Cycling T
Arid5b	1.38731e-07	0.565523	0.321	0.16	0.00287686	Treg
Arhgef3	1.43302e-07	0.47875	0.258	0.124	0.00297165	Tfh
Ndufs6	1.43874e-07	0.386332	0.681	0.25	0.00298351	Cycling T
Cox6b1	1.47728e-07	0.626061	0.936	0.505	0.00306343	Cycling T
1500011B03Rik	1.48336e-07	0.302381	0.298	0.075	0.00307603	Cycling T
Uqcrq	1.4859e-07	0.720285	0.809	0.391	0.00308132	Cycling T
2022-09-07	1.51344e-07	0.469728	0.526	0.339	0.00313843	Tfh
Zbtb1	1.5163e-07	0.643157	0.333	0.171	0.00314436	Treg
Skil	1.5383e-07	0.382469	0.654	0.457	0.00318998	Th1
Capns1	1.54166e-07	0.488336	0.83	0.345	0.00319694	Cycling T
Swi5	1.58512e-07	0.484674	0.638	0.241	0.00328705	Cycling T
Tubb4b	1.58828e-07	0.669683	0.364	0.258	0.00329361	DN naive
Ptp4a2	1.60279e-07	0.374615	0.705	0.505	0.00332371	Tfh
Agfg1	1.6322e-07	0.507225	0.34	0.176	0.00338469	Treg
Fam162a	1.67403e-07	0.298085	0.383	0.109	0.00347143	Cycling T
Rinl	1.70066e-07	0.506267	0.404	0.357	0.00352665	Th17
Sae1	1.70699e-07	0.434862	0.383	0.113	0.00353978	Cycling T
Ncl	1.71142e-07	0.489893	0.737	0.685	0.00354897	DN naive
U2af1	1.72301e-07	0.407543	0.617	0.219	0.003573	Cycling T
Ptpa	1.74183e-07	0.407566	0.383	0.114	0.00361204	Cycling T
Cisd2	1.76158e-07	0.358128	0.468	0.15	0.00365298	Cycling T
Tank	1.80569e-07	0.324891	0.489	0.158	0.00374446	Cycling T
Etfb	1.82744e-07	0.409418	0.553	0.189	0.00378955	Cycling T
Reep5	1.89987e-07	0.513481	0.894	0.414	0.00393975	Cycling T
Slc25a3	1.90816e-07	0.708263	0.691	0.527	0.00395696	Treg
Ramp3	1.91567e-07	1.25384	0.412	0.122	0.00397253	DN Treg
Pdia6	1.92745e-07	0.483497	0.511	0.174	0.00399695	Cycling T
Adk	1.93568e-07	0.4548	0.272	0.124	0.00401402	Treg
Cep295	1.9443e-07	0.31232	0.298	0.076	0.00403189	Cycling T
Iah1	1.96211e-07	0.261309	0.277	0.067	0.00406882	Cycling T
Hnrnpr	1.9694e-07	0.392603	0.596	0.212	0.00408395	Cycling T
Osbpl3	1.97553e-07	0.284307	0.34	0.092	0.00409666	Cycling T
Tap1	2.01105e-07	0.333556	0.723	0.262	0.00417032	Cycling T
Cs	2.0295e-07	0.253502	0.426	0.127	0.00420858	Cycling T
Ugcg	2.03163e-07	0.539614	0.315	0.206	0.00421298	DN naive
Dgka	2.0537e-07	0.65081	0.291	0.192	0.00425876	DN naive
Psma1	2.13892e-07	0.507651	0.532	0.186	0.00443549	Cycling T
Bag1	2.16192e-07	0.356804	0.702	0.26	0.00448317	Cycling T
Bcl2a1b	2.1846e-07	0.859151	0.556	0.33	0.0045302	γδ T
Ogt	2.18858e-07	0.507276	0.532	0.352	0.00453847	Tfh
Vps54	2.19015e-07	0.358153	0.26	0.132	0.00454171	Th1
Jaml	2.20444e-07	0.745247	0.344	0.15	0.00457135	γδ T
St13	2.22858e-07	0.5569	0.463	0.293	0.0046214	Tfh
Ywhab	2.2504e-07	0.355354	0.851	0.335	0.00466665	Cycling T
H3f3a	2.35173e-07	0.64093	1	0.792	0.00487678	Cycling T
Pcbp1	2.36243e-07	0.441475	0.787	0.32	0.00489897	Cycling T
Metap2	2.40049e-07	0.322144	0.617	0.217	0.00497789	Cycling T
Samsn1	2.40073e-07	0.835809	0.578	0.335	0.00497839	γδ T
Pkp3	2.40314e-07	0.466757	0.285	0.208	0.00498339	Th17
Cd44	2.40586e-07	0.669467	0.7	0.467	0.00498903	γδ T
Cdc42ep3	2.41059e-07	0.338886	0.346	0.194	0.00499884	Th1
Uqcr10	2.41344e-07	0.536063	0.83	0.357	0.00500476	Cycling T
Zbtb20	2.49373e-07	0.539505	0.421	0.243	0.00517124	Tfh
Uqcrb	2.54174e-07	0.367789	0.515	0.344	0.00527082	Th1
Bcap31	2.55031e-07	0.433881	0.617	0.222	0.00528858	Cycling T
Trib2	2.5915e-07	0.272094	0.319	0.084	0.00537399	Cycling T
Inpp5d	2.59855e-07	0.427602	0.355	0.207	0.00538861	Th1
Ccnk	2.62323e-07	0.259476	0.277	0.068	0.00543979	Cycling T
Ppid	2.65861e-07	0.324515	0.255	0.061	0.00551315	Cycling T
Psmg2	2.65971e-07	0.300349	0.277	0.069	0.00551545	Cycling T
Cldnd1	2.66757e-07	0.55722	0.253	0.117	0.00553173	Treg
Stard4	2.68744e-07	0.363118	0.362	0.104	0.00557294	Cycling T
Msi2	2.736e-07	0.668567	0.364	0.2	0.00567365	Treg
Nrp1	2.76004e-07	0.267627	0.383	0.111	0.00572348	Cycling T
Rtn3	2.77533e-07	0.419899	0.347	0.187	0.0057552	Tfh
Rfc1	2.7917e-07	0.471575	0.362	0.107	0.00578914	Cycling T
Arf4	2.7945e-07	0.691093	0.556	0.376	0.00579495	Treg
Hsp90ab1	2.81701e-07	0.328543	0.947	0.894	0.00584162	Tfh
Ubl3	2.86283e-07	0.676666	0.537	0.367	0.00593664	Treg
Txnl1	2.86306e-07	0.38652	0.532	0.18	0.00593713	Cycling T
Sorl1	2.89228e-07	0.33191	0.385	0.225	0.00599772	Th1
Polr2k	2.95449e-07	0.276027	0.511	0.166	0.00612673	Cycling T
Dusp10	2.97508e-07	0.605878	0.292	0.179	0.00616943	CD4
Themis	3.0414e-07	0.540376	0.405	0.237	0.00630695	Tfh
Ctsd	3.07364e-07	0.490927	0.528	0.488	0.00637381	Th17
Tmem109	3.07923e-07	0.259085	0.298	0.076	0.00638539	Cycling T
Cep57	3.10438e-07	0.310496	0.34	0.094	0.00643756	Cycling T
Anapc13	3.10553e-07	0.320857	0.468	0.15	0.00643993	Cycling T
Jak2	3.13351e-07	0.566332	0.34	0.178	0.00649796	Treg
Lamtor5	3.15735e-07	0.499101	0.489	0.169	0.00654739	Cycling T
Snrpb2	3.18282e-07	0.409738	0.447	0.143	0.00660021	Cycling T
Kpnb1	3.23119e-07	0.29248	0.447	0.14	0.00670052	Cycling T
A430093F15Rik	3.24126e-07	0.523105	0.362	0.108	0.0067214	Cycling T
Ube2b	3.27481e-07	0.604419	0.611	0.44	0.00679097	Treg
Nmd3	3.29273e-07	0.336227	0.277	0.07	0.00682813	Cycling T
Ppp1cc	3.34488e-07	0.435304	0.766	0.309	0.00693629	Cycling T
Icos	3.34546e-07	0.287728	0.701	0.484	0.00693747	Th1
Hnrnpu	3.50439e-07	0.603883	0.957	0.496	0.00726704	Cycling T
Atp5e	3.62666e-07	0.606475	1	0.714	0.00752061	Cycling T
Eea1	3.72831e-07	0.478174	0.468	0.159	0.00773139	Cycling T
Asxl1	3.76994e-07	0.388582	0.319	0.088	0.00781772	Cycling T
Mpp7	3.77999e-07	0.480681	0.374	0.214	0.00783857	Tfh
Nucb1	3.82109e-07	0.360461	0.329	0.185	0.00792379	Th1
Nab1	3.86181e-07	0.684161	0.316	0.163	0.00800823	CD8 effector
Dcun1d5	3.9302e-07	0.334045	0.553	0.19	0.00815005	Cycling T
Tnfrsf4	3.96863e-07	0.600254	0.426	0.141	0.00822974	Cycling T
Tent5c	3.99867e-07	0.443408	0.309	0.155	0.00829203	Treg
Tcea1	4.01083e-07	0.304368	0.66	0.24	0.00831725	Cycling T
Clcn3	4.07243e-07	1.03428	0.311	0.136	0.00844499	γδ T
Emd	4.08484e-07	0.454586	0.489	0.169	0.00847073	Cycling T
Nabp1	4.11323e-07	0.974424	0.633	0.423	0.0085296	γδ T
Zranb2	4.11628e-07	0.311267	0.468	0.15	0.00853593	Cycling T
Eif3l	4.13955e-07	0.334456	0.426	0.135	0.00858418	Cycling T
Ccng1	4.16325e-07	0.252025	0.404	0.12	0.00863333	Cycling T
Ccni	4.16544e-07	0.330002	0.553	0.193	0.00863788	Cycling T
Cd28	4.25138e-07	0.465383	0.693	0.536	0.00881609	Th1
Dnaja1	4.35833e-07	0.5598	0.853	0.706	0.00903787	Th1
Anxa6	4.38544e-07	0.304918	0.654	0.453	0.00909409	Th1
Atp1a1	4.42301e-07	0.598276	0.391	0.29	0.009172	DN naive
Elob	4.48713e-07	0.62418	1	0.584	0.00930495	Cycling T
Bhlhe40	4.49414e-07	0.445823	0.619	0.443	0.0093195	Th1
Naxe	4.57703e-07	0.343092	0.255	0.062	0.00949138	Cycling T
Stxbp2	4.6099e-07	0.264775	0.255	0.062	0.00955955	Cycling T
Cmpk1	4.64138e-07	0.353664	0.532	0.186	0.00962483	Cycling T
Crem	4.6507e-07	0.72222	0.533	0.303	0.00964415	γδ T
Syt11	4.68086e-07	0.365898	0.26	0.136	0.00970671	Th1
Cyb5b	4.71879e-07	0.318089	0.319	0.088	0.00978536	Cycling T
Gnas	4.74056e-07	0.597748	0.794	0.665	0.00983049	CD8 effector
Gnai2	4.75052e-07	0.638794	0.979	0.688	0.00985116	Cycling T
Tln1	4.77062e-07	0.356064	0.732	0.527	0.00989284	Th1
Krtcap2	4.78029e-07	0.497422	0.453	0.407	0.00991289	Th17
Txndc17	4.78161e-07	0.285553	0.638	0.228	0.00991562	Cycling T
Ndufb2	4.87539e-07	0.492758	0.489	0.171	0.0101101	Cycling T
Snrpd2	4.90679e-07	0.564294	0.787	0.358	0.0101752	Cycling T
Dleu2	4.91941e-07	0.721211	0.382	0.212	0.0102014	CD8 effector
Pdcd1	4.92055e-07	0.685856	0.279	0.13	0.0102037	CD8 effector
Tnfrsf18	4.97154e-07	0.351137	0.447	0.267	0.0103095	Tfh
Sugt1	5.0245e-07	0.315052	0.745	0.281	0.0104193	Cycling T
Lmna	5.0842e-07	0.322566	0.355	0.203	0.0105431	Th1
Sema4a	5.09589e-07	0.306176	0.255	0.132	0.0105673	Th1
Coro1a	5.13832e-07	0.718338	0.957	0.789	0.0106553	Cycling T
Psmb9	5.18806e-07	0.428587	0.505	0.328	0.0107585	Tfh
Psma7	5.28443e-07	0.596829	0.851	0.398	0.0109583	Cycling T
Hsp90b1	5.30062e-07	0.726512	0.722	0.527	0.0109919	γδ T
Commd3	5.33482e-07	0.368009	0.362	0.107	0.0110628	Cycling T
Hnrnpf	5.34908e-07	0.637705	0.936	0.561	0.0110924	Cycling T
Ppp4c	5.39766e-07	0.273967	0.574	0.198	0.0111931	Cycling T
Zap70	5.43482e-07	0.439088	0.416	0.256	0.0112702	Tfh
BE692007	5.6654e-07	0.59587	0.25	0.114	0.0117483	CD8 effector
Nr4a2	5.70896e-07	0.572204	0.311	0.166	0.0118387	Tfh
Nr4a2	5.73794e-07	0.589685	0.327	0.167	0.0118988	Treg
Ostc	5.79077e-07	0.330106	0.553	0.193	0.0120083	Cycling T
Rgcc	5.88802e-07	1.25435	0.422	0.22	0.01221	γδ T
Psmb2	5.90887e-07	0.432373	0.574	0.215	0.0122532	Cycling T
Arf6	5.97606e-07	0.43135	0.342	0.187	0.0123925	Tfh
Ly6e	5.99341e-07	0.44818	0.815	0.676	0.0124285	Treg
Ssr4	6.01982e-07	0.447602	0.83	0.352	0.0124833	Cycling T
Churc1	6.12021e-07	0.252332	0.404	0.124	0.0126915	Cycling T
Kcnn4	6.23767e-07	0.434931	0.325	0.19	0.012935	Th1
Sipa1	6.29696e-07	0.326767	0.447	0.145	0.013058	Cycling T
Zmat2	6.4344e-07	0.321907	0.553	0.196	0.013343	Cycling T
Sub1	6.48828e-07	0.750272	0.778	0.652	0.0134547	γδ T
Txn1	6.53158e-07	0.42042	0.528	0.487	0.0135445	Th17
Tnfrsf18	6.59316e-07	1.12945	0.618	0.275	0.0136722	DN Treg
Bhlhe40	6.60033e-07	0.439096	0.626	0.446	0.0136871	Tfh
Hsd17b10	6.77261e-07	0.34883	0.263	0.13	0.0140444	Tfh
Ube2a	6.77834e-07	0.409933	0.468	0.158	0.0140562	Cycling T
Copb2	7.1256e-07	0.373205	0.426	0.135	0.0147764	Cycling T
Rps6	7.18857e-07	0.281589	0.893	0.91	0.0149069	DN naive
Bax	7.1984e-07	0.500598	0.638	0.253	0.0149273	Cycling T
Spcs1	7.20758e-07	0.426687	0.574	0.207	0.0149464	Cycling T
B9d2	7.20964e-07	0.335664	0.255	0.064	0.0149506	Cycling T
Ndufb7	7.24858e-07	0.64433	0.809	0.393	0.0150314	Cycling T
Birc2	7.28224e-07	0.584107	0.389	0.227	0.0151012	Treg
Trbc2	7.36425e-07	0.757891	1	0.676	0.0152713	Cycling T
Sf3b5	7.41048e-07	0.479233	0.66	0.267	0.0153671	Cycling T
Snx3	7.53974e-07	0.433716	0.702	0.283	0.0156352	Cycling T
Nme1	7.59666e-07	0.60153	0.766	0.35	0.0157532	Cycling T
Mrpl53	7.60368e-07	0.283931	0.255	0.063	0.0157678	Cycling T
Ppp2r5e	7.61258e-07	0.287716	0.34	0.098	0.0157862	Cycling T
Cope	7.65119e-07	0.553828	0.532	0.2	0.0158663	Cycling T
Ap2b1	7.71361e-07	0.318558	0.447	0.147	0.0159957	Cycling T
Rpl22	7.78308e-07	0.284948	0.92	0.913	0.0161398	DN naive
Cd4	7.79483e-07	0.507395	0.415	0.285	0.0161641	CD4
Krtcap2	7.82474e-07	0.59034	0.851	0.413	0.0162262	Cycling T
Uqcrfs1	7.94068e-07	0.425401	0.553	0.205	0.0164666	Cycling T
Syngr2	7.97945e-07	0.334629	0.404	0.127	0.016547	Cycling T
Stip1	8.00512e-07	0.449083	0.468	0.163	0.0166002	Cycling T
Csnk2b	8.25012e-07	0.329993	0.681	0.262	0.0171083	Cycling T
Rabac1	8.28713e-07	0.372957	0.547	0.516	0.017185	Th17
Smc4	8.32704e-07	0.49628	0.484	0.31	0.0172678	Tfh
BC018473	8.38187e-07	0.258533	0.502	0.327	0.0173815	Th1
Rora	8.42651e-07	0.525627	0.586	0.396	0.017474	Treg
Hexim1	8.4646e-07	0.744717	0.367	0.178	0.017553	γδ T
Lamtor4	8.59458e-07	0.2743	0.553	0.193	0.0178226	Cycling T
Med30	8.60707e-07	0.329403	0.404	0.125	0.0178485	Cycling T
Tab2	8.68088e-07	0.501559	0.301	0.238	0.0180015	Th17
Nolc1	8.71466e-07	0.349626	0.426	0.139	0.0180716	Cycling T
Prmt1	8.73935e-07	0.524931	0.447	0.155	0.0181228	Cycling T
Baz1a	8.91718e-07	0.565319	0.432	0.269	0.0184915	Tfh
Stat3	9.2161e-07	0.601218	0.488	0.316	0.0191114	Treg
Rb1	9.25671e-07	0.255734	0.404	0.125	0.0191956	Cycling T
Aurkaip1	9.27683e-07	0.417333	0.617	0.24	0.0192374	Cycling T
Rpl28	9.28346e-07	0.470686	1	0.929	0.0192511	Cycling T
Atp2b1	9.42152e-07	0.661169	0.778	0.579	0.0195374	γδ T
Neurl3	9.54817e-07	0.531152	0.489	0.369	0.0198	CD4
Stat1	9.71594e-07	0.541056	0.494	0.313	0.0201479	Treg
Limd2	1.01407e-06	0.506977	0.589	0.42	0.0210288	Tfh
Dynll2	1.01755e-06	0.395709	0.305	0.163	0.0211008	Tfh
Gna15	1.02151e-06	0.310264	0.447	0.145	0.021183	Cycling T
Cebpb	1.02493e-06	0.654023	0.463	0.293	0.021254	Treg
Ms4a4b	1.03523e-06	0.541184	0.794	0.632	0.0214677	CD8 effector
Vdac2	1.04569e-06	0.511561	0.681	0.289	0.0216845	Cycling T
Ilf2	1.05341e-06	0.355042	0.404	0.129	0.0218445	Cycling T
Psmb8	1.06045e-06	0.566456	0.979	0.637	0.0219906	Cycling T
Aimp1	1.07748e-06	0.39018	0.596	0.229	0.0223437	Cycling T
Aip	1.0843e-06	0.485705	0.468	0.169	0.0224852	Cycling T
AW112010	1.08748e-06	0.39887	0.69	0.671	0.0225511	Th17
Naa38	1.10444e-06	0.32572	0.34	0.1	0.0229027	Cycling T
Samd9l	1.10946e-06	0.344099	0.29	0.16	0.0230069	Th1
Hivep2	1.10958e-06	0.800523	0.567	0.336	0.0230093	γδ T
Ndufv3	1.11368e-06	0.365757	0.433	0.288	0.0230944	Th1
Jpt1	1.14743e-06	0.761474	0.872	0.478	0.0237943	Cycling T
Nrip1	1.15813e-06	0.704394	0.549	0.384	0.024016	Treg
S100a10	1.18538e-06	0.672403	0.858	0.804	0.0245812	Treg
Scaf1	1.18557e-06	0.251089	0.255	0.064	0.0245851	Cycling T
Magoh	1.18888e-06	0.358379	0.596	0.22	0.0246539	Cycling T
Psmd6	1.19254e-06	0.46278	0.34	0.102	0.0247297	Cycling T
Ighm	1.19632e-06	0.33411	0.311	0.162	0.0248081	Tfh
Sub1	1.20073e-06	0.451848	0.824	0.648	0.0248996	CD8 effector
[truncated: 73 more rows]
