# Supplementary material for: Acidovorax temperans skews neutrophil maturation and polarizes Th17 cells to promote lung adenocarcinoma development
Source: Oncogenesis. 2024 Apr 3;13(1):13. doi: 10.1038/s41389-024-00513-6 (PMC10991269; doi:10.1038/s41389-024-00513-6)
Supplement: Supplementary file 7 — Supplemental Table S6 [file 41389_2024_513_MOESM7_ESM.xlsx]

## Sheet: Sheet1
Table S6. Common Th17 and γδ T marker genes used for pan T17 signature.
gene	p_val	avg_log2FC	pct.1	pct.2	p_val_adj
Actn2	4.15653e-90	1.30518	0.288	0.032	8.61939e-86
Ahnak	4.24376e-77	1.0943	0.831	0.622	8.80029e-73
BC018473	7.22366e-60	1.40388	0.519	0.258	1.49797e-55
Bcl2a1b	1.20928e-17	0.695262	0.429	0.293	2.50769e-13
Bhlhe40	7.5151e-43	1.0501	0.6	0.39	1.55841e-38
Cd44	3.20859e-89	1.33256	0.696	0.37	6.65365e-85
Cxcr6	1.33516e-177	2.13739	0.743	0.237	2.76872e-173
F2r	2.62621e-13	0.728701	0.315	0.214	5.44596e-09
Fosb	2.26731e-19	1.08629	0.319	0.186	4.70172e-15
Furin	1.42805e-85	2.05819	0.517	0.202	2.96135e-81
Gadd45b	3.2204e-22	1.2954	0.464	0.331	6.67814e-18
Ikzf3	6.27263e-25	0.962791	0.341	0.188	1.30075e-20
Il17a	1.63327e-236	4.47707	0.521	0.012	3.38691e-232
Itgb7	1.46931e-31	0.708677	0.613	0.456	3.04691e-27
Junb	1.46516e-45	0.91201	0.895	0.858	3.03831e-41
Ncor1	8.37073e-29	0.796254	0.636	0.53	1.73584e-24
Nr4a1	2.85449e-20	1.02395	0.494	0.372	5.91936e-16
Nrip1	1.49793e-20	0.749948	0.489	0.348	3.10625e-16
Ramp1	2.63655e-139	1.83014	0.629	0.194	5.46741e-135
Rora	9.87997e-33	0.838452	0.55	0.34	2.04881e-28
S100a11	2.75739e-36	0.760591	0.744	0.604	5.71801e-32
S100a4	1.49575e-188	1.83683	0.923	0.486	3.10174e-184
S100a6	3.67293e-104	1.2708	0.892	0.619	7.61655e-100
Tmem176a	2.77446e-197	2.3609	0.535	0.052	5.75339e-193
Tmem176b	1.18561e-206	2.3263	0.536	0.043	2.4586e-202
Tmem64	1.12907e-47	1.01779	0.446	0.196	2.34134e-43
