# Supplementary material for: Acidovorax temperans skews neutrophil maturation and polarizes Th17 cells to promote lung adenocarcinoma development
Source: Oncogenesis. 2024 Apr 3;13(1):13. doi: 10.1038/s41389-024-00513-6 (PMC10991269; doi:10.1038/s41389-024-00513-6)
Supplement: Supplementary file 8 — Supplemental Table S7 [file 41389_2024_513_MOESM8_ESM.xlsx]

## Sheet: Sheet1
Table S7. Cell-cell interactions increased in A. temperans mice.
source	target	ligand	receptor	prob	interaction_name	interaction_name_2	pathway_name	annotation	evidence	source.target	prob.original	group.names
Macrophages	T cells	Alcam	Cd6	0.169601	ALCAM_CD6	Alcam - Cd6	ALCAM	Cell-Cell Contact	KEGG: mmu04514	Macrophages -> T cells (Sham)	0.00274993	Macrophages -> T cells
cDC	T cells	Alcam	Cd6	0.218132	ALCAM_CD6	Alcam - Cd6	ALCAM	Cell-Cell Contact	KEGG: mmu04514	cDC -> T cells (Sham)	0.0102101	cDC -> T cells
MoDC	T cells	Alcam	Cd6	0.170063	ALCAM_CD6	Alcam - Cd6	ALCAM	Cell-Cell Contact	KEGG: mmu04514	MoDC -> T cells (Sham)	0.00279425	MoDC -> T cells
Macrophages	T cells	Alcam	Cd6	0.199638	ALCAM_CD6	Alcam - Cd6	ALCAM	Cell-Cell Contact	KEGG: mmu04514	Macrophages -> T cells (At)	0.0066771	Macrophages -> T cells
Monocytes	T cells	Alcam	Cd6	0.207594	ALCAM_CD6	Alcam - Cd6	ALCAM	Cell-Cell Contact	KEGG: mmu04514	Monocytes -> T cells (At)	0.00809028	Monocytes -> T cells
cDC	T cells	Alcam	Cd6	0.274091	ALCAM_CD6	Alcam - Cd6	ALCAM	Cell-Cell Contact	KEGG: mmu04514	cDC -> T cells (At)	0.026032	cDC -> T cells
MoDC	T cells	Alcam	Cd6	0.215034	ALCAM_CD6	Alcam - Cd6	ALCAM	Cell-Cell Contact	KEGG: mmu04514	MoDC -> T cells (At)	0.00955744	MoDC -> T cells
cDC	AM	Anxa1	Fpr1	0.177408	ANXA1_FPR1	Anxa1 - Fpr1	ANNEXIN	Secreted Signaling	PMID: 23230437	cDC -> AM (Sham)	0.00356454	cDC -> AM
Monocytes	AM	Anxa1	Fpr1	0.151596	ANXA1_FPR1	Anxa1 - Fpr1	ANNEXIN	Secreted Signaling	PMID: 23230437	Monocytes -> AM (At)	0.00136515	Monocytes -> AM
cDC	AM	Anxa1	Fpr1	0.198413	ANXA1_FPR1	Anxa1 - Fpr1	ANNEXIN	Secreted Signaling	PMID: 23230437	cDC -> AM (At)	0.00647384	cDC -> AM
cDC	AM	Anxa1	Fpr2	0.17967	ANXA1_FPR2	Anxa1 - Fpr2	ANNEXIN	Secreted Signaling	PMID: 23230437	cDC -> AM (Sham)	0.00382668	cDC -> AM
Monocytes	AM	Anxa1	Fpr2	0.160478	ANXA1_FPR2	Anxa1 - Fpr2	ANNEXIN	Secreted Signaling	PMID: 23230437	Monocytes -> AM (At)	0.00196671	Monocytes -> AM
cDC	AM	Anxa1	Fpr2	0.213806	ANXA1_FPR2	Anxa1 - Fpr2	ANNEXIN	Secreted Signaling	PMID: 23230437	cDC -> AM (At)	0.00930563	cDC -> AM
Monocytes	Macrophages	App	Cd74	0.357302	APP_CD74	App - Cd74	APP	Cell-Cell Contact	PMID: 19849849	Monocytes -> Macrophages (Sham)	0.0608859	Monocytes -> Macrophages
AM	Monocytes	App	Cd74	0.461528	APP_CD74	App - Cd74	APP	Cell-Cell Contact	PMID: 19849849	AM -> Monocytes (Sham)	0.114553	AM -> Monocytes
Macrophages	Monocytes	App	Cd74	0.384763	APP_CD74	App - Cd74	APP	Cell-Cell Contact	PMID: 19849849	Macrophages -> Monocytes (Sham)	0.0743479	Macrophages -> Monocytes
cDC	Monocytes	App	Cd74	0.342621	APP_CD74	App - Cd74	APP	Cell-Cell Contact	PMID: 19849849	cDC -> Monocytes (Sham)	0.0540049	cDC -> Monocytes
Monocytes	B cells	App	Cd74	0.346952	APP_CD74	App - Cd74	APP	Cell-Cell Contact	PMID: 19849849	Monocytes -> B cells (Sham)	0.0560089	Monocytes -> B cells
Monocytes	cDC	App	Cd74	0.368947	APP_CD74	App - Cd74	APP	Cell-Cell Contact	PMID: 19849849	Monocytes -> cDC (Sham)	0.066509	Monocytes -> cDC
Monocytes	B cells	App	Cd74	0.39038	APP_CD74	App - Cd74	APP	Cell-Cell Contact	PMID: 19849849	Monocytes -> B cells (At)	0.0771808	Monocytes -> B cells
MoDC	B cells	App	Cd74	0.431477	APP_CD74	App - Cd74	APP	Cell-Cell Contact	PMID: 19849849	MoDC -> B cells (At)	0.0985076	MoDC -> B cells
AM	AM	App	Cd74	0.462215	APP_CD74	App - Cd74	APP	Cell-Cell Contact	PMID: 19849849	AM -> AM (At)	0.114922	AM -> AM
Macrophages	AM	App	Cd74	0.437609	APP_CD74	App - Cd74	APP	Cell-Cell Contact	PMID: 19849849	Macrophages -> AM (At)	0.101759	Macrophages -> AM
cDC	AM	App	Cd74	0.365877	APP_CD74	App - Cd74	APP	Cell-Cell Contact	PMID: 19849849	cDC -> AM (At)	0.0650136	cDC -> AM
AM	Neutrophils	App	Cd74	0.355353	APP_CD74	App - Cd74	APP	Cell-Cell Contact	PMID: 19849849	AM -> Neutrophils (At)	0.0599586	AM -> Neutrophils
Macrophages	Neutrophils	App	Cd74	0.339808	APP_CD74	App - Cd74	APP	Cell-Cell Contact	PMID: 19849849	Macrophages -> Neutrophils (At)	0.052716	Macrophages -> Neutrophils
Monocytes	Macrophages	App	Cd74	0.413369	APP_CD74	App - Cd74	APP	Cell-Cell Contact	PMID: 19849849	Monocytes -> Macrophages (At)	0.0889978	Monocytes -> Macrophages
MoDC	Macrophages	App	Cd74	0.458991	APP_CD74	App - Cd74	APP	Cell-Cell Contact	PMID: 19849849	MoDC -> Macrophages (At)	0.113189	MoDC -> Macrophages
AM	Monocytes	App	Cd74	0.484903	APP_CD74	App - Cd74	APP	Cell-Cell Contact	PMID: 19849849	AM -> Monocytes (At)	0.127165	AM -> Monocytes
Macrophages	Monocytes	App	Cd74	0.458226	APP_CD74	App - Cd74	APP	Cell-Cell Contact	PMID: 19849849	Macrophages -> Monocytes (At)	0.112779	Macrophages -> Monocytes
cDC	Monocytes	App	Cd74	0.380821	APP_CD74	App - Cd74	APP	Cell-Cell Contact	PMID: 19849849	cDC -> Monocytes (At)	0.0723743	cDC -> Monocytes
Monocytes	cDC	App	Cd74	0.408415	APP_CD74	App - Cd74	APP	Cell-Cell Contact	PMID: 19849849	Monocytes -> cDC (At)	0.0864238	Monocytes -> cDC
MoDC	cDC	App	Cd74	0.453048	APP_CD74	App - Cd74	APP	Cell-Cell Contact	PMID: 19849849	MoDC -> cDC (At)	0.11	MoDC -> cDC
AM	Monocytes	C3	ITGAM_ITGB2	0.217084	C3_ITGAM_ITGB2	C3 - (Itgam+Itgb2)	COMPLEMENT	Secreted Signaling	PMID: 16234578	AM -> Monocytes (Sham)	0.0099867	AM -> Monocytes
AM	Neutrophils	C3	ITGAM_ITGB2	0.184904	C3_ITGAM_ITGB2	C3 - (Itgam+Itgb2)	COMPLEMENT	Secreted Signaling	PMID: 16234578	AM -> Neutrophils (At)	0.0044796	AM -> Neutrophils
Neutrophils	Neutrophils	C3	ITGAM_ITGB2	0.188627	C3_ITGAM_ITGB2	C3 - (Itgam+Itgb2)	COMPLEMENT	Secreted Signaling	PMID: 16234578	Neutrophils -> Neutrophils (At)	0.00498434	Neutrophils -> Neutrophils
Macrophages	Neutrophils	C3	ITGAM_ITGB2	0.168923	C3_ITGAM_ITGB2	C3 - (Itgam+Itgb2)	COMPLEMENT	Secreted Signaling	PMID: 16234578	Macrophages -> Neutrophils (At)	0.00268555	Macrophages -> Neutrophils
AM	Macrophages	C3	ITGAM_ITGB2	0.18441	C3_ITGAM_ITGB2	C3 - (Itgam+Itgb2)	COMPLEMENT	Secreted Signaling	PMID: 16234578	AM -> Macrophages (At)	0.00441518	AM -> Macrophages
Neutrophils	Macrophages	C3	ITGAM_ITGB2	0.188114	C3_ITGAM_ITGB2	C3 - (Itgam+Itgb2)	COMPLEMENT	Secreted Signaling	PMID: 16234578	Neutrophils -> Macrophages (At)	0.00491269	Neutrophils -> Macrophages
Macrophages	Macrophages	C3	ITGAM_ITGB2	0.16851	C3_ITGAM_ITGB2	C3 - (Itgam+Itgb2)	COMPLEMENT	Secreted Signaling	PMID: 16234578	Macrophages -> Macrophages (At)	0.00264686	Macrophages -> Macrophages
AM	Monocytes	C3	ITGAM_ITGB2	0.222297	C3_ITGAM_ITGB2	C3 - (Itgam+Itgb2)	COMPLEMENT	Secreted Signaling	PMID: 16234578	AM -> Monocytes (At)	0.0111259	AM -> Monocytes
Neutrophils	Monocytes	C3	ITGAM_ITGB2	0.227662	C3_ITGAM_ITGB2	C3 - (Itgam+Itgb2)	COMPLEMENT	Secreted Signaling	PMID: 16234578	Neutrophils -> Monocytes (At)	0.0123701	Neutrophils -> Monocytes
Macrophages	Monocytes	C3	ITGAM_ITGB2	0.199702	C3_ITGAM_ITGB2	C3 - (Itgam+Itgb2)	COMPLEMENT	Secreted Signaling	PMID: 16234578	Macrophages -> Monocytes (At)	0.00668791	Macrophages -> Monocytes
AM	AM	C3	ITGAX_ITGB2	0.201204	C3_ITGAX_ITGB2	C3 - (Itgax+Itgb2)	COMPLEMENT	Secreted Signaling	PMID: 16234578	AM -> AM (Sham)	0.0069426	AM -> AM
Monocytes	Macrophages	C3	ITGAX_ITGB2	0.207814	C3_ITGAX_ITGB2	C3 - (Itgax+Itgb2)	COMPLEMENT	Secreted Signaling	PMID: 16234578	Monocytes -> Macrophages (Sham)	0.00813165	Monocytes -> Macrophages
AM	cDC	C3	ITGAX_ITGB2	0.192931	C3_ITGAX_ITGB2	C3 - (Itgax+Itgb2)	COMPLEMENT	Secreted Signaling	PMID: 16234578	AM -> cDC (Sham)	0.00561004	AM -> cDC
AM	AM	C3	ITGAX_ITGB2	0.22229	C3_ITGAX_ITGB2	C3 - (Itgax+Itgb2)	COMPLEMENT	Secreted Signaling	PMID: 16234578	AM -> AM (At)	0.0111243	AM -> AM
Neutrophils	AM	C3	ITGAX_ITGB2	0.227655	C3_ITGAX_ITGB2	C3 - (Itgax+Itgb2)	COMPLEMENT	Secreted Signaling	PMID: 16234578	Neutrophils -> AM (At)	0.0123684	Neutrophils -> AM
Macrophages	AM	C3	ITGAX_ITGB2	0.199697	C3_ITGAX_ITGB2	C3 - (Itgax+Itgb2)	COMPLEMENT	Secreted Signaling	PMID: 16234578	Macrophages -> AM (At)	0.00668697	Macrophages -> AM
AM	Macrophages	C3	ITGAX_ITGB2	0.208729	C3_ITGAX_ITGB2	C3 - (Itgax+Itgb2)	COMPLEMENT	Secreted Signaling	PMID: 16234578	AM -> Macrophages (At)	0.00830498	AM -> Macrophages
Neutrophils	Macrophages	C3	ITGAX_ITGB2	0.213467	C3_ITGAX_ITGB2	C3 - (Itgax+Itgb2)	COMPLEMENT	Secreted Signaling	PMID: 16234578	Neutrophils -> Macrophages (At)	0.00923673	Neutrophils -> Macrophages
Macrophages	Macrophages	C3	ITGAX_ITGB2	0.188643	C3_ITGAX_ITGB2	C3 - (Itgax+Itgb2)	COMPLEMENT	Secreted Signaling	PMID: 16234578	Macrophages -> Macrophages (At)	0.00498656	Macrophages -> Macrophages
Monocytes	Macrophages	C3	ITGAX_ITGB2	0.215824	C3_ITGAX_ITGB2	C3 - (Itgax+Itgb2)	COMPLEMENT	Secreted Signaling	PMID: 16234578	Monocytes -> Macrophages (At)	0.00972162	Monocytes -> Macrophages
AM	cDC	C3	ITGAX_ITGB2	0.197973	C3_ITGAX_ITGB2	C3 - (Itgax+Itgb2)	COMPLEMENT	Secreted Signaling	PMID: 16234578	AM -> cDC (At)	0.00640175	AM -> cDC
Neutrophils	cDC	C3	ITGAX_ITGB2	0.202239	C3_ITGAX_ITGB2	C3 - (Itgax+Itgb2)	COMPLEMENT	Secreted Signaling	PMID: 16234578	Neutrophils -> cDC (At)	0.0071215	Neutrophils -> cDC
AM	Macrophages	C3	C3ar1	0.188941	C3_C3AR1	C3 - C3ar1	COMPLEMENT	Secreted Signaling	KEGG: mmu04080	AM -> Macrophages (Sham)	0.00502843	AM -> Macrophages
AM	Macrophages	C3	C3ar1	0.207369	C3_C3AR1	C3 - C3ar1	COMPLEMENT	Secreted Signaling	KEGG: mmu04080	AM -> Macrophages (At)	0.00804799	AM -> Macrophages
Neutrophils	Macrophages	C3	C3ar1	0.212045	C3_C3AR1	C3 - C3ar1	COMPLEMENT	Secreted Signaling	KEGG: mmu04080	Neutrophils -> Macrophages (At)	0.00895117	Neutrophils -> Macrophages
Macrophages	Macrophages	C3	C3ar1	0.187528	C3_C3AR1	C3 - C3ar1	COMPLEMENT	Secreted Signaling	KEGG: mmu04080	Macrophages -> Macrophages (At)	0.00483176	Macrophages -> Macrophages
AM	B cells	C3	Cr2	0.16336	C3_CR2	C3 - Cr2	COMPLEMENT	Secreted Signaling	PMID: 16234578	AM -> B cells (At)	0.00219529	AM -> B cells
Neutrophils	B cells	C3	Cr2	0.166267	C3_CR2	C3 - Cr2	COMPLEMENT	Secreted Signaling	PMID: 16234578	Neutrophils -> B cells (At)	0.00244328	Neutrophils -> B cells
Macrophages	B cells	C3	Cr2	0.150738	C3_CR2	C3 - Cr2	COMPLEMENT	Secreted Signaling	PMID: 16234578	Macrophages -> B cells (At)	0.00131489	Macrophages -> B cells
Monocytes	B cells	C3	Cr2	0.167704	C3_CR2	C3 - Cr2	COMPLEMENT	Secreted Signaling	PMID: 16234578	Monocytes -> B cells (At)	0.00257246	Monocytes -> B cells
cDC	cDC	Cadm1	Cadm1	0.145925	CADM1_CADM1	Cadm1 - Cadm1	CADM	Cell-Cell Contact	PMID: 24503895	cDC -> cDC (Sham)	0.00105645	cDC -> cDC
Macrophages	Macrophages	Cadm1	Cadm1	0.162101	CADM1_CADM1	Cadm1 - Cadm1	CADM	Cell-Cell Contact	PMID: 24503895	Macrophages -> Macrophages (At)	0.00209332	Macrophages -> Macrophages
cDC	Macrophages	Cadm1	Cadm1	0.188081	CADM1_CADM1	Cadm1 - Cadm1	CADM	Cell-Cell Contact	PMID: 24503895	cDC -> Macrophages (At)	0.00490809	cDC -> Macrophages
pDC	Macrophages	Cadm1	Cadm1	0.174067	CADM1_CADM1	Cadm1 - Cadm1	CADM	Cell-Cell Contact	PMID: 24503895	pDC -> Macrophages (At)	0.00319904	pDC -> Macrophages
Macrophages	cDC	Cadm1	Cadm1	0.188081	CADM1_CADM1	Cadm1 - Cadm1	CADM	Cell-Cell Contact	PMID: 24503895	Macrophages -> cDC (At)	0.00490809	Macrophages -> cDC
cDC	cDC	Cadm1	Cadm1	0.223788	CADM1_CADM1	Cadm1 - Cadm1	CADM	Cell-Cell Contact	PMID: 24503895	cDC -> cDC (At)	0.0114643	cDC -> cDC
Macrophages	pDC	Cadm1	Cadm1	0.174067	CADM1_CADM1	Cadm1 - Cadm1	CADM	Cell-Cell Contact	PMID: 24503895	Macrophages -> pDC (At)	0.00319904	Macrophages -> pDC
Macrophages	Macrophages	Ccl12	Ccr2	0.169326	CCL12_CCR2	Ccl12 - Ccr2	CCL	Secreted Signaling	KEGG: mmu04060	Macrophages -> Macrophages (At)	0.0027237	Macrophages -> Macrophages
Macrophages	T cells	Ccl12	Ccr2	0.175807	CCL12_CCR2	Ccl12 - Ccr2	CCL	Secreted Signaling	KEGG: mmu04060	Macrophages -> T cells (At)	0.00338622	Macrophages -> T cells
Macrophages	Monocytes	Ccl12	Ccr2	0.188612	CCL12_CCR2	Ccl12 - Ccr2	CCL	Secreted Signaling	KEGG: mmu04060	Macrophages -> Monocytes (At)	0.00498217	Macrophages -> Monocytes
Macrophages	cDC	Ccl12	Ccr2	0.202977	CCL12_CCR2	Ccl12 - Ccr2	CCL	Secreted Signaling	KEGG: mmu04060	Macrophages -> cDC (At)	0.00725072	Macrophages -> cDC
Macrophages	pDC	Ccl12	Ccr2	0.15728	CCL12_CCR2	Ccl12 - Ccr2	CCL	Secreted Signaling	KEGG: mmu04060	Macrophages -> pDC (At)	0.00173268	Macrophages -> pDC
Macrophages	T cells	Ccl2	Ccr2	0.184123	CCL2_CCR2	Ccl2 - Ccr2	CCL	Secreted Signaling	KEGG: mmu04060	Macrophages -> T cells (At)	0.00437803	Macrophages -> T cells
Macrophages	Monocytes	Ccl2	Ccr2	0.198198	CCL2_CCR2	Ccl2 - Ccr2	CCL	Secreted Signaling	KEGG: mmu04060	Macrophages -> Monocytes (At)	0.00643842	Macrophages -> Monocytes
Neutrophils	Macrophages	Ccl3	Ccr1	0.181093	CCL3_CCR1	Ccl3 - Ccr1	CCL	Secreted Signaling	KEGG: mmu04060	Neutrophils -> Macrophages (Sham)	0.00399775	Neutrophils -> Macrophages
Macrophages	Neutrophils	Ccl3	Ccr1	0.356499	CCL3_CCR1	Ccl3 - Ccr1	CCL	Secreted Signaling	KEGG: mmu04060	Macrophages -> Neutrophils (Sham)	0.0605033	Macrophages -> Neutrophils
Neutrophils	Neutrophils	Ccl3	Ccr1	0.261392	CCL3_CCR1	Ccl3 - Ccr1	CCL	Secreted Signaling	KEGG: mmu04060	Neutrophils -> Neutrophils (Sham)	0.0218037	Neutrophils -> Neutrophils
Neutrophils	Neutrophils	Ccl3	Ccr1	0.471787	CCL3_CCR1	Ccl3 - Ccr1	CCL	Secreted Signaling	KEGG: mmu04060	Neutrophils -> Neutrophils (At)	0.12008	Neutrophils -> Neutrophils
Macrophages	Neutrophils	Ccl3	Ccr1	0.361296	CCL3_CCR1	Ccl3 - Ccr1	CCL	Secreted Signaling	KEGG: mmu04060	Macrophages -> Neutrophils (At)	0.0627993	Macrophages -> Neutrophils
NK cells	Neutrophils	Ccl3	Ccr1	0.257345	CCL3_CCR1	Ccl3 - Ccr1	CCL	Secreted Signaling	KEGG: mmu04060	NK cells -> Neutrophils (At)	0.0205307	NK cells -> Neutrophils
Neutrophils	Macrophages	Ccl3	Ccr1	0.2613	CCL3_CCR1	Ccl3 - Ccr1	CCL	Secreted Signaling	KEGG: mmu04060	Neutrophils -> Macrophages (At)	0.0217745	Neutrophils -> Macrophages
NK cells	Macrophages	Ccl3	Ccr1	0.176	CCL3_CCR1	Ccl3 - Ccr1	CCL	Secreted Signaling	KEGG: mmu04060	NK cells -> Macrophages (At)	0.00340733	NK cells -> Macrophages
Neutrophils	cDC	Ccl3	Ccr5	0.177988	CCL3_CCR5	Ccl3 - Ccr5	CCL	Secreted Signaling	KEGG: mmu04060	Neutrophils -> cDC (Sham)	0.00363064	Neutrophils -> cDC
Neutrophils	NK cells	Ccl3	Ccr5	0.196017	CCL3_CCR5	Ccl3 - Ccr5	CCL	Secreted Signaling	KEGG: mmu04060	Neutrophils -> NK cells (Sham)	0.00608695	Neutrophils -> NK cells
Neutrophils	pDC	Ccl3	Ccr5	0.22486	CCL3_CCR5	Ccl3 - Ccr5	CCL	Secreted Signaling	KEGG: mmu04060	Neutrophils -> pDC (Sham)	0.0117113	Neutrophils -> pDC
AM	Macrophages	Ccl3	Ccr5	0.203623	CCL3_CCR5	Ccl3 - Ccr5	CCL	Secreted Signaling	KEGG: mmu04060	AM -> Macrophages (At)	0.00736483	AM -> Macrophages
Neutrophils	Macrophages	Ccl3	Ccr5	0.356204	CCL3_CCR5	Ccl3 - Ccr5	CCL	Secreted Signaling	KEGG: mmu04060	Neutrophils -> Macrophages (At)	0.0603631	Neutrophils -> Macrophages
Macrophages	Macrophages	Ccl3	Ccr5	0.286743	CCL3_CCR5	Ccl3 - Ccr5	CCL	Secreted Signaling	KEGG: mmu04060	Macrophages -> Macrophages (At)	0.0305788	Macrophages -> Macrophages
NK cells	Macrophages	Ccl3	Ccr5	0.21606	CCL3_CCR5	Ccl3 - Ccr5	CCL	Secreted Signaling	KEGG: mmu04060	NK cells -> Macrophages (At)	0.0097709	NK cells -> Macrophages
Neutrophils	cDC	Ccl3	Ccr5	0.258411	CCL3_CCR5	Ccl3 - Ccr5	CCL	Secreted Signaling	KEGG: mmu04060	Neutrophils -> cDC (At)	0.0208625	Neutrophils -> cDC
NK cells	cDC	Ccl3	Ccr5	0.17466	CCL3_CCR5	Ccl3 - Ccr5	CCL	Secreted Signaling	KEGG: mmu04060	NK cells -> cDC (At)	0.00326206	NK cells -> cDC
Neutrophils	NK cells	Ccl3	Ccr5	0.27838	CCL3_CCR5	Ccl3 - Ccr5	CCL	Secreted Signaling	KEGG: mmu04060	Neutrophils -> NK cells (At)	0.0275374	Neutrophils -> NK cells
NK cells	NK cells	Ccl3	Ccr5	0.183755	CCL3_CCR5	Ccl3 - Ccr5	CCL	Secreted Signaling	KEGG: mmu04060	NK cells -> NK cells (At)	0.00433064	NK cells -> NK cells
Neutrophils	pDC	Ccl3	Ccr5	0.295959	CCL3_CCR5	Ccl3 - Ccr5	CCL	Secreted Signaling	KEGG: mmu04060	Neutrophils -> pDC (At)	0.0340866	Neutrophils -> pDC
NK cells	pDC	Ccl3	Ccr5	0.191461	CCL3_CCR5	Ccl3 - Ccr5	CCL	Secreted Signaling	KEGG: mmu04060	NK cells -> pDC (At)	0.0053912	NK cells -> pDC
Macrophages	cDC	Ccl4	Ccr5	0.229989	CCL4_CCR5	Ccl4 - Ccr5	CCL	Secreted Signaling	KEGG: mmu04060	Macrophages -> cDC (Sham)	0.0129323	Macrophages -> cDC
cDC	cDC	Ccl4	Ccr5	0.174633	CCL4_CCR5	Ccl4 - Ccr5	CCL	Secreted Signaling	KEGG: mmu04060	cDC -> cDC (Sham)	0.00325911	cDC -> cDC
pDC	cDC	Ccl4	Ccr5	0.23444	CCL4_CCR5	Ccl4 - Ccr5	CCL	Secreted Signaling	KEGG: mmu04060	pDC -> cDC (Sham)	0.0140452	pDC -> cDC
Macrophages	NK cells	Ccl4	Ccr5	0.260581	CCL4_CCR5	Ccl4 - Ccr5	CCL	Secreted Signaling	KEGG: mmu04060	Macrophages -> NK cells (Sham)	0.0215456	Macrophages -> NK cells
cDC	NK cells	Ccl4	Ccr5	0.191964	CCL4_CCR5	Ccl4 - Ccr5	CCL	Secreted Signaling	KEGG: mmu04060	cDC -> NK cells (Sham)	0.00546544	cDC -> NK cells
AM	Macrophages	Ccl4	Ccr5	0.1882	CCL4_CCR5	Ccl4 - Ccr5	CCL	Secreted Signaling	KEGG: mmu04060	AM -> Macrophages (At)	0.00492462	AM -> Macrophages
Neutrophils	Macrophages	Ccl4	Ccr5	0.252241	CCL4_CCR5	Ccl4 - Ccr5	CCL	Secreted Signaling	KEGG: mmu04060	Neutrophils -> Macrophages (At)	0.0189781	Neutrophils -> Macrophages
Macrophages	Macrophages	Ccl4	Ccr5	0.336158	CCL4_CCR5	Ccl4 - Ccr5	CCL	Secreted Signaling	KEGG: mmu04060	Macrophages -> Macrophages (At)	0.051058	Macrophages -> Macrophages
Monocytes	Macrophages	Ccl4	Ccr5	0.210244	CCL4_CCR5	Ccl4 - Ccr5	CCL	Secreted Signaling	KEGG: mmu04060	Monocytes -> Macrophages (At)	0.00859678	Monocytes -> Macrophages
cDC	Macrophages	Ccl4	Ccr5	0.231727	CCL4_CCR5	Ccl4 - Ccr5	CCL	Secreted Signaling	KEGG: mmu04060	cDC -> Macrophages (At)	0.013361	cDC -> Macrophages
Plasma cells	Macrophages	Ccl4	Ccr5	0.213008	CCL4_CCR5	Ccl4 - Ccr5	CCL	Secreted Signaling	KEGG: mmu04060	Plasma cells -> Macrophages (At)	0.00914395	Plasma cells -> Macrophages
NK cells	Macrophages	Ccl4	Ccr5	0.224947	CCL4_CCR5	Ccl4 - Ccr5	CCL	Secreted Signaling	KEGG: mmu04060	NK cells -> Macrophages (At)	0.0117314	NK cells -> Macrophages
pDC	Macrophages	Ccl4	Ccr5	0.322571	CCL4_CCR5	Ccl4 - Ccr5	CCL	Secreted Signaling	KEGG: mmu04060	pDC -> Macrophages (At)	0.0450452	pDC -> Macrophages
AM	cDC	Ccl4	Ccr5	0.155913	CCL4_CCR5	Ccl4 - Ccr5	CCL	Secreted Signaling	KEGG: mmu04060	AM -> cDC (At)	0.00163876	AM -> cDC
Neutrophils	cDC	Ccl4	Ccr5	0.197812	CCL4_CCR5	Ccl4 - Ccr5	CCL	Secreted Signaling	KEGG: mmu04060	Neutrophils -> cDC (At)	0.00637541	Neutrophils -> cDC
Macrophages	cDC	Ccl4	Ccr5	0.2473	CCL4_CCR5	Ccl4 - Ccr5	CCL	Secreted Signaling	KEGG: mmu04060	Macrophages -> cDC (At)	0.0175329	Macrophages -> cDC
Monocytes	cDC	Ccl4	Ccr5	0.170817	CCL4_CCR5	Ccl4 - Ccr5	CCL	Secreted Signaling	KEGG: mmu04060	Monocytes -> cDC (At)	0.00286781	Monocytes -> cDC
cDC	cDC	Ccl4	Ccr5	0.184841	CCL4_CCR5	Ccl4 - Ccr5	CCL	Secreted Signaling	KEGG: mmu04060	cDC -> cDC (At)	0.00447142	cDC -> cDC
Plasma cells	cDC	Ccl4	Ccr5	0.172648	CCL4_CCR5	Ccl4 - Ccr5	CCL	Secreted Signaling	KEGG: mmu04060	Plasma cells -> cDC (At)	0.00305146	Plasma cells -> cDC
NK cells	cDC	Ccl4	Ccr5	0.180466	CCL4_CCR5	Ccl4 - Ccr5	CCL	Secreted Signaling	KEGG: mmu04060	NK cells -> cDC (At)	0.00392175	NK cells -> cDC
pDC	cDC	Ccl4	Ccr5	0.239629	CCL4_CCR5	Ccl4 - Ccr5	CCL	Secreted Signaling	KEGG: mmu04060	pDC -> cDC (At)	0.0154041	pDC -> cDC
AM	NK cells	Ccl4	Ccr5	0.163134	CCL4_CCR5	Ccl4 - Ccr5	CCL	Secreted Signaling	KEGG: mmu04060	AM -> NK cells (At)	0.00217675	AM -> NK cells
Neutrophils	NK cells	Ccl4	Ccr5	0.209513	CCL4_CCR5	Ccl4 - Ccr5	CCL	Secreted Signaling	KEGG: mmu04060	Neutrophils -> NK cells (At)	0.00845522	Neutrophils -> NK cells
Macrophages	NK cells	Ccl4	Ccr5	0.265604	CCL4_CCR5	Ccl4 - Ccr5	CCL	Secreted Signaling	KEGG: mmu04060	Macrophages -> NK cells (At)	0.0231677	Macrophages -> NK cells
Monocytes	NK cells	Ccl4	Ccr5	0.17951	CCL4_CCR5	Ccl4 - Ccr5	CCL	Secreted Signaling	KEGG: mmu04060	Monocytes -> NK cells (At)	0.00380774	Monocytes -> NK cells
cDC	NK cells	Ccl4	Ccr5	0.195042	CCL4_CCR5	Ccl4 - Ccr5	CCL	Secreted Signaling	KEGG: mmu04060	cDC -> NK cells (At)	0.00593382	cDC -> NK cells
Plasma cells	NK cells	Ccl4	Ccr5	0.181531	CCL4_CCR5	Ccl4 - Ccr5	CCL	Secreted Signaling	KEGG: mmu04060	Plasma cells -> NK cells (At)	0.00405134	Plasma cells -> NK cells
NK cells	NK cells	Ccl4	Ccr5	0.190184	CCL4_CCR5	Ccl4 - Ccr5	CCL	Secreted Signaling	KEGG: mmu04060	NK cells -> NK cells (At)	0.00520531	NK cells -> NK cells
AM	pDC	Ccl4	Ccr5	0.169195	CCL4_CCR5	Ccl4 - Ccr5	CCL	Secreted Signaling	KEGG: mmu04060	AM -> pDC (At)	0.00271127	AM -> pDC
Neutrophils	pDC	Ccl4	Ccr5	0.219542	CCL4_CCR5	Ccl4 - Ccr5	CCL	Secreted Signaling	KEGG: mmu04060	Neutrophils -> pDC (At)	0.0105152	Neutrophils -> pDC
Monocytes	pDC	Ccl4	Ccr5	0.186862	CCL4_CCR5	Ccl4 - Ccr5	CCL	Secreted Signaling	KEGG: mmu04060	Monocytes -> pDC (At)	0.00474084	Monocytes -> pDC
Plasma cells	pDC	Ccl4	Ccr5	0.189051	CCL4_CCR5	Ccl4 - Ccr5	CCL	Secreted Signaling	KEGG: mmu04060	Plasma cells -> pDC (At)	0.00504384	Plasma cells -> pDC
NK cells	pDC	Ccl4	Ccr5	0.198443	CCL4_CCR5	Ccl4 - Ccr5	CCL	Secreted Signaling	KEGG: mmu04060	NK cells -> pDC (At)	0.00647867	NK cells -> pDC
MoDC	Macrophages	Ccl5	Ccr5	0.409256	CCL5_CCR5	Ccl5 - Ccr5	CCL	Secreted Signaling	KEGG: mmu04060	MoDC -> Macrophages (At)	0.0868598	MoDC -> Macrophages
NK cells	Macrophages	Ccl5	Ccr5	0.43329	CCL5_CCR5	Ccl5 - Ccr5	CCL	Secreted Signaling	KEGG: mmu04060	NK cells -> Macrophages (At)	0.0994674	NK cells -> Macrophages
AM	Macrophages	Ccl6	Ccr1	0.295587	CCL6_CCR1	Ccl6 - Ccr1	CCL	Secreted Signaling	KEGG: mmu04060	AM -> Macrophages (Sham)	0.0339421	AM -> Macrophages
Neutrophils	Macrophages	Ccl6	Ccr1	0.198405	CCL6_CCR1	Ccl6 - Ccr1	CCL	Secreted Signaling	KEGG: mmu04060	Neutrophils -> Macrophages (Sham)	0.00647252	Neutrophils -> Macrophages
AM	Neutrophils	Ccl6	Ccr1	0.551749	CCL6_CCR1	Ccl6 - Ccr1	CCL	Secreted Signaling	KEGG: mmu04060	AM -> Neutrophils (Sham)	0.163259	AM -> Neutrophils
Neutrophils	Neutrophils	Ccl6	Ccr1	0.298076	CCL6_CCR1	Ccl6 - Ccr1	CCL	Secreted Signaling	KEGG: mmu04060	Neutrophils -> Neutrophils (Sham)	0.0349147	Neutrophils -> Neutrophils
Monocytes	Neutrophils	Ccl6	Ccr1	0.365463	CCL6_CCR1	Ccl6 - Ccr1	CCL	Secreted Signaling	KEGG: mmu04060	Monocytes -> Neutrophils (Sham)	0.0648126	Monocytes -> Neutrophils
B cells	Neutrophils	Ccl6	Ccr1	0.261177	CCL6_CCR1	Ccl6 - Ccr1	CCL	Secreted Signaling	KEGG: mmu04060	B cells -> Neutrophils (At)	0.0217353	B cells -> Neutrophils
AM	Neutrophils	Ccl6	Ccr1	0.585667	CCL6_CCR1	Ccl6 - Ccr1	CCL	Secreted Signaling	KEGG: mmu04060	AM -> Neutrophils (At)	0.181327	AM -> Neutrophils
Neutrophils	Neutrophils	Ccl6	Ccr1	0.372763	CCL6_CCR1	Ccl6 - Ccr1	CCL	Secreted Signaling	KEGG: mmu04060	Neutrophils -> Neutrophils (At)	0.0683802	Neutrophils -> Neutrophils
T cells	Neutrophils	Ccl6	Ccr1	0.260824	CCL6_CCR1	Ccl6 - Ccr1	CCL	Secreted Signaling	KEGG: mmu04060	T cells -> Neutrophils (At)	0.021623	T cells -> Neutrophils
Monocytes	Neutrophils	Ccl6	Ccr1	0.371871	CCL6_CCR1	Ccl6 - Ccr1	CCL	Secreted Signaling	KEGG: mmu04060	Monocytes -> Neutrophils (At)	0.0679418	Monocytes -> Neutrophils
Plasma cells	Neutrophils	Ccl6	Ccr1	0.341429	CCL6_CCR1	Ccl6 - Ccr1	CCL	Secreted Signaling	KEGG: mmu04060	Plasma cells -> Neutrophils (At)	0.0534576	Plasma cells -> Neutrophils
MoDC	Neutrophils	Ccl6	Ccr1	0.296211	CCL6_CCR1	Ccl6 - Ccr1	CCL	Secreted Signaling	KEGG: mmu04060	MoDC -> Neutrophils (At)	0.0341851	MoDC -> Neutrophils
NK cells	Neutrophils	Ccl6	Ccr1	0.350053	CCL6_CCR1	Ccl6 - Ccr1	CCL	Secreted Signaling	KEGG: mmu04060	NK cells -> Neutrophils (At)	0.0574573	NK cells -> Neutrophils
pDC	Neutrophils	Ccl6	Ccr1	0.320654	CCL6_CCR1	Ccl6 - Ccr1	CCL	Secreted Signaling	KEGG: mmu04060	pDC -> Neutrophils (At)	0.0442179	pDC -> Neutrophils
B cells	Macrophages	Ccl6	Ccr1	0.177816	CCL6_CCR1	Ccl6 - Ccr1	CCL	Secreted Signaling	KEGG: mmu04060	B cells -> Macrophages (At)	0.00361096	B cells -> Macrophages
AM	Macrophages	Ccl6	Ccr1	0.297956	CCL6_CCR1	Ccl6 - Ccr1	CCL	Secreted Signaling	KEGG: mmu04060	AM -> Macrophages (At)	0.0348675	AM -> Macrophages
Neutrophils	Macrophages	Ccl6	Ccr1	0.225374	CCL6_CCR1	Ccl6 - Ccr1	CCL	Secreted Signaling	KEGG: mmu04060	Neutrophils -> Macrophages (At)	0.0118306	Neutrophils -> Macrophages
T cells	Macrophages	Ccl6	Ccr1	0.17765	CCL6_CCR1	Ccl6 - Ccr1	CCL	Secreted Signaling	KEGG: mmu04060	T cells -> Macrophages (At)	0.00359195	T cells -> Macrophages
Plasma cells	Macrophages	Ccl6	Ccr1	0.212928	CCL6_CCR1	Ccl6 - Ccr1	CCL	Secreted Signaling	KEGG: mmu04060	Plasma cells -> Macrophages (At)	0.00912789	Plasma cells -> Macrophages
MoDC	Macrophages	Ccl6	Ccr1	0.193789	CCL6_CCR1	Ccl6 - Ccr1	CCL	Secreted Signaling	KEGG: mmu04060	MoDC -> Macrophages (At)	0.00574018	MoDC -> Macrophages
NK cells	Macrophages	Ccl6	Ccr1	0.216415	CCL6_CCR1	Ccl6 - Ccr1	CCL	Secreted Signaling	KEGG: mmu04060	NK cells -> Macrophages (At)	0.00984534	NK cells -> Macrophages
pDC	Macrophages	Ccl6	Ccr1	0.204322	CCL6_CCR1	Ccl6 - Ccr1	CCL	Secreted Signaling	KEGG: mmu04060	pDC -> Macrophages (At)	0.00748959	pDC -> Macrophages
AM	Macrophages	Ccl6	Ccr2	0.324733	CCL6_CCR2	Ccl6 - Ccr2	CCL	Secreted Signaling	KEGG: mmu04060	AM -> Macrophages (Sham)	0.0459846	AM -> Macrophages
Neutrophils	Macrophages	Ccl6	Ccr2	0.211577	CCL6_CCR2	Ccl6 - Ccr2	CCL	Secreted Signaling	KEGG: mmu04060	Neutrophils -> Macrophages (Sham)	0.00885829	Neutrophils -> Macrophages
AM	cDC	Ccl6	Ccr2	0.424416	CCL6_CCR2	Ccl6 - Ccr2	CCL	Secreted Signaling	KEGG: mmu04060	AM -> cDC (Sham)	0.0947819	AM -> cDC
Neutrophils	cDC	Ccl6	Ccr2	0.252464	CCL6_CCR2	Ccl6 - Ccr2	CCL	Secreted Signaling	KEGG: mmu04060	Neutrophils -> cDC (Sham)	0.0190449	Neutrophils -> cDC
Monocytes	cDC	Ccl6	Ccr2	0.300464	CCL6_CCR2	Ccl6 - Ccr2	CCL	Secreted Signaling	KEGG: mmu04060	Monocytes -> cDC (Sham)	0.0358582	Monocytes -> cDC
B cells	Macrophages	Ccl6	Ccr2	0.188801	CCL6_CCR2	Ccl6 - Ccr2	CCL	Secreted Signaling	KEGG: mmu04060	B cells -> Macrophages (At)	0.00500863	B cells -> Macrophages
AM	Macrophages	Ccl6	Ccr2	0.328831	CCL6_CCR2	Ccl6 - Ccr2	CCL	Secreted Signaling	KEGG: mmu04060	AM -> Macrophages (At)	0.0477833	AM -> Macrophages
Neutrophils	Macrophages	Ccl6	Ccr2	0.243128	CCL6_CCR2	Ccl6 - Ccr2	CCL	Secreted Signaling	KEGG: mmu04060	Neutrophils -> Macrophages (At)	0.0163575	Neutrophils -> Macrophages
T cells	Macrophages	Ccl6	Ccr2	0.188613	CCL6_CCR2	Ccl6 - Ccr2	CCL	Secreted Signaling	KEGG: mmu04060	T cells -> Macrophages (At)	0.0049823	T cells -> Macrophages
Plasma cells	Macrophages	Ccl6	Ccr2	0.228761	CCL6_CCR2	Ccl6 - Ccr2	CCL	Secreted Signaling	KEGG: mmu04060	Plasma cells -> Macrophages (At)	0.0126339	Plasma cells -> Macrophages
MoDC	Macrophages	Ccl6	Ccr2	0.206872	CCL6_CCR2	Ccl6 - Ccr2	CCL	Secreted Signaling	KEGG: mmu04060	MoDC -> Macrophages (At)	0.00795542	MoDC -> Macrophages
NK cells	Macrophages	Ccl6	Ccr2	0.232775	CCL6_CCR2	Ccl6 - Ccr2	CCL	Secreted Signaling	KEGG: mmu04060	NK cells -> Macrophages (At)	0.0136231	NK cells -> Macrophages
pDC	Macrophages	Ccl6	Ccr2	0.218887	CCL6_CCR2	Ccl6 - Ccr2	CCL	Secreted Signaling	KEGG: mmu04060	pDC -> Macrophages (At)	0.0103729	pDC -> Macrophages
B cells	T cells	Ccl6	Ccr2	0.196873	CCL6_CCR2	Ccl6 - Ccr2	CCL	Secreted Signaling	KEGG: mmu04060	B cells -> T cells (At)	0.00622347	B cells -> T cells
AM	T cells	Ccl6	Ccr2	0.352822	CCL6_CCR2	Ccl6 - Ccr2	CCL	Secreted Signaling	KEGG: mmu04060	AM -> T cells (At)	0.0587604	AM -> T cells
Neutrophils	T cells	Ccl6	Ccr2	0.256498	CCL6_CCR2	Ccl6 - Ccr2	CCL	Secreted Signaling	KEGG: mmu04060	Neutrophils -> T cells (At)	0.020269	Neutrophils -> T cells
Macrophages	T cells	Ccl6	Ccr2	0.257893	CCL6_CCR2	Ccl6 - Ccr2	CCL	Secreted Signaling	KEGG: mmu04060	Macrophages -> T cells (At)	0.0207011	Macrophages -> T cells
T cells	T cells	Ccl6	Ccr2	0.196669	CCL6_CCR2	Ccl6 - Ccr2	CCL	Secreted Signaling	KEGG: mmu04060	T cells -> T cells (At)	0.0061908	T cells -> T cells
Monocytes	T cells	Ccl6	Ccr2	0.256054	CCL6_CCR2	Ccl6 - Ccr2	CCL	Secreted Signaling	KEGG: mmu04060	Monocytes -> T cells (At)	0.0201324	Monocytes -> T cells
cDC	T cells	Ccl6	Ccr2	0.215314	CCL6_CCR2	Ccl6 - Ccr2	CCL	Secreted Signaling	KEGG: mmu04060	cDC -> T cells (At)	0.0096154	cDC -> T cells
Plasma cells	T cells	Ccl6	Ccr2	0.240612	CCL6_CCR2	Ccl6 - Ccr2	CCL	Secreted Signaling	KEGG: mmu04060	Plasma cells -> T cells (At)	0.0156691	Plasma cells -> T cells
MoDC	T cells	Ccl6	Ccr2	0.21657	CCL6_CCR2	Ccl6 - Ccr2	CCL	Secreted Signaling	KEGG: mmu04060	MoDC -> T cells (At)	0.00987791	MoDC -> T cells
NK cells	T cells	Ccl6	Ccr2	0.245043	CCL6_CCR2	Ccl6 - Ccr2	CCL	Secreted Signaling	KEGG: mmu04060	NK cells -> T cells (At)	0.0168919	NK cells -> T cells
pDC	T cells	Ccl6	Ccr2	0.229743	CCL6_CCR2	Ccl6 - Ccr2	CCL	Secreted Signaling	KEGG: mmu04060	pDC -> T cells (At)	0.012872	pDC -> T cells
B cells	Monocytes	Ccl6	Ccr2	0.21301	CCL6_CCR2	Ccl6 - Ccr2	CCL	Secreted Signaling	KEGG: mmu04060	B cells -> Monocytes (At)	0.00914439	B cells -> Monocytes
AM	Monocytes	Ccl6	Ccr2	0.404206	CCL6_CCR2	Ccl6 - Ccr2	CCL	Secreted Signaling	KEGG: mmu04060	AM -> Monocytes (At)	0.0842486	AM -> Monocytes
Neutrophils	Monocytes	Ccl6	Ccr2	0.284054	CCL6_CCR2	Ccl6 - Ccr2	CCL	Secreted Signaling	KEGG: mmu04060	Neutrophils -> Monocytes (At)	0.0295858	Neutrophils -> Monocytes
Macrophages	Monocytes	Ccl6	Ccr2	0.285749	CCL6_CCR2	Ccl6 - Ccr2	CCL	Secreted Signaling	KEGG: mmu04060	Macrophages -> Monocytes (At)	0.0302103	Macrophages -> Monocytes
T cells	Monocytes	Ccl6	Ccr2	0.212772	CCL6_CCR2	Ccl6 - Ccr2	CCL	Secreted Signaling	KEGG: mmu04060	T cells -> Monocytes (At)	0.00909652	T cells -> Monocytes
Monocytes	Monocytes	Ccl6	Ccr2	0.283514	CCL6_CCR2	Ccl6 - Ccr2	CCL	Secreted Signaling	KEGG: mmu04060	Monocytes -> Monocytes (At)	0.0293882	Monocytes -> Monocytes
cDC	Monocytes	Ccl6	Ccr2	0.234677	CCL6_CCR2	Ccl6 - Ccr2	CCL	Secreted Signaling	KEGG: mmu04060	cDC -> Monocytes (At)	0.0141057	cDC -> Monocytes
Plasma cells	Monocytes	Ccl6	Ccr2	0.264851	CCL6_CCR2	Ccl6 - Ccr2	CCL	Secreted Signaling	KEGG: mmu04060	Plasma cells -> Monocytes (At)	0.022921	Plasma cells -> Monocytes
MoDC	Monocytes	Ccl6	Ccr2	0.236163	CCL6_CCR2	Ccl6 - Ccr2	CCL	Secreted Signaling	KEGG: mmu04060	MoDC -> Monocytes (At)	0.014489	MoDC -> Monocytes
NK cells	Monocytes	Ccl6	Ccr2	0.270188	CCL6_CCR2	Ccl6 - Ccr2	CCL	Secreted Signaling	KEGG: mmu04060	NK cells -> Monocytes (At)	0.0246956	NK cells -> Monocytes
pDC	Monocytes	Ccl6	Ccr2	0.251824	CCL6_CCR2	Ccl6 - Ccr2	CCL	Secreted Signaling	KEGG: mmu04060	pDC -> Monocytes (At)	0.0188542	pDC -> Monocytes
B cells	cDC	Ccl6	Ccr2	0.231413	CCL6_CCR2	Ccl6 - Ccr2	CCL	Secreted Signaling	KEGG: mmu04060	B cells -> cDC (At)	0.0132828	B cells -> cDC
AM	cDC	Ccl6	Ccr2	0.46852	CCL6_CCR2	Ccl6 - Ccr2	CCL	Secreted Signaling	KEGG: mmu04060	AM -> cDC (At)	0.118318	AM -> cDC
Neutrophils	cDC	Ccl6	Ccr2	0.316814	CCL6_CCR2	Ccl6 - Ccr2	CCL	Secreted Signaling	KEGG: mmu04060	Neutrophils -> cDC (At)	0.0425777	Neutrophils -> cDC
T cells	cDC	Ccl6	Ccr2	0.231133	CCL6_CCR2	Ccl6 - Ccr2	CCL	Secreted Signaling	KEGG: mmu04060	T cells -> cDC (At)	0.0132136	T cells -> cDC
Monocytes	cDC	Ccl6	Ccr2	0.316152	CCL6_CCR2	Ccl6 - Ccr2	CCL	Secreted Signaling	KEGG: mmu04060	Monocytes -> cDC (At)	0.0422972	Monocytes -> cDC
Plasma cells	cDC	Ccl6	Ccr2	0.293372	CCL6_CCR2	Ccl6 - Ccr2	CCL	Secreted Signaling	KEGG: mmu04060	Plasma cells -> cDC (At)	0.033086	Plasma cells -> cDC
MoDC	cDC	Ccl6	Ccr2	0.258834	CCL6_CCR2	Ccl6 - Ccr2	CCL	Secreted Signaling	KEGG: mmu04060	MoDC -> cDC (At)	0.0209949	MoDC -> cDC
NK cells	cDC	Ccl6	Ccr2	0.299861	CCL6_CCR2	Ccl6 - Ccr2	CCL	Secreted Signaling	KEGG: mmu04060	NK cells -> cDC (At)	0.0356189	NK cells -> cDC
pDC	cDC	Ccl6	Ccr2	0.277615	CCL6_CCR2	Ccl6 - Ccr2	CCL	Secreted Signaling	KEGG: mmu04060	pDC -> cDC (At)	0.027266	pDC -> cDC
Monocytes	Macrophages	Ccl9	Ccr1	0.183475	CCL9_CCR1	Ccl9 - Ccr1	CCL	Secreted Signaling	KEGG: mmu04060	Monocytes -> Macrophages (Sham)	0.00429484	Monocytes -> Macrophages
Monocytes	Neutrophils	Ccl9	Ccr1	0.266289	CCL9_CCR1	Ccl9 - Ccr1	CCL	Secreted Signaling	KEGG: mmu04060	Monocytes -> Neutrophils (Sham)	0.023393	Monocytes -> Neutrophils
Monocytes	Neutrophils	Ccl9	Ccr1	0.328606	CCL9_CCR1	Ccl9 - Ccr1	CCL	Secreted Signaling	KEGG: mmu04060	Monocytes -> Neutrophils (At)	0.047684	Monocytes -> Neutrophils
Monocytes	Macrophages	Ccl9	Ccr1	0.207652	CCL9_CCR1	Ccl9 - Ccr1	CCL	Secreted Signaling	KEGG: mmu04060	Monocytes -> Macrophages (At)	0.00810107	Monocytes -> Macrophages
AM	AM	Cd200	Cd200r1	0.150721	CD200_CD200R1	Cd200 - Cd200r1	CD200	Cell-Cell Contact	PMID: 15187158	AM -> AM (At)	0.00131387	AM -> AM
MoDC	AM	Cd200	Cd200r1	0.160282	CD200_CD200R1	Cd200 - Cd200r1	CD200	Cell-Cell Contact	PMID: 15187158	MoDC -> AM (At)	0.00195179	MoDC -> AM
MoDC	AM	Cd200	Cd200r4	0.167559	CD200_CD200R4	Cd200 - Cd200r4	CD200	Cell-Cell Contact	KEGG: mmu04514	MoDC -> AM (Sham)	0.00255922	MoDC -> AM
AM	AM	Cd200	Cd200r4	0.157959	CD200_CD200R4	Cd200 - Cd200r4	CD200	Cell-Cell Contact	KEGG: mmu04514	AM -> AM (At)	0.00178066	AM -> AM
MoDC	AM	Cd200	Cd200r4	0.168486	CD200_CD200R4	Cd200 - Cd200r4	CD200	Cell-Cell Contact	KEGG: mmu04514	MoDC -> AM (At)	0.00264462	MoDC -> AM
B cells	AM	Cd22	Ptprc	0.250298	CD22_PTPRC	Cd22 - Ptprc	CD22	Cell-Cell Contact	KEGG: mmu04514	B cells -> AM (Sham)	0.0184029	B cells -> AM
B cells	Macrophages	Cd22	Ptprc	0.234128	CD22_PTPRC	Cd22 - Ptprc	CD22	Cell-Cell Contact	KEGG: mmu04514	B cells -> Macrophages (Sham)	0.0139654	B cells -> Macrophages
B cells	Neutrophils	Cd22	Ptprc	0.248441	CD22_PTPRC	Cd22 - Ptprc	CD22	Cell-Cell Contact	KEGG: mmu04514	B cells -> Neutrophils (Sham)	0.0178616	B cells -> Neutrophils
AM	B cells	Cd22	Ptprc	0.225856	CD22_PTPRC	Cd22 - Ptprc	CD22	Cell-Cell Contact	KEGG: mmu04514	AM -> B cells (At)	0.0119432	AM -> B cells
B cells	AM	Cd22	Ptprc	0.250478	CD22_PTPRC	Cd22 - Ptprc	CD22	Cell-Cell Contact	KEGG: mmu04514	B cells -> AM (At)	0.018456	B cells -> AM
AM	AM	Cd22	Ptprc	0.220244	CD22_PTPRC	Cd22 - Ptprc	CD22	Cell-Cell Contact	KEGG: mmu04514	AM -> AM (At)	0.0106689	AM -> AM
B cells	Neutrophils	Cd22	Ptprc	0.256012	CD22_PTPRC	Cd22 - Ptprc	CD22	Cell-Cell Contact	KEGG: mmu04514	B cells -> Neutrophils (At)	0.0201195	B cells -> Neutrophils
AM	Neutrophils	Cd22	Ptprc	0.224547	CD22_PTPRC	Cd22 - Ptprc	CD22	Cell-Cell Contact	KEGG: mmu04514	AM -> Neutrophils (At)	0.0116389	AM -> Neutrophils
B cells	Macrophages	Cd22	Ptprc	0.248399	CD22_PTPRC	Cd22 - Ptprc	CD22	Cell-Cell Contact	KEGG: mmu04514	B cells -> Macrophages (At)	0.0178494	B cells -> Macrophages
AM	Macrophages	Cd22	Ptprc	0.218622	CD22_PTPRC	Cd22 - Ptprc	CD22	Cell-Cell Contact	KEGG: mmu04514	AM -> Macrophages (At)	0.0103156	AM -> Macrophages
AM	T cells	Cd22	Ptprc	0.233089	CD22_PTPRC	Cd22 - Ptprc	CD22	Cell-Cell Contact	KEGG: mmu04514	AM -> T cells (At)	0.0137021	AM -> T cells
AM	Monocytes	Cd22	Ptprc	0.244178	CD22_PTPRC	Cd22 - Ptprc	CD22	Cell-Cell Contact	KEGG: mmu04514	AM -> Monocytes (At)	0.0166495	AM -> Monocytes
AM	cDC	Cd22	Ptprc	0.220818	CD22_PTPRC	Cd22 - Ptprc	CD22	Cell-Cell Contact	KEGG: mmu04514	AM -> cDC (At)	0.0107957	AM -> cDC
AM	Plasma cells	Cd22	Ptprc	0.180567	CD22_PTPRC	Cd22 - Ptprc	CD22	Cell-Cell Contact	KEGG: mmu04514	AM -> Plasma cells (At)	0.00393392	AM -> Plasma cells
AM	MoDC	Cd22	Ptprc	0.19468	CD22_PTPRC	Cd22 - Ptprc	CD22	Cell-Cell Contact	KEGG: mmu04514	AM -> MoDC (At)	0.00587745	AM -> MoDC
AM	NK cells	Cd22	Ptprc	0.247013	CD22_PTPRC	Cd22 - Ptprc	CD22	Cell-Cell Contact	KEGG: mmu04514	AM -> NK cells (At)	0.0174508	AM -> NK cells
AM	pDC	Cd22	Ptprc	0.229937	CD22_PTPRC	Cd22 - Ptprc	CD22	Cell-Cell Contact	KEGG: mmu04514	AM -> pDC (At)	0.0129196	AM -> pDC
T cells	MoDC	Cd226	Pvr	0.173923	CD226_PVR	Cd226 - Pvr	CD226	Cell-Cell Contact	PMID: 24440149	T cells -> MoDC (At)	0.00318388	T cells -> MoDC
cDC	Monocytes	Cd48	Cd244a	0.170101	CD48_CD244A	Cd48 - Cd244a	CD48	Cell-Cell Contact	PMID: 26697006	cDC -> Monocytes (Sham)	0.00279797	cDC -> Monocytes
pDC	Monocytes	Cd48	Cd244a	0.174144	CD48_CD244A	Cd48 - Cd244a	CD48	Cell-Cell Contact	PMID: 26697006	pDC -> Monocytes (Sham)	0.00320716	pDC -> Monocytes
T cells	Monocytes	Cd48	Cd244a	0.161588	CD48_CD244A	Cd48 - Cd244a	CD48	Cell-Cell Contact	PMID: 26697006	T cells -> Monocytes (At)	0.00205277	T cells -> Monocytes
cDC	Monocytes	Cd48	Cd244a	0.188422	CD48_CD244A	Cd48 - Cd244a	CD48	Cell-Cell Contact	PMID: 26697006	cDC -> Monocytes (At)	0.00495556	cDC -> Monocytes
MoDC	Monocytes	Cd48	Cd244a	0.152853	CD48_CD244A	Cd48 - Cd244a	CD48	Cell-Cell Contact	PMID: 26697006	MoDC -> Monocytes (At)	0.00144128	MoDC -> Monocytes
NK cells	Monocytes	Cd48	Cd244a	0.164153	CD48_CD244A	Cd48 - Cd244a	CD48	Cell-Cell Contact	PMID: 26697006	NK cells -> Monocytes (At)	0.00226112	NK cells -> Monocytes
pDC	Monocytes	Cd48	Cd244a	0.192649	CD48_CD244A	Cd48 - Cd244a	CD48	Cell-Cell Contact	PMID: 26697006	pDC -> Monocytes (At)	0.00556758	pDC -> Monocytes
AM	cDC	Cd48	Cd244a	0.154706	CD48_CD244A	Cd48 - Cd244a	CD48	Cell-Cell Contact	PMID: 26697006	AM -> cDC (At)	0.00155873	AM -> cDC
Macrophages	cDC	Cd48	Cd244a	0.157297	CD48_CD244A	Cd48 - Cd244a	CD48	Cell-Cell Contact	PMID: 26697006	Macrophages -> cDC (At)	0.0017339	Macrophages -> cDC
T cells	cDC	Cd48	Cd244a	0.159331	CD48_CD244A	Cd48 - Cd244a	CD48	Cell-Cell Contact	PMID: 26697006	T cells -> cDC (At)	0.00188048	T cells -> cDC
Monocytes	cDC	Cd48	Cd244a	0.15983	CD48_CD244A	Cd48 - Cd244a	CD48	Cell-Cell Contact	PMID: 26697006	Monocytes -> cDC (At)	0.0019177	Monocytes -> cDC
cDC	cDC	Cd48	Cd244a	0.185368	CD48_CD244A	Cd48 - Cd244a	CD48	Cell-Cell Contact	PMID: 26697006	cDC -> cDC (At)	0.00454073	cDC -> cDC
MoDC	cDC	Cd48	Cd244a	0.150831	CD48_CD244A	Cd48 - Cd244a	CD48	Cell-Cell Contact	PMID: 26697006	MoDC -> cDC (At)	0.00132024	MoDC -> cDC
NK cells	cDC	Cd48	Cd244a	0.161824	CD48_CD244A	Cd48 - Cd244a	CD48	Cell-Cell Contact	PMID: 26697006	NK cells -> cDC (At)	0.00207138	NK cells -> cDC
pDC	cDC	Cd48	Cd244a	0.18946	CD48_CD244A	Cd48 - Cd244a	CD48	Cell-Cell Contact	PMID: 26697006	pDC -> cDC (At)	0.00510178	pDC -> cDC
AM	B cells	Cd52	Siglecg	0.173482	CD52_SIGLECG	Cd52 - Siglecg	CD52	Cell-Cell Contact	PMID: 23685786	AM -> B cells (Sham)	0.00313764	AM -> B cells
Macrophages	B cells	Cd52	Siglecg	0.249498	CD52_SIGLECG	Cd52 - Siglecg	CD52	Cell-Cell Contact	PMID: 23685786	Macrophages -> B cells (Sham)	0.0181687	Macrophages -> B cells
Neutrophils	B cells	Cd52	Siglecg	0.252644	CD52_SIGLECG	Cd52 - Siglecg	CD52	Cell-Cell Contact	PMID: 23685786	Neutrophils -> B cells (Sham)	0.0190987	Neutrophils -> B cells
Monocytes	B cells	Cd52	Siglecg	0.263107	CD52_SIGLECG	Cd52 - Siglecg	CD52	Cell-Cell Contact	PMID: 23685786	Monocytes -> B cells (Sham)	0.0223543	Monocytes -> B cells
T cells	B cells	Cd52	Siglecg	0.270347	CD52_SIGLECG	Cd52 - Siglecg	CD52	Cell-Cell Contact	PMID: 23685786	T cells -> B cells (Sham)	0.0247494	T cells -> B cells
B cells	B cells	Cd52	Siglecg	0.273763	CD52_SIGLECG	Cd52 - Siglecg	CD52	Cell-Cell Contact	PMID: 23685786	B cells -> B cells (Sham)	0.0259185	B cells -> B cells
cDC	B cells	Cd52	Siglecg	0.275507	CD52_SIGLECG	Cd52 - Siglecg	CD52	Cell-Cell Contact	PMID: 23685786	cDC -> B cells (Sham)	0.0265249	cDC -> B cells
MoDC	B cells	Cd52	Siglecg	0.259277	CD52_SIGLECG	Cd52 - Siglecg	CD52	Cell-Cell Contact	PMID: 23685786	MoDC -> B cells (Sham)	0.021134	MoDC -> B cells
NK cells	B cells	Cd52	Siglecg	0.271558	CD52_SIGLECG	Cd52 - Siglecg	CD52	Cell-Cell Contact	PMID: 23685786	NK cells -> B cells (Sham)	0.0251613	NK cells -> B cells
Plasma cells	B cells	Cd52	Siglecg	0.242444	CD52_SIGLECG	Cd52 - Siglecg	CD52	Cell-Cell Contact	PMID: 23685786	Plasma cells -> B cells (Sham)	0.0161689	Plasma cells -> B cells
pDC	B cells	Cd52	Siglecg	0.251332	CD52_SIGLECG	Cd52 - Siglecg	CD52	Cell-Cell Contact	PMID: 23685786	pDC -> B cells (Sham)	0.0187081	pDC -> B cells
B cells	B cells	Cd52	Siglecg	0.292732	CD52_SIGLECG	Cd52 - Siglecg	CD52	Cell-Cell Contact	PMID: 23685786	B cells -> B cells (At)	0.0328403	B cells -> B cells
AM	B cells	Cd52	Siglecg	0.214568	CD52_SIGLECG	Cd52 - Siglecg	CD52	Cell-Cell Contact	PMID: 23685786	AM -> B cells (At)	0.00946149	AM -> B cells
Neutrophils	B cells	Cd52	Siglecg	0.278988	CD52_SIGLECG	Cd52 - Siglecg	CD52	Cell-Cell Contact	PMID: 23685786	Neutrophils -> B cells (At)	0.0277536	Neutrophils -> B cells
Macrophages	B cells	Cd52	Siglecg	0.281371	CD52_SIGLECG	Cd52 - Siglecg	CD52	Cell-Cell Contact	PMID: 23685786	Macrophages -> B cells (At)	0.028609	Macrophages -> B cells
T cells	B cells	Cd52	Siglecg	0.293079	CD52_SIGLECG	Cd52 - Siglecg	CD52	Cell-Cell Contact	PMID: 23685786	T cells -> B cells (At)	0.0329735	T cells -> B cells
Monocytes	B cells	Cd52	Siglecg	0.283518	CD52_SIGLECG	Cd52 - Siglecg	CD52	Cell-Cell Contact	PMID: 23685786	Monocytes -> B cells (At)	0.0293895	Monocytes -> B cells
cDC	B cells	Cd52	Siglecg	0.296689	CD52_SIGLECG	Cd52 - Siglecg	CD52	Cell-Cell Contact	PMID: 23685786	cDC -> B cells (At)	0.0343714	cDC -> B cells
Plasma cells	B cells	Cd52	Siglecg	0.243798	CD52_SIGLECG	Cd52 - Siglecg	CD52	Cell-Cell Contact	PMID: 23685786	Plasma cells -> B cells (At)	0.0165436	Plasma cells -> B cells
MoDC	B cells	Cd52	Siglecg	0.268531	CD52_SIGLECG	Cd52 - Siglecg	CD52	Cell-Cell Contact	PMID: 23685786	MoDC -> B cells (At)	0.024138	MoDC -> B cells
NK cells	B cells	Cd52	Siglecg	0.29586	CD52_SIGLECG	Cd52 - Siglecg	CD52	Cell-Cell Contact	PMID: 23685786	NK cells -> B cells (At)	0.0340483	NK cells -> B cells
pDC	B cells	Cd52	Siglecg	0.254648	CD52_SIGLECG	Cd52 - Siglecg	CD52	Cell-Cell Contact	PMID: 23685786	pDC -> B cells (At)	0.019703	pDC -> B cells
B cells	cDC	Cd52	Siglecg	0.244211	CD52_SIGLECG	Cd52 - Siglecg	CD52	Cell-Cell Contact	PMID: 23685786	B cells -> cDC (At)	0.0166588	B cells -> cDC
AM	cDC	Cd52	Siglecg	0.186878	CD52_SIGLECG	Cd52 - Siglecg	CD52	Cell-Cell Contact	PMID: 23685786	AM -> cDC (At)	0.00474303	AM -> cDC
Neutrophils	cDC	Cd52	Siglecg	0.234429	CD52_SIGLECG	Cd52 - Siglecg	CD52	Cell-Cell Contact	PMID: 23685786	Neutrophils -> cDC (At)	0.0140422	Neutrophils -> cDC
Macrophages	cDC	Cd52	Siglecg	0.236133	CD52_SIGLECG	Cd52 - Siglecg	CD52	Cell-Cell Contact	PMID: 23685786	Macrophages -> cDC (At)	0.0144813	Macrophages -> cDC
T cells	cDC	Cd52	Siglecg	0.244457	CD52_SIGLECG	Cd52 - Siglecg	CD52	Cell-Cell Contact	PMID: 23685786	T cells -> cDC (At)	0.0167276	T cells -> cDC
Monocytes	cDC	Cd52	Siglecg	0.237666	CD52_SIGLECG	Cd52 - Siglecg	CD52	Cell-Cell Contact	PMID: 23685786	Monocytes -> cDC (At)	0.0148822	Monocytes -> cDC
cDC	cDC	Cd52	Siglecg	0.247007	CD52_SIGLECG	Cd52 - Siglecg	CD52	Cell-Cell Contact	PMID: 23685786	cDC -> cDC (At)	0.0174491	cDC -> cDC
Plasma cells	cDC	Cd52	Siglecg	0.208823	CD52_SIGLECG	Cd52 - Siglecg	CD52	Cell-Cell Contact	PMID: 23685786	Plasma cells -> cDC (At)	0.00832294	Plasma cells -> cDC
MoDC	cDC	Cd52	Siglecg	0.226906	CD52_SIGLECG	Cd52 - Siglecg	CD52	Cell-Cell Contact	PMID: 23685786	MoDC -> cDC (At)	0.0121904	MoDC -> cDC
NK cells	cDC	Cd52	Siglecg	0.246422	CD52_SIGLECG	Cd52 - Siglecg	CD52	Cell-Cell Contact	PMID: 23685786	NK cells -> cDC (At)	0.0172823	NK cells -> cDC
pDC	cDC	Cd52	Siglecg	0.216808	CD52_SIGLECG	Cd52 - Siglecg	CD52	Cell-Cell Contact	PMID: 23685786	pDC -> cDC (At)	0.00992826	pDC -> cDC
T cells	Macrophages	Cd6	Alcam	0.169601	CD6_ALCAM	Cd6 - Alcam	CD6	Cell-Cell Contact	PMID: 23602662	T cells -> Macrophages (Sham)	0.00274993	T cells -> Macrophages
T cells	cDC	Cd6	Alcam	0.218132	CD6_ALCAM	Cd6 - Alcam	CD6	Cell-Cell Contact	PMID: 23602662	T cells -> cDC (Sham)	0.0102101	T cells -> cDC
T cells	MoDC	Cd6	Alcam	0.170063	CD6_ALCAM	Cd6 - Alcam	CD6	Cell-Cell Contact	PMID: 23602662	T cells -> MoDC (Sham)	0.00279425	T cells -> MoDC
T cells	Macrophages	Cd6	Alcam	0.199638	CD6_ALCAM	Cd6 - Alcam	CD6	Cell-Cell Contact	PMID: 23602662	T cells -> Macrophages (At)	0.0066771	T cells -> Macrophages
T cells	Monocytes	Cd6	Alcam	0.207594	CD6_ALCAM	Cd6 - Alcam	CD6	Cell-Cell Contact	PMID: 23602662	T cells -> Monocytes (At)	0.00809028	T cells -> Monocytes
T cells	cDC	Cd6	Alcam	0.274091	CD6_ALCAM	Cd6 - Alcam	CD6	Cell-Cell Contact	PMID: 23602662	T cells -> cDC (At)	0.026032	T cells -> cDC
T cells	MoDC	Cd6	Alcam	0.215034	CD6_ALCAM	Cd6 - Alcam	CD6	Cell-Cell Contact	PMID: 23602662	T cells -> MoDC (At)	0.00955744	T cells -> MoDC
MoDC	AM	Cd80	Cd274	0.17981	CD80_CD274	Cd80 - Cd274	CD80	Cell-Cell Contact	PMID: 17629517; PMID: 18585785	MoDC -> AM (Sham)	0.00384325	MoDC -> AM
Neutrophils	AM	Cd80	Cd274	0.224536	CD80_CD274	Cd80 - Cd274	CD80	Cell-Cell Contact	PMID: 17629517; PMID: 18585785	Neutrophils -> AM (At)	0.0116364	Neutrophils -> AM
MoDC	AM	Cd80	Cd274	0.199369	CD80_CD274	Cd80 - Cd274	CD80	Cell-Cell Contact	PMID: 17629517; PMID: 18585785	MoDC -> AM (At)	0.00663209	MoDC -> AM
Neutrophils	Neutrophils	Cd80	Cd274	0.200013	CD80_CD274	Cd80 - Cd274	CD80	Cell-Cell Contact	PMID: 17629517; PMID: 18585785	Neutrophils -> Neutrophils (At)	0.00674016	Neutrophils -> Neutrophils
MoDC	Neutrophils	Cd80	Cd274	0.179726	CD80_CD274	Cd80 - Cd274	CD80	Cell-Cell Contact	PMID: 17629517; PMID: 18585785	MoDC -> Neutrophils (At)	0.00383336	MoDC -> Neutrophils
Neutrophils	Macrophages	Cd80	Cd274	0.173948	CD80_CD274	Cd80 - Cd274	CD80	Cell-Cell Contact	PMID: 17629517; PMID: 18585785	Neutrophils -> Macrophages (At)	0.00318643	Neutrophils -> Macrophages
MoDC	Macrophages	Cd80	Cd274	0.15836	CD80_CD274	Cd80 - Cd274	CD80	Cell-Cell Contact	PMID: 17629517; PMID: 18585785	MoDC -> Macrophages (At)	0.00180944	MoDC -> Macrophages
Neutrophils	Monocytes	Cd80	Cd274	0.169759	CD80_CD274	Cd80 - Cd274	CD80	Cell-Cell Contact	PMID: 17629517; PMID: 18585785	Neutrophils -> Monocytes (At)	0.002765	Neutrophils -> Monocytes
Neutrophils	MoDC	Cd80	Cd274	0.236097	CD80_CD274	Cd80 - Cd274	CD80	Cell-Cell Contact	PMID: 17629517; PMID: 18585785	Neutrophils -> MoDC (At)	0.0144718	Neutrophils -> MoDC
Neutrophils	T cells	Cd80	Cd28	0.247194	CD80_CD28	Cd80 - Cd28	CD80	Cell-Cell Contact	PMID: 23954143	Neutrophils -> T cells (At)	0.0175026	Neutrophils -> T cells
Neutrophils	NK cells	Cd80	Cd28	0.189805	CD80_CD28	Cd80 - Cd28	CD80	Cell-Cell Contact	PMID: 23954143	Neutrophils -> NK cells (At)	0.00515104	Neutrophils -> NK cells
MoDC	NK cells	Cd80	Cd28	0.171421	CD80_CD28	Cd80 - Cd28	CD80	Cell-Cell Contact	PMID: 23954143	MoDC -> NK cells (At)	0.00292755	MoDC -> NK cells
Neutrophils	T cells	Cd80	Ctla4	0.254337	CD80_CTLA4	Cd80 - Ctla4	CD80	Cell-Cell Contact	PMID: 23954143	Neutrophils -> T cells (At)	0.0196085	Neutrophils -> T cells
MoDC	T cells	Cd80	Ctla4	0.222691	CD80_CTLA4	Cd80 - Ctla4	CD80	Cell-Cell Contact	PMID: 23954143	MoDC -> T cells (At)	0.0112147	MoDC -> T cells
Macrophages	T cells	Cd86	Cd28	0.220666	CD86_CD28	Cd86 - Cd28	CD86	Cell-Cell Contact	PMID: 23954143	Macrophages -> T cells (Sham)	0.0107619	Macrophages -> T cells
Monocytes	T cells	Cd86	Cd28	0.207063	CD86_CD28	Cd86 - Cd28	CD86	Cell-Cell Contact	PMID: 23954143	Monocytes -> T cells (Sham)	0.00799097	Monocytes -> T cells
cDC	T cells	Cd86	Cd28	0.28521	CD86_CD28	Cd86 - Cd28	CD86	Cell-Cell Contact	PMID: 23954143	cDC -> T cells (Sham)	0.0300112	cDC -> T cells
MoDC	T cells	Cd86	Cd28	0.24879	CD86_CD28	Cd86 - Cd28	CD86	Cell-Cell Contact	PMID: 23954143	MoDC -> T cells (Sham)	0.0179628	MoDC -> T cells
Macrophages	T cells	Cd86	Cd28	0.226443	CD86_CD28	Cd86 - Cd28	CD86	Cell-Cell Contact	PMID: 23954143	Macrophages -> T cells (At)	0.012081	Macrophages -> T cells
Monocytes	T cells	Cd86	Cd28	0.21388	CD86_CD28	Cd86 - Cd28	CD86	Cell-Cell Contact	PMID: 23954143	Monocytes -> T cells (At)	0.00932074	Monocytes -> T cells
cDC	T cells	Cd86	Cd28	0.285784	CD86_CD28	Cd86 - Cd28	CD86	Cell-Cell Contact	PMID: 23954143	cDC -> T cells (At)	0.0302232	cDC -> T cells
MoDC	T cells	Cd86	Cd28	0.279686	CD86_CD28	Cd86 - Cd28	CD86	Cell-Cell Contact	PMID: 23954143	MoDC -> T cells (At)	0.0280031	MoDC -> T cells
B cells	NK cells	Cd86	Cd28	0.174368	CD86_CD28	Cd86 - Cd28	CD86	Cell-Cell Contact	PMID: 23954143	B cells -> NK cells (At)	0.00323093	B cells -> NK cells
Macrophages	NK cells	Cd86	Cd28	0.177206	CD86_CD28	Cd86 - Cd28	CD86	Cell-Cell Contact	PMID: 23954143	Macrophages -> NK cells (At)	0.00354168	Macrophages -> NK cells
Monocytes	NK cells	Cd86	Cd28	0.169362	CD86_CD28	Cd86 - Cd28	CD86	Cell-Cell Contact	PMID: 23954143	Monocytes -> NK cells (At)	0.00272708	Monocytes -> NK cells
cDC	NK cells	Cd86	Cd28	0.212174	CD86_CD28	Cd86 - Cd28	CD86	Cell-Cell Contact	PMID: 23954143	cDC -> NK cells (At)	0.00897677	cDC -> NK cells
MoDC	NK cells	Cd86	Cd28	0.208724	CD86_CD28	Cd86 - Cd28	CD86	Cell-Cell Contact	PMID: 23954143	MoDC -> NK cells (At)	0.00830399	MoDC -> NK cells
B cells	T cells	Cd86	Ctla4	0.227646	CD86_CTLA4	Cd86 - Ctla4	CD86	Cell-Cell Contact	PMID: 23954143	B cells -> T cells (At)	0.0123662	B cells -> T cells
Macrophages	T cells	Cd86	Ctla4	0.232459	CD86_CTLA4	Cd86 - Ctla4	CD86	Cell-Cell Contact	PMID: 23954143	Macrophages -> T cells (At)	0.0135436	Macrophages -> T cells
Monocytes	T cells	Cd86	Ctla4	0.219255	CD86_CTLA4	Cd86 - Ctla4	CD86	Cell-Cell Contact	PMID: 23954143	Monocytes -> T cells (At)	0.0104527	Monocytes -> T cells
cDC	T cells	Cd86	Ctla4	0.295239	CD86_CTLA4	Cd86 - Ctla4	CD86	Cell-Cell Contact	PMID: 23954143	cDC -> T cells (At)	0.033807	cDC -> T cells
MoDC	T cells	Cd86	Ctla4	0.288758	CD86_CTLA4	Cd86 - Ctla4	CD86	Cell-Cell Contact	PMID: 23954143	MoDC -> T cells (At)	0.0313321	MoDC -> T cells
pDC	cDC	Cdh1	ITGAE_ITGB7	0.208279	CDH1_ITGAE_ITGB7	Cdh1 - (Itgae+Itgb7)	CDH1	Cell-Cell Contact	PMID: 9425167	pDC -> cDC (At)	0.00821937	pDC -> cDC
pDC	pDC	Cdh1	Cdh1	0.166549	CDH1_CDH1	Cdh1 - Cdh1	CDH	Cell-Cell Contact	KEGG: mmu04514	pDC -> pDC (At)	0.00246823	pDC -> pDC
pDC	pDC	Cdh5	Cdh5	0.166529	CDH5_CDH5	Cdh5 - Cdh5	CDH5	Cell-Cell Contact	KEGG: mmu04514	pDC -> pDC (Sham)	0.0024665	pDC -> pDC
pDC	pDC	Cdh5	Cdh5	0.170529	CDH5_CDH5	Cdh5 - Cdh5	CDH5	Cell-Cell Contact	KEGG: mmu04514	pDC -> pDC (At)	0.00283961	pDC -> pDC
AM	cDC	Clec2d	Klrb1b	0.164552	CLEC2D_KLRB1B	Clec2d - Klrb1b	CLEC	Cell-Cell Contact	PMID: 24223577	AM -> cDC (Sham)	0.0022948	AM -> cDC
T cells	cDC	Clec2d	Klrb1b	0.16965	CLEC2D_KLRB1B	Clec2d - Klrb1b	CLEC	Cell-Cell Contact	PMID: 24223577	T cells -> cDC (Sham)	0.00275458	T cells -> cDC
cDC	cDC	Clec2d	Klrb1b	0.171706	CLEC2D_KLRB1B	Clec2d - Klrb1b	CLEC	Cell-Cell Contact	PMID: 24223577	cDC -> cDC (Sham)	0.00295598	cDC -> cDC
MoDC	cDC	Clec2d	Klrb1b	0.239024	CLEC2D_KLRB1B	Clec2d - Klrb1b	CLEC	Cell-Cell Contact	PMID: 24223577	MoDC -> cDC (Sham)	0.0152423	MoDC -> cDC
pDC	cDC	Clec2d	Klrb1b	0.215068	CLEC2D_KLRB1B	Clec2d - Klrb1b	CLEC	Cell-Cell Contact	PMID: 24223577	pDC -> cDC (Sham)	0.00956449	pDC -> cDC
AM	NK cells	Clec2d	Klrb1b	0.177285	CLEC2D_KLRB1B	Clec2d - Klrb1b	CLEC	Cell-Cell Contact	PMID: 24223577	AM -> NK cells (Sham)	0.00355059	AM -> NK cells
T cells	NK cells	Clec2d	Klrb1b	0.183208	CLEC2D_KLRB1B	Clec2d - Klrb1b	CLEC	Cell-Cell Contact	PMID: 24223577	T cells -> NK cells (Sham)	0.0042609	T cells -> NK cells
pDC	NK cells	Clec2d	Klrb1b	0.237124	CLEC2D_KLRB1B	Clec2d - Klrb1b	CLEC	Cell-Cell Contact	PMID: 24223577	pDC -> NK cells (Sham)	0.0147397	pDC -> NK cells
B cells	cDC	Clec2d	Klrb1b	0.192061	CLEC2D_KLRB1B	Clec2d - Klrb1b	CLEC	Cell-Cell Contact	PMID: 24223577	B cells -> cDC (At)	0.00547989	B cells -> cDC
AM	cDC	Clec2d	Klrb1b	0.202573	CLEC2D_KLRB1B	Clec2d - Klrb1b	CLEC	Cell-Cell Contact	PMID: 24223577	AM -> cDC (At)	0.00717971	AM -> cDC
Neutrophils	cDC	Clec2d	Klrb1b	0.222154	CLEC2D_KLRB1B	Clec2d - Klrb1b	CLEC	Cell-Cell Contact	PMID: 24223577	Neutrophils -> cDC (At)	0.0110936	Neutrophils -> cDC
Macrophages	cDC	Clec2d	Klrb1b	0.203872	CLEC2D_KLRB1B	Clec2d - Klrb1b	CLEC	Cell-Cell Contact	PMID: 24223577	Macrophages -> cDC (At)	0.00740921	Macrophages -> cDC
T cells	cDC	Clec2d	Klrb1b	0.217665	CLEC2D_KLRB1B	Clec2d - Klrb1b	CLEC	Cell-Cell Contact	PMID: 24223577	T cells -> cDC (At)	0.0101102	T cells -> cDC
Monocytes	cDC	Clec2d	Klrb1b	0.204949	CLEC2D_KLRB1B	Clec2d - Klrb1b	CLEC	Cell-Cell Contact	PMID: 24223577	Monocytes -> cDC (At)	0.00760256	Monocytes -> cDC
cDC	cDC	Clec2d	Klrb1b	0.197055	CLEC2D_KLRB1B	Clec2d - Klrb1b	CLEC	Cell-Cell Contact	PMID: 24223577	cDC -> cDC (At)	0.00625276	cDC -> cDC
MoDC	cDC	Clec2d	Klrb1b	0.297996	CLEC2D_KLRB1B	Clec2d - Klrb1b	CLEC	Cell-Cell Contact	PMID: 24223577	MoDC -> cDC (At)	0.0348833	MoDC -> cDC
NK cells	cDC	Clec2d	Klrb1b	0.215383	CLEC2D_KLRB1B	Clec2d - Klrb1b	CLEC	Cell-Cell Contact	PMID: 24223577	NK cells -> cDC (At)	0.00962974	NK cells -> cDC
pDC	cDC	Clec2d	Klrb1b	0.287707	CLEC2D_KLRB1B	Clec2d - Klrb1b	CLEC	Cell-Cell Contact	PMID: 24223577	pDC -> cDC (At)	0.0309383	pDC -> cDC
B cells	NK cells	Clec2d	Klrb1b	0.17722	CLEC2D_KLRB1B	Clec2d - Klrb1b	CLEC	Cell-Cell Contact	PMID: 24223577	B cells -> NK cells (At)	0.00354329	B cells -> NK cells
AM	NK cells	Clec2d	Klrb1b	0.186153	CLEC2D_KLRB1B	Clec2d - Klrb1b	CLEC	Cell-Cell Contact	PMID: 24223577	AM -> NK cells (At)	0.0046452	AM -> NK cells
Neutrophils	NK cells	Clec2d	Klrb1b	0.202617	CLEC2D_KLRB1B	Clec2d - Klrb1b	CLEC	Cell-Cell Contact	PMID: 24223577	Neutrophils -> NK cells (At)	0.00718746	Neutrophils -> NK cells
Macrophages	NK cells	Clec2d	Klrb1b	0.187253	CLEC2D_KLRB1B	Clec2d - Klrb1b	CLEC	Cell-Cell Contact	PMID: 24223577	Macrophages -> NK cells (At)	0.00479407	Macrophages -> NK cells
T cells	NK cells	Clec2d	Klrb1b	0.198863	CLEC2D_KLRB1B	Clec2d - Klrb1b	CLEC	Cell-Cell Contact	PMID: 24223577	T cells -> NK cells (At)	0.006548	T cells -> NK cells
Monocytes	NK cells	Clec2d	Klrb1b	0.188163	CLEC2D_KLRB1B	Clec2d - Klrb1b	CLEC	Cell-Cell Contact	PMID: 24223577	Monocytes -> NK cells (At)	0.00491952	Monocytes -> NK cells
NK cells	NK cells	Clec2d	Klrb1b	0.196949	CLEC2D_KLRB1B	Clec2d - Klrb1b	CLEC	Cell-Cell Contact	PMID: 24223577	NK cells -> NK cells (At)	0.00623578	NK cells -> NK cells
pDC	NK cells	Clec2d	Klrb1b	0.256233	CLEC2D_KLRB1B	Clec2d - Klrb1b	CLEC	Cell-Cell Contact	PMID: 24223577	pDC -> NK cells (At)	0.0201873	pDC -> NK cells
MoDC	NK cells	Clec2i	Klrb1f	0.163213	CLEC2I_KLRB1F	Clec2i - Klrb1f	CLEC	Cell-Cell Contact	PMID: 24223577	MoDC -> NK cells (At)	0.00218319	MoDC -> NK cells
Neutrophils	AM	Csf1	Csf1r	0.178758	CSF1_CSF1R	Csf1 - Csf1r	CSF	Secreted Signaling	KEGG: mmu04060	Neutrophils -> AM (At)	0.00371957	Neutrophils -> AM
Neutrophils	Macrophages	Csf1	Csf1r	0.279001	CSF1_CSF1R	Csf1 - Csf1r	CSF	Secreted Signaling	KEGG: mmu04060	Neutrophils -> Macrophages (At)	0.0277584	Neutrophils -> Macrophages
Neutrophils	Monocytes	Csf1	Csf1r	0.282457	CSF1_CSF1R	Csf1 - Csf1r	CSF	Secreted Signaling	KEGG: mmu04060	Neutrophils -> Monocytes (At)	0.0290027	Neutrophils -> Monocytes
AM	AM	Cxcl1	Cxcr1	0.159065	CXCL1_CXCR1	Cxcl1 - Cxcr1	CXCL	Secreted Signaling	KEGG: mmu04060	AM -> AM (At)	0.00186085	AM -> AM
Macrophages	AM	Cxcl1	Cxcr1	0.172178	CXCL1_CXCR1	Cxcl1 - Cxcr1	CXCL	Secreted Signaling	KEGG: mmu04060	Macrophages -> AM (At)	0.00300357	Macrophages -> AM
Macrophages	cDC	Cxcl10	Cxcr3	0.164778	CXCL10_CXCR3	Cxcl10 - Cxcr3	CXCL	Secreted Signaling	KEGG: mmu04060	Macrophages -> cDC (At)	0.00231401	Macrophages -> cDC
Macrophages	T cells	Cxcl16	Cxcr6	0.401195	CXCL16_CXCR6	Cxcl16 - Cxcr6	CXCL	Secreted Signaling	KEGG: mmu04060	Macrophages -> T cells (At)	0.0826985	Macrophages -> T cells
cDC	T cells	Cxcl16	Cxcr6	0.353556	CXCL16_CXCR6	Cxcl16 - Cxcr6	CXCL	Secreted Signaling	KEGG: mmu04060	cDC -> T cells (At)	0.0591068	cDC -> T cells
MoDC	T cells	Cxcl16	Cxcr6	0.423255	CXCL16_CXCR6	Cxcl16 - Cxcr6	CXCL	Secreted Signaling	KEGG: mmu04060	MoDC -> T cells (At)	0.094171	MoDC -> T cells
B cells	AM	Cxcl2	Cxcr1	0.155646	CXCL2_CXCR1	Cxcl2 - Cxcr1	CXCL	Secreted Signaling	KEGG: mmu04060	B cells -> AM (At)	0.00162081	B cells -> AM
AM	AM	Cxcl2	Cxcr1	0.225229	CXCL2_CXCR1	Cxcl2 - Cxcr1	CXCL	Secreted Signaling	KEGG: mmu04060	AM -> AM (At)	0.0117969	AM -> AM
Neutrophils	AM	Cxcl2	Cxcr1	0.291556	CXCL2_CXCR1	Cxcl2 - Cxcr1	CXCL	Secreted Signaling	KEGG: mmu04060	Neutrophils -> AM (At)	0.0323911	Neutrophils -> AM
Macrophages	AM	Cxcl2	Cxcr1	0.248397	CXCL2_CXCR1	Cxcl2 - Cxcr1	CXCL	Secreted Signaling	KEGG: mmu04060	Macrophages -> AM (At)	0.0178489	Macrophages -> AM
Monocytes	AM	Cxcl2	Cxcr1	0.183773	CXCL2_CXCR1	Cxcl2 - Cxcr1	CXCL	Secreted Signaling	KEGG: mmu04060	Monocytes -> AM (At)	0.00433305	Monocytes -> AM
cDC	AM	Cxcl2	Cxcr1	0.150821	CXCL2_CXCR1	Cxcl2 - Cxcr1	CXCL	Secreted Signaling	KEGG: mmu04060	cDC -> AM (At)	0.00131964	cDC -> AM
Plasma cells	AM	Cxcl2	Cxcr1	0.195833	CXCL2_CXCR1	Cxcl2 - Cxcr1	CXCL	Secreted Signaling	KEGG: mmu04060	Plasma cells -> AM (At)	0.00605787	Plasma cells -> AM
MoDC	AM	Cxcl2	Cxcr1	0.160591	CXCL2_CXCR1	Cxcl2 - Cxcr1	CXCL	Secreted Signaling	KEGG: mmu04060	MoDC -> AM (At)	0.00197536	MoDC -> AM
NK cells	AM	Cxcl2	Cxcr1	0.165475	CXCL2_CXCR1	Cxcl2 - Cxcr1	CXCL	Secreted Signaling	KEGG: mmu04060	NK cells -> AM (At)	0.00237396	NK cells -> AM
pDC	AM	Cxcl2	Cxcr1	0.155831	CXCL2_CXCR1	Cxcl2 - Cxcr1	CXCL	Secreted Signaling	KEGG: mmu04060	pDC -> AM (At)	0.00163323	pDC -> AM
B cells	Neutrophils	Cxcl2	Cxcr2	0.182597	CXCL2_CXCR2	Cxcl2 - Cxcr2	CXCL	Secreted Signaling	KEGG: mmu04060	B cells -> Neutrophils (At)	0.00418384	B cells -> Neutrophils
Plasma cells	Neutrophils	Cxcl2	Cxcr2	0.24009	CXCL2_CXCR2	Cxcl2 - Cxcr2	CXCL	Secreted Signaling	KEGG: mmu04060	Plasma cells -> Neutrophils (At)	0.0155282	Plasma cells -> Neutrophils
NK cells	Neutrophils	Cxcl2	Cxcr2	0.196229	CXCL2_CXCR2	Cxcl2 - Cxcr2	CXCL	Secreted Signaling	KEGG: mmu04060	NK cells -> Neutrophils (At)	0.00612065	NK cells -> Neutrophils
pDC	Neutrophils	Cxcl2	Cxcr2	0.182852	CXCL2_CXCR2	Cxcl2 - Cxcr2	CXCL	Secreted Signaling	KEGG: mmu04060	pDC -> Neutrophils (At)	0.0042158	pDC -> Neutrophils
Macrophages	cDC	Pf4	Cxcr3	0.151348	CXCL4_CXCR3	Cxcl4 - Cxcr3	CXCL	Secreted Signaling	KEGG: mmu04060	Macrophages -> cDC (At)	0.00135048	Macrophages -> cDC
Macrophages	MoDC	Entpd1	Adora2a	0.166666	ENTPD1_ADORA2A	Entpd1 - Adora2a	CD39	Cell-Cell Contact	PMID: 21677139	Macrophages -> MoDC (At)	0.0024787	Macrophages -> MoDC
cDC	MoDC	Entpd1	Adora2a	0.158701	ENTPD1_ADORA2A	Entpd1 - Adora2a	CD39	Cell-Cell Contact	PMID: 21677139	cDC -> MoDC (At)	0.00183417	cDC -> MoDC
Macrophages	AM	F11r	F11r	0.159766	F11R_F11R	F11r - F11r	JAM	Cell-Cell Contact	KEGG: mmu04514	Macrophages -> AM (Sham)	0.00191289	Macrophages -> AM
AM	Macrophages	F11r	F11r	0.159766	F11R_F11R	F11r - F11r	JAM	Cell-Cell Contact	KEGG: mmu04514	AM -> Macrophages (Sham)	0.00191289	AM -> Macrophages
Macrophages	Macrophages	F11r	F11r	0.149004	F11R_F11R	F11r - F11r	JAM	Cell-Cell Contact	KEGG: mmu04514	Macrophages -> Macrophages (Sham)	0.00121719	Macrophages -> Macrophages
cDC	Macrophages	F11r	F11r	0.153714	F11R_F11R	F11r - F11r	JAM	Cell-Cell Contact	KEGG: mmu04514	cDC -> Macrophages (Sham)	0.00149504	cDC -> Macrophages
MoDC	Macrophages	F11r	F11r	0.159757	F11R_F11R	F11r - F11r	JAM	Cell-Cell Contact	KEGG: mmu04514	MoDC -> Macrophages (Sham)	0.00191221	MoDC -> Macrophages
Macrophages	cDC	F11r	F11r	0.153714	F11R_F11R	F11r - F11r	JAM	Cell-Cell Contact	KEGG: mmu04514	Macrophages -> cDC (Sham)	0.00149504	Macrophages -> cDC
Macrophages	MoDC	F11r	F11r	0.159757	F11R_F11R	F11r - F11r	JAM	Cell-Cell Contact	KEGG: mmu04514	Macrophages -> MoDC (Sham)	0.00191221	Macrophages -> MoDC
Macrophages	AM	F11r	F11r	0.163063	F11R_F11R	F11r - F11r	JAM	Cell-Cell Contact	KEGG: mmu04514	Macrophages -> AM (At)	0.00217092	Macrophages -> AM
AM	Macrophages	F11r	F11r	0.163063	F11R_F11R	F11r - F11r	JAM	Cell-Cell Contact	KEGG: mmu04514	AM -> Macrophages (At)	0.00217092	AM -> Macrophages
Macrophages	Macrophages	F11r	F11r	0.168289	F11R_F11R	F11r - F11r	JAM	Cell-Cell Contact	KEGG: mmu04514	Macrophages -> Macrophages (At)	0.0026264	Macrophages -> Macrophages
cDC	Macrophages	F11r	F11r	0.159062	F11R_F11R	F11r - F11r	JAM	Cell-Cell Contact	KEGG: mmu04514	cDC -> Macrophages (At)	0.00186063	cDC -> Macrophages
MoDC	Macrophages	F11r	F11r	0.168221	F11R_F11R	F11r - F11r	JAM	Cell-Cell Contact	KEGG: mmu04514	MoDC -> Macrophages (At)	0.00262005	MoDC -> Macrophages
Macrophages	cDC	F11r	F11r	0.159062	F11R_F11R	F11r - F11r	JAM	Cell-Cell Contact	KEGG: mmu04514	Macrophages -> cDC (At)	0.00186063	Macrophages -> cDC
Macrophages	MoDC	F11r	F11r	0.168221	F11R_F11R	F11r - F11r	JAM	Cell-Cell Contact	KEGG: mmu04514	Macrophages -> MoDC (At)	0.00262005	Macrophages -> MoDC
AM	AM	Gdf15	Tgfbr2	0.248125	GDF15_TGFBR2	Gdf15 - Tgfbr2	GDF	Secreted Signaling	KEGG: mmu04350	AM -> AM (Sham)	0.0177702	AM -> AM
AM	Macrophages	Gdf15	Tgfbr2	0.211497	GDF15_TGFBR2	Gdf15 - Tgfbr2	GDF	Secreted Signaling	KEGG: mmu04350	AM -> Macrophages (Sham)	0.00884231	AM -> Macrophages
AM	AM	Gdf15	Tgfbr2	0.298117	GDF15_TGFBR2	Gdf15 - Tgfbr2	GDF	Secreted Signaling	KEGG: mmu04350	AM -> AM (At)	0.0349309	AM -> AM
Macrophages	AM	Gdf15	Tgfbr2	0.21338	GDF15_TGFBR2	Gdf15 - Tgfbr2	GDF	Secreted Signaling	KEGG: mmu04350	Macrophages -> AM (At)	0.00921913	Macrophages -> AM
AM	Macrophages	Gdf15	Tgfbr2	0.221577	GDF15_TGFBR2	Gdf15 - Tgfbr2	GDF	Secreted Signaling	KEGG: mmu04350	AM -> Macrophages (At)	0.0109645	AM -> Macrophages
Macrophages	T cells	Gdf15	Tgfbr2	0.176479	GDF15_TGFBR2	Gdf15 - Tgfbr2	GDF	Secreted Signaling	KEGG: mmu04350	Macrophages -> T cells (At)	0.00346035	Macrophages -> T cells
Monocytes	AM	Grn	Sort1	0.229928	GRN_SORT1	Grn - Sort1	GRN	Secreted Signaling	PMID: 29555433	Monocytes -> AM (Sham)	0.0129173	Monocytes -> AM
Monocytes	AM	Grn	Sort1	0.258619	GRN_SORT1	Grn - Sort1	GRN	Secreted Signaling	PMID: 29555433	Monocytes -> AM (At)	0.0209275	Monocytes -> AM
NK cells	T cells	Gzma	F2r	0.180384	GZMA_F2R	Gzma - F2r	PARs	Secreted Signaling	KEGG: mmu04080	NK cells -> T cells (At)	0.00391189	NK cells -> T cells
Monocytes	pDC	H2-Aa	Cd4	0.214211	H2-AA_CD4	H2-aa - Cd4	MHC-II	Cell-Cell Contact	KEGG: mmu04514	Monocytes -> pDC (Sham)	0.00938831	Monocytes -> pDC
Plasma cells	pDC	H2-Aa	Cd4	0.173321	H2-AA_CD4	H2-aa - Cd4	MHC-II	Cell-Cell Contact	KEGG: mmu04514	Plasma cells -> pDC (Sham)	0.00312084	Plasma cells -> pDC
B cells	T cells	H2-Aa	Cd4	0.322531	H2-AA_CD4	H2-aa - Cd4	MHC-II	Cell-Cell Contact	KEGG: mmu04514	B cells -> T cells (At)	0.0450276	B cells -> T cells
AM	T cells	H2-Aa	Cd4	0.273751	H2-AA_CD4	H2-aa - Cd4	MHC-II	Cell-Cell Contact	KEGG: mmu04514	AM -> T cells (At)	0.0259143	AM -> T cells
Neutrophils	T cells	H2-Aa	Cd4	0.193569	H2-AA_CD4	H2-aa - Cd4	MHC-II	Cell-Cell Contact	KEGG: mmu04514	Neutrophils -> T cells (At)	0.00570674	Neutrophils -> T cells
Macrophages	T cells	H2-Aa	Cd4	0.346089	H2-AA_CD4	H2-aa - Cd4	MHC-II	Cell-Cell Contact	KEGG: mmu04514	Macrophages -> T cells (At)	0.0556079	Macrophages -> T cells
Monocytes	T cells	H2-Aa	Cd4	0.280125	H2-AA_CD4	H2-aa - Cd4	MHC-II	Cell-Cell Contact	KEGG: mmu04514	Monocytes -> T cells (At)	0.0281605	Monocytes -> T cells
cDC	T cells	H2-Aa	Cd4	0.343702	H2-AA_CD4	H2-aa - Cd4	MHC-II	Cell-Cell Contact	KEGG: mmu04514	cDC -> T cells (At)	0.0545033	cDC -> T cells
Plasma cells	T cells	H2-Aa	Cd4	0.259147	H2-AA_CD4	H2-aa - Cd4	MHC-II	Cell-Cell Contact	KEGG: mmu04514	Plasma cells -> T cells (At)	0.021093	Plasma cells -> T cells
MoDC	T cells	H2-Aa	Cd4	0.293864	H2-AA_CD4	H2-aa - Cd4	MHC-II	Cell-Cell Contact	KEGG: mmu04514	MoDC -> T cells (At)	0.0332755	MoDC -> T cells
NK cells	T cells	H2-Aa	Cd4	0.183841	H2-AA_CD4	H2-aa - Cd4	MHC-II	Cell-Cell Contact	KEGG: mmu04514	NK cells -> T cells (At)	0.00434179	NK cells -> T cells
pDC	T cells	H2-Aa	Cd4	0.286386	H2-AA_CD4	H2-aa - Cd4	MHC-II	Cell-Cell Contact	KEGG: mmu04514	pDC -> T cells (At)	0.0304462	pDC -> T cells
AM	pDC	H2-Aa	Cd4	0.280789	H2-AA_CD4	H2-aa - Cd4	MHC-II	Cell-Cell Contact	KEGG: mmu04514	AM -> pDC (At)	0.0283992	AM -> pDC
Neutrophils	pDC	H2-Aa	Cd4	0.197139	H2-AA_CD4	H2-aa - Cd4	MHC-II	Cell-Cell Contact	KEGG: mmu04514	Neutrophils -> pDC (At)	0.00626641	Neutrophils -> pDC
Monocytes	pDC	H2-Aa	Cd4	0.287481	H2-AA_CD4	H2-aa - Cd4	MHC-II	Cell-Cell Contact	KEGG: mmu04514	Monocytes -> pDC (At)	0.0308539	Monocytes -> pDC
Plasma cells	pDC	H2-Aa	Cd4	0.265479	H2-AA_CD4	H2-aa - Cd4	MHC-II	Cell-Cell Contact	KEGG: mmu04514	Plasma cells -> pDC (At)	0.0231266	Plasma cells -> pDC
NK cells	pDC	H2-Aa	Cd4	0.187063	H2-AA_CD4	H2-aa - Cd4	MHC-II	Cell-Cell Contact	KEGG: mmu04514	NK cells -> pDC (At)	0.00476824	NK cells -> pDC
Monocytes	pDC	H2-Ab1	Cd4	0.212229	H2-AB1_CD4	H2-ab1 - Cd4	MHC-II	Cell-Cell Contact	KEGG: mmu04514	Monocytes -> pDC (Sham)	0.00898784	Monocytes -> pDC
Plasma cells	pDC	H2-Ab1	Cd4	0.231174	H2-AB1_CD4	H2-ab1 - Cd4	MHC-II	Cell-Cell Contact	KEGG: mmu04514	Plasma cells -> pDC (Sham)	0.0132236	Plasma cells -> pDC
B cells	T cells	H2-Ab1	Cd4	0.318437	H2-AB1_CD4	H2-ab1 - Cd4	MHC-II	Cell-Cell Contact	KEGG: mmu04514	B cells -> T cells (At)	0.043268	B cells -> T cells
AM	T cells	H2-Ab1	Cd4	0.259264	H2-AB1_CD4	H2-ab1 - Cd4	MHC-II	Cell-Cell Contact	KEGG: mmu04514	AM -> T cells (At)	0.0211297	AM -> T cells
Neutrophils	T cells	H2-Ab1	Cd4	0.183861	H2-AB1_CD4	H2-ab1 - Cd4	MHC-II	Cell-Cell Contact	KEGG: mmu04514	Neutrophils -> T cells (At)	0.00434433	Neutrophils -> T cells
Macrophages	T cells	H2-Ab1	Cd4	0.346155	H2-AB1_CD4	H2-ab1 - Cd4	MHC-II	Cell-Cell Contact	KEGG: mmu04514	Macrophages -> T cells (At)	0.0556386	Macrophages -> T cells
Monocytes	T cells	H2-Ab1	Cd4	0.279854	H2-AB1_CD4	H2-ab1 - Cd4	MHC-II	Cell-Cell Contact	KEGG: mmu04514	Monocytes -> T cells (At)	0.0280632	Monocytes -> T cells
cDC	T cells	H2-Ab1	Cd4	0.346211	H2-AB1_CD4	H2-ab1 - Cd4	MHC-II	Cell-Cell Contact	KEGG: mmu04514	cDC -> T cells (At)	0.0556644	cDC -> T cells
Plasma cells	T cells	H2-Ab1	Cd4	0.26922	H2-AB1_CD4	H2-ab1 - Cd4	MHC-II	Cell-Cell Contact	KEGG: mmu04514	Plasma cells -> T cells (At)	0.0243691	Plasma cells -> T cells
MoDC	T cells	H2-Ab1	Cd4	0.236566	H2-AB1_CD4	H2-ab1 - Cd4	MHC-II	Cell-Cell Contact	KEGG: mmu04514	MoDC -> T cells (At)	0.0145938	MoDC -> T cells
pDC	T cells	H2-Ab1	Cd4	0.263802	H2-AB1_CD4	H2-ab1 - Cd4	MHC-II	Cell-Cell Contact	KEGG: mmu04514	pDC -> T cells (At)	0.0225793	pDC -> T cells
AM	pDC	H2-Ab1	Cd4	0.265601	H2-AB1_CD4	H2-ab1 - Cd4	MHC-II	Cell-Cell Contact	KEGG: mmu04514	AM -> pDC (At)	0.0231667	AM -> pDC
Neutrophils	pDC	H2-Ab1	Cd4	0.187084	H2-AB1_CD4	H2-ab1 - Cd4	MHC-II	Cell-Cell Contact	KEGG: mmu04514	Neutrophils -> pDC (At)	0.00477103	Neutrophils -> pDC
Monocytes	pDC	H2-Ab1	Cd4	0.287196	H2-AB1_CD4	H2-ab1 - Cd4	MHC-II	Cell-Cell Contact	KEGG: mmu04514	Monocytes -> pDC (At)	0.0307476	Monocytes -> pDC
Plasma cells	pDC	H2-Ab1	Cd4	0.276035	H2-AB1_CD4	H2-ab1 - Cd4	MHC-II	Cell-Cell Contact	KEGG: mmu04514	Plasma cells -> pDC (At)	0.0267098	Plasma cells -> pDC
AM	pDC	H2-DMa	Cd4	0.192988	H2-DMA_CD4	H2-dma - Cd4	MHC-II	Cell-Cell Contact	KEGG: mmu04514	AM -> pDC (Sham)	0.00561865	AM -> pDC
Macrophages	pDC	H2-DMa	Cd4	0.272325	H2-DMA_CD4	H2-dma - Cd4	MHC-II	Cell-Cell Contact	KEGG: mmu04514	Macrophages -> pDC (Sham)	0.0254236	Macrophages -> pDC
B cells	T cells	H2-DMa	Cd4	0.241621	H2-DMA_CD4	H2-dma - Cd4	MHC-II	Cell-Cell Contact	KEGG: mmu04514	B cells -> T cells (At)	0.0159434	B cells -> T cells
AM	T cells	H2-DMa	Cd4	0.222818	H2-DMA_CD4	H2-dma - Cd4	MHC-II	Cell-Cell Contact	KEGG: mmu04514	AM -> T cells (At)	0.0112434	AM -> T cells
Macrophages	T cells	H2-DMa	Cd4	0.282523	H2-DMA_CD4	H2-dma - Cd4	MHC-II	Cell-Cell Contact	KEGG: mmu04514	Macrophages -> T cells (At)	0.0290269	Macrophages -> T cells
Monocytes	T cells	H2-DMa	Cd4	0.227825	H2-DMA_CD4	H2-dma - Cd4	MHC-II	Cell-Cell Contact	KEGG: mmu04514	Monocytes -> T cells (At)	0.0124089	Monocytes -> T cells
cDC	T cells	H2-DMa	Cd4	0.29153	H2-DMA_CD4	H2-dma - Cd4	MHC-II	Cell-Cell Contact	KEGG: mmu04514	cDC -> T cells (At)	0.0323812	cDC -> T cells
Plasma cells	T cells	H2-DMa	Cd4	0.182094	H2-DMA_CD4	H2-dma - Cd4	MHC-II	Cell-Cell Contact	KEGG: mmu04514	Plasma cells -> T cells (At)	0.00412098	Plasma cells -> T cells
MoDC	T cells	H2-DMa	Cd4	0.168509	H2-DMA_CD4	H2-dma - Cd4	MHC-II	Cell-Cell Contact	KEGG: mmu04514	MoDC -> T cells (At)	0.0026468	MoDC -> T cells
pDC	T cells	H2-DMa	Cd4	0.254496	H2-DMA_CD4	H2-dma - Cd4	MHC-II	Cell-Cell Contact	KEGG: mmu04514	pDC -> T cells (At)	0.0196569	pDC -> T cells
AM	pDC	H2-DMa	Cd4	0.227533	H2-DMA_CD4	H2-dma - Cd4	MHC-II	Cell-Cell Contact	KEGG: mmu04514	AM -> pDC (At)	0.0123394	AM -> pDC
Macrophages	pDC	H2-DMa	Cd4	0.29	H2-DMA_CD4	H2-dma - Cd4	MHC-II	Cell-Cell Contact	KEGG: mmu04514	Macrophages -> pDC (At)	0.0318005	Macrophages -> pDC
Monocytes	pDC	H2-DMa	Cd4	0.23275	H2-DMA_CD4	H2-dma - Cd4	MHC-II	Cell-Cell Contact	KEGG: mmu04514	Monocytes -> pDC (At)	0.0136168	Monocytes -> pDC
Plasma cells	pDC	H2-DMa	Cd4	0.185255	H2-DMA_CD4	H2-dma - Cd4	MHC-II	Cell-Cell Contact	KEGG: mmu04514	Plasma cells -> pDC (At)	0.00452584	Plasma cells -> pDC
MoDC	pDC	H2-DMa	Cd4	0.171217	H2-DMA_CD4	H2-dma - Cd4	MHC-II	Cell-Cell Contact	KEGG: mmu04514	MoDC -> pDC (At)	0.00290725	MoDC -> pDC
Macrophages	pDC	H2-DMb1	Cd4	0.269746	H2-DMB1_CD4	H2-dmb1 - Cd4	MHC-II	Cell-Cell Contact	KEGG: mmu04514	Macrophages -> pDC (Sham)	0.0245464	Macrophages -> pDC
AM	T cells	H2-DMb1	Cd4	0.18252	H2-DMB1_CD4	H2-dmb1 - Cd4	MHC-II	Cell-Cell Contact	KEGG: mmu04514	AM -> T cells (At)	0.00417416	AM -> T cells
Macrophages	T cells	H2-DMb1	Cd4	0.268879	H2-DMB1_CD4	H2-dmb1 - Cd4	MHC-II	Cell-Cell Contact	KEGG: mmu04514	Macrophages -> T cells (At)	0.0242546	Macrophages -> T cells
Monocytes	T cells	H2-DMb1	Cd4	0.194744	H2-DMB1_CD4	H2-dmb1 - Cd4	MHC-II	Cell-Cell Contact	KEGG: mmu04514	Monocytes -> T cells (At)	0.00588742	Monocytes -> T cells
cDC	T cells	H2-DMb1	Cd4	0.268337	H2-DMB1_CD4	H2-dmb1 - Cd4	MHC-II	Cell-Cell Contact	KEGG: mmu04514	cDC -> T cells (At)	0.0240732	cDC -> T cells
pDC	T cells	H2-DMb1	Cd4	0.22438	H2-DMB1_CD4	H2-dmb1 - Cd4	MHC-II	Cell-Cell Contact	KEGG: mmu04514	pDC -> T cells (At)	0.0116003	pDC -> T cells
AM	pDC	H2-DMb1	Cd4	0.185696	H2-DMB1_CD4	H2-dmb1 - Cd4	MHC-II	Cell-Cell Contact	KEGG: mmu04514	AM -> pDC (At)	0.00458422	AM -> pDC
Macrophages	pDC	H2-DMb1	Cd4	0.275678	H2-DMB1_CD4	H2-dmb1 - Cd4	MHC-II	Cell-Cell Contact	KEGG: mmu04514	Macrophages -> pDC (At)	0.0265846	Macrophages -> pDC
Monocytes	pDC	H2-DMb1	Cd4	0.198358	H2-DMB1_CD4	H2-dmb1 - Cd4	MHC-II	Cell-Cell Contact	KEGG: mmu04514	Monocytes -> pDC (At)	0.0064647	Monocytes -> pDC
B cells	T cells	H2-DMb2	Cd4	0.242224	H2-DMB2_CD4	H2-dmb2 - Cd4	MHC-II	Cell-Cell Contact	KEGG: mmu04514	B cells -> T cells (At)	0.0161084	B cells -> T cells
cDC	T cells	H2-DMb2	Cd4	0.214317	H2-DMB2_CD4	H2-dmb2 - Cd4	MHC-II	Cell-Cell Contact	KEGG: mmu04514	cDC -> T cells (At)	0.00940992	cDC -> T cells
Monocytes	pDC	H2-Eb1	Cd4	0.198261	H2-EB1_CD4	H2-eb1 - Cd4	MHC-II	Cell-Cell Contact	KEGG: mmu04514	Monocytes -> pDC (Sham)	0.00644885	Monocytes -> pDC
Plasma cells	pDC	H2-Eb1	Cd4	0.21786	H2-EB1_CD4	H2-eb1 - Cd4	MHC-II	Cell-Cell Contact	KEGG: mmu04514	Plasma cells -> pDC (Sham)	0.0101519	Plasma cells -> pDC
B cells	T cells	H2-Eb1	Cd4	0.318014	H2-EB1_CD4	H2-eb1 - Cd4	MHC-II	Cell-Cell Contact	KEGG: mmu04514	B cells -> T cells (At)	0.0430878	B cells -> T cells
AM	T cells	H2-Eb1	Cd4	0.249828	H2-EB1_CD4	H2-eb1 - Cd4	MHC-II	Cell-Cell Contact	KEGG: mmu04514	AM -> T cells (At)	0.0182652	AM -> T cells
Neutrophils	T cells	H2-Eb1	Cd4	0.169247	H2-EB1_CD4	H2-eb1 - Cd4	MHC-II	Cell-Cell Contact	KEGG: mmu04514	Neutrophils -> T cells (At)	0.00271615	Neutrophils -> T cells
Macrophages	T cells	H2-Eb1	Cd4	0.34881	H2-EB1_CD4	H2-eb1 - Cd4	MHC-II	Cell-Cell Contact	KEGG: mmu04514	Macrophages -> T cells (At)	0.0568755	Macrophages -> T cells
Monocytes	T cells	H2-Eb1	Cd4	0.264592	H2-EB1_CD4	H2-eb1 - Cd4	MHC-II	Cell-Cell Contact	KEGG: mmu04514	Monocytes -> T cells (At)	0.0228363	Monocytes -> T cells
cDC	T cells	H2-Eb1	Cd4	0.344856	H2-EB1_CD4	H2-eb1 - Cd4	MHC-II	Cell-Cell Contact	KEGG: mmu04514	cDC -> T cells (At)	0.0550362	cDC -> T cells
Plasma cells	T cells	H2-Eb1	Cd4	0.264226	H2-EB1_CD4	H2-eb1 - Cd4	MHC-II	Cell-Cell Contact	KEGG: mmu04514	Plasma cells -> T cells (At)	0.0227171	Plasma cells -> T cells
MoDC	T cells	H2-Eb1	Cd4	0.290382	H2-EB1_CD4	H2-eb1 - Cd4	MHC-II	Cell-Cell Contact	KEGG: mmu04514	MoDC -> T cells (At)	0.0319451	MoDC -> T cells
pDC	T cells	H2-Eb1	Cd4	0.247853	H2-EB1_CD4	H2-eb1 - Cd4	MHC-II	Cell-Cell Contact	KEGG: mmu04514	pDC -> T cells (At)	0.0176919	pDC -> T cells
AM	pDC	H2-Eb1	Cd4	0.255726	H2-EB1_CD4	H2-eb1 - Cd4	MHC-II	Cell-Cell Contact	KEGG: mmu04514	AM -> pDC (At)	0.0200317	AM -> pDC
Neutrophils	pDC	H2-Eb1	Cd4	0.171978	H2-EB1_CD4	H2-eb1 - Cd4	MHC-II	Cell-Cell Contact	KEGG: mmu04514	Neutrophils -> pDC (At)	0.00298341	Neutrophils -> pDC
Monocytes	pDC	H2-Eb1	Cd4	0.271184	H2-EB1_CD4	H2-eb1 - Cd4	MHC-II	Cell-Cell Contact	KEGG: mmu04514	Monocytes -> pDC (At)	0.0250336	Monocytes -> pDC
Plasma cells	pDC	H2-Eb1	Cd4	0.2708	H2-EB1_CD4	H2-eb1 - Cd4	MHC-II	Cell-Cell Contact	KEGG: mmu04514	Plasma cells -> pDC (At)	0.0249032	Plasma cells -> pDC
Neutrophils	pDC	H2-K1	Cd8b1	0.253904	H2-K1_CD8B1	H2-k1 - Cd8b1	MHC-I	Cell-Cell Contact	KEGG: mmu04514	Neutrophils -> pDC (Sham)	0.0194774	Neutrophils -> pDC
Neutrophils	pDC	H2-K1	Cd8b1	0.292581	H2-K1_CD8B1	H2-k1 - Cd8b1	MHC-I	Cell-Cell Contact	KEGG: mmu04514	Neutrophils -> pDC (At)	0.0327826	Neutrophils -> pDC
Macrophages	pDC	H2-M2	Cd8b1	0.205824	H2-M2_CD8B1	H2-m2 - Cd8b1	MHC-I	Cell-Cell Contact	KEGG: mmu04514	Macrophages -> pDC (Sham)	0.00776192	Macrophages -> pDC
Macrophages	pDC	H2-M2	Cd8b1	0.28334	H2-M2_CD8B1	H2-m2 - Cd8b1	MHC-I	Cell-Cell Contact	KEGG: mmu04514	Macrophages -> pDC (At)	0.0293245	Macrophages -> pDC
Macrophages	pDC	H2-M3	Cd8b1	0.180493	H2-M3_CD8B1	H2-m3 - Cd8b1	MHC-I	Cell-Cell Contact	KEGG: mmu04514	Macrophages -> pDC (At)	0.003925	Macrophages -> pDC
cDC	pDC	H2-M3	Cd8b1	0.17775	H2-M3_CD8B1	H2-m3 - Cd8b1	MHC-I	Cell-Cell Contact	KEGG: mmu04514	cDC -> pDC (At)	0.00360337	cDC -> pDC
MoDC	pDC	H2-M3	Cd8b1	0.178808	H2-M3_CD8B1	H2-m3 - Cd8b1	MHC-I	Cell-Cell Contact	KEGG: mmu04514	MoDC -> pDC (At)	0.00372531	MoDC -> pDC
cDC	pDC	H2-Oa	Cd4	0.196032	H2-OA_CD4	H2-oa - Cd4	MHC-II	Cell-Cell Contact	KEGG: mmu04514	cDC -> pDC (Sham)	0.00608941	cDC -> pDC
B cells	T cells	H2-Oa	Cd4	0.190901	H2-OA_CD4	H2-oa - Cd4	MHC-II	Cell-Cell Contact	KEGG: mmu04514	B cells -> T cells (At)	0.00530915	B cells -> T cells
cDC	T cells	H2-Oa	Cd4	0.218008	H2-OA_CD4	H2-oa - Cd4	MHC-II	Cell-Cell Contact	KEGG: mmu04514	cDC -> T cells (At)	0.0101834	cDC -> T cells
pDC	T cells	H2-Oa	Cd4	0.172809	H2-OA_CD4	H2-oa - Cd4	MHC-II	Cell-Cell Contact	KEGG: mmu04514	pDC -> T cells (At)	0.003068	pDC -> T cells
cDC	pDC	H2-Oa	Cd4	0.222525	H2-OA_CD4	H2-oa - Cd4	MHC-II	Cell-Cell Contact	KEGG: mmu04514	cDC -> pDC (At)	0.0111772	cDC -> pDC
cDC	pDC	H2-Ob	Cd4	0.192207	H2-OB_CD4	H2-ob - Cd4	MHC-II	Cell-Cell Contact	KEGG: mmu04514	cDC -> pDC (Sham)	0.00550162	cDC -> pDC
B cells	T cells	H2-Ob	Cd4	0.239444	H2-OB_CD4	H2-ob - Cd4	MHC-II	Cell-Cell Contact	KEGG: mmu04514	B cells -> T cells (At)	0.0153545	B cells -> T cells
cDC	T cells	H2-Ob	Cd4	0.216897	H2-OB_CD4	H2-ob - Cd4	MHC-II	Cell-Cell Contact	KEGG: mmu04514	cDC -> T cells (At)	0.00994697	cDC -> T cells
cDC	pDC	H2-Ob	Cd4	0.221369	H2-OB_CD4	H2-ob - Cd4	MHC-II	Cell-Cell Contact	KEGG: mmu04514	cDC -> pDC (At)	0.0109179	cDC -> pDC
MoDC	pDC	H2-Q4	Cd8b1	0.221867	H2-Q4_CD8B1	H2-q4 - Cd8b1	MHC-I	Cell-Cell Contact	KEGG: mmu04514	MoDC -> pDC (Sham)	0.0110293	MoDC -> pDC
Macrophages	pDC	H2-Q4	Cd8b1	0.179193	H2-Q4_CD8B1	H2-q4 - Cd8b1	MHC-I	Cell-Cell Contact	KEGG: mmu04514	Macrophages -> pDC (At)	0.00377038	Macrophages -> pDC
cDC	pDC	H2-Q4	Cd8b1	0.173901	H2-Q4_CD8B1	H2-q4 - Cd8b1	MHC-I	Cell-Cell Contact	KEGG: mmu04514	cDC -> pDC (At)	0.00318151	cDC -> pDC
MoDC	pDC	H2-Q4	Cd8b1	0.231589	H2-Q4_CD8B1	H2-q4 - Cd8b1	MHC-I	Cell-Cell Contact	KEGG: mmu04514	MoDC -> pDC (At)	0.0133267	MoDC -> pDC
NK cells	pDC	H2-Q4	Cd8b1	0.197986	H2-Q4_CD8B1	H2-q4 - Cd8b1	MHC-I	Cell-Cell Contact	KEGG: mmu04514	NK cells -> pDC (At)	0.00640385	NK cells -> pDC
pDC	pDC	H2-Q4	Cd8b1	0.183833	H2-Q4_CD8B1	H2-q4 - Cd8b1	MHC-I	Cell-Cell Contact	KEGG: mmu04514	pDC -> pDC (At)	0.00434071	pDC -> pDC
Macrophages	pDC	H2-Q6	Cd8b1	0.180428	H2-Q6_CD8B1	H2-q6 - Cd8b1	MHC-I	Cell-Cell Contact	KEGG: mmu04514	Macrophages -> pDC (At)	0.00391726	Macrophages -> pDC
Macrophages	pDC	H2-Q7	Cd8b1	0.207801	H2-Q7_CD8B1	H2-q7 - Cd8b1	MHC-I	Cell-Cell Contact	KEGG: mmu04514	Macrophages -> pDC (Sham)	0.00812913	Macrophages -> pDC
cDC	pDC	H2-Q7	Cd8b1	0.224572	H2-Q7_CD8B1	H2-q7 - Cd8b1	MHC-I	Cell-Cell Contact	KEGG: mmu04514	cDC -> pDC (Sham)	0.0116445	cDC -> pDC
AM	pDC	H2-Q7	Cd8b1	0.232633	H2-Q7_CD8B1	H2-q7 - Cd8b1	MHC-I	Cell-Cell Contact	KEGG: mmu04514	AM -> pDC (At)	0.0135873	AM -> pDC
Macrophages	pDC	H2-Q7	Cd8b1	0.246527	H2-Q7_CD8B1	H2-q7 - Cd8b1	MHC-I	Cell-Cell Contact	KEGG: mmu04514	Macrophages -> pDC (At)	0.0173121	Macrophages -> pDC
cDC	pDC	H2-Q7	Cd8b1	0.243744	H2-Q7_CD8B1	H2-q7 - Cd8b1	MHC-I	Cell-Cell Contact	KEGG: mmu04514	cDC -> pDC (At)	0.0165286	cDC -> pDC
MoDC	pDC	H2-T22	Cd8b1	0.222596	H2-T22_CD8B1	H2-t22 - Cd8b1	MHC-I	Cell-Cell Contact	KEGG: mmu04514	MoDC -> pDC (Sham)	0.0111932	MoDC -> pDC
AM	pDC	H2-T22	Cd8b1	0.184351	H2-T22_CD8B1	H2-t22 - Cd8b1	MHC-I	Cell-Cell Contact	KEGG: mmu04514	AM -> pDC (At)	0.00440755	AM -> pDC
Macrophages	pDC	H2-T22	Cd8b1	0.18093	H2-T22_CD8B1	H2-t22 - Cd8b1	MHC-I	Cell-Cell Contact	KEGG: mmu04514	Macrophages -> pDC (At)	0.00397793	Macrophages -> pDC
cDC	pDC	H2-T22	Cd8b1	0.178602	H2-T22_CD8B1	H2-t22 - Cd8b1	MHC-I	Cell-Cell Contact	KEGG: mmu04514	cDC -> pDC (At)	0.00370141	cDC -> pDC
Plasma cells	pDC	H2-T22	Cd8b1	0.16193	H2-T22_CD8B1	H2-t22 - Cd8b1	MHC-I	Cell-Cell Contact	KEGG: mmu04514	Plasma cells -> pDC (At)	0.00207976	Plasma cells -> pDC
MoDC	pDC	H2-T22	Cd8b1	0.23233	H2-T22_CD8B1	H2-t22 - Cd8b1	MHC-I	Cell-Cell Contact	KEGG: mmu04514	MoDC -> pDC (At)	0.0135114	MoDC -> pDC
B cells	NK cells	H2-T23	KLRD1_KLRC1	0.271704	H2-T23_KLRD1_KLRC1	H2-t23 - (Klrd1+Klrc1)	MHC-I	Cell-Cell Contact	PMID: 24223577	B cells -> NK cells (At)	0.0252109	B cells -> NK cells
AM	NK cells	H2-T23	KLRD1_KLRC1	0.252318	H2-T23_KLRD1_KLRC1	H2-t23 - (Klrd1+Klrc1)	MHC-I	Cell-Cell Contact	PMID: 24223577	AM -> NK cells (At)	0.0190012	AM -> NK cells
Macrophages	NK cells	H2-T23	KLRD1_KLRC1	0.284903	H2-T23_KLRD1_KLRC1	H2-t23 - (Klrd1+Klrc1)	MHC-I	Cell-Cell Contact	PMID: 24223577	Macrophages -> NK cells (At)	0.0298978	Macrophages -> NK cells
T cells	NK cells	H2-T23	KLRD1_KLRC1	0.272792	H2-T23_KLRD1_KLRC1	H2-t23 - (Klrd1+Klrc1)	MHC-I	Cell-Cell Contact	PMID: 24223577	T cells -> NK cells (At)	0.0255838	T cells -> NK cells
Monocytes	NK cells	H2-T23	KLRD1_KLRC1	0.251452	H2-T23_KLRD1_KLRC1	H2-t23 - (Klrd1+Klrc1)	MHC-I	Cell-Cell Contact	PMID: 24223577	Monocytes -> NK cells (At)	0.0187436	Monocytes -> NK cells
cDC	NK cells	H2-T23	KLRD1_KLRC1	0.281446	H2-T23_KLRD1_KLRC1	H2-t23 - (Klrd1+Klrc1)	MHC-I	Cell-Cell Contact	PMID: 24223577	cDC -> NK cells (At)	0.0286363	cDC -> NK cells
Plasma cells	NK cells	H2-T23	KLRD1_KLRC1	0.247816	H2-T23_KLRD1_KLRC1	H2-t23 - (Klrd1+Klrc1)	MHC-I	Cell-Cell Contact	PMID: 24223577	Plasma cells -> NK cells (At)	0.0176813	Plasma cells -> NK cells
MoDC	NK cells	H2-T23	KLRD1_KLRC1	0.300074	H2-T23_KLRD1_KLRC1	H2-t23 - (Klrd1+Klrc1)	MHC-I	Cell-Cell Contact	PMID: 24223577	MoDC -> NK cells (At)	0.0357032	MoDC -> NK cells
NK cells	NK cells	H2-T23	KLRD1_KLRC1	0.216291	H2-T23_KLRD1_KLRC1	H2-t23 - (Klrd1+Klrc1)	MHC-I	Cell-Cell Contact	PMID: 24223577	NK cells -> NK cells (At)	0.00981931	NK cells -> NK cells
pDC	NK cells	H2-T23	KLRD1_KLRC1	0.31085	H2-T23_KLRD1_KLRC1	H2-t23 - (Klrd1+Klrc1)	MHC-I	Cell-Cell Contact	PMID: 24223577	pDC -> NK cells (At)	0.0400756	pDC -> NK cells
Macrophages	NK cells	H2-T23	KLRD1_KLRC2	0.183079	H2-T23_KLRD1_KLRC2	H2-t23 - (Klrd1+Klrc2)	MHC-I	Cell-Cell Contact	PMID: 24223577	Macrophages -> NK cells (Sham)	0.00424458	Macrophages -> NK cells
Monocytes	NK cells	H2-T23	KLRD1_KLRC2	0.173238	H2-T23_KLRD1_KLRC2	H2-t23 - (Klrd1+Klrc2)	MHC-I	Cell-Cell Contact	PMID: 24223577	Monocytes -> NK cells (Sham)	0.00311225	Monocytes -> NK cells
T cells	NK cells	H2-T23	KLRD1_KLRC2	0.19023	H2-T23_KLRD1_KLRC2	H2-t23 - (Klrd1+Klrc2)	MHC-I	Cell-Cell Contact	PMID: 24223577	T cells -> NK cells (Sham)	0.005212	T cells -> NK cells
B cells	NK cells	H2-T23	KLRD1_KLRC2	0.193531	H2-T23_KLRD1_KLRC2	H2-t23 - (Klrd1+Klrc2)	MHC-I	Cell-Cell Contact	PMID: 24223577	B cells -> NK cells (Sham)	0.00570085	B cells -> NK cells
cDC	NK cells	H2-T23	KLRD1_KLRC2	0.219594	H2-T23_KLRD1_KLRC2	H2-t23 - (Klrd1+Klrc2)	MHC-I	Cell-Cell Contact	PMID: 24223577	cDC -> NK cells (Sham)	0.0105266	cDC -> NK cells
MoDC	NK cells	H2-T23	KLRD1_KLRC2	0.236595	H2-T23_KLRD1_KLRC2	H2-t23 - (Klrd1+Klrc2)	MHC-I	Cell-Cell Contact	PMID: 24223577	MoDC -> NK cells (Sham)	0.0146015	MoDC -> NK cells
Plasma cells	NK cells	H2-T23	KLRD1_KLRC2	0.232322	H2-T23_KLRD1_KLRC2	H2-t23 - (Klrd1+Klrc2)	MHC-I	Cell-Cell Contact	PMID: 24223577	Plasma cells -> NK cells (Sham)	0.0135093	Plasma cells -> NK cells
pDC	NK cells	H2-T23	KLRD1_KLRC2	0.25756	H2-T23_KLRD1_KLRC2	H2-t23 - (Klrd1+Klrc2)	MHC-I	Cell-Cell Contact	PMID: 24223577	pDC -> NK cells (Sham)	0.0205976	pDC -> NK cells
B cells	NK cells	H2-T23	KLRD1_KLRC2	0.275543	H2-T23_KLRD1_KLRC2	H2-t23 - (Klrd1+Klrc2)	MHC-I	Cell-Cell Contact	PMID: 24223577	B cells -> NK cells (At)	0.0265374	B cells -> NK cells
AM	NK cells	H2-T23	KLRD1_KLRC2	0.255647	H2-T23_KLRD1_KLRC2	H2-t23 - (Klrd1+Klrc2)	MHC-I	Cell-Cell Contact	PMID: 24223577	AM -> NK cells (At)	0.0200077	AM -> NK cells
Macrophages	NK cells	H2-T23	KLRD1_KLRC2	0.289105	H2-T23_KLRD1_KLRC2	H2-t23 - (Klrd1+Klrc2)	MHC-I	Cell-Cell Contact	PMID: 24223577	Macrophages -> NK cells (At)	0.0314629	Macrophages -> NK cells
T cells	NK cells	H2-T23	KLRD1_KLRC2	0.276661	H2-T23_KLRD1_KLRC2	H2-t23 - (Klrd1+Klrc2)	MHC-I	Cell-Cell Contact	PMID: 24223577	T cells -> NK cells (At)	0.0269294	T cells -> NK cells
Monocytes	NK cells	H2-T23	KLRD1_KLRC2	0.254759	H2-T23_KLRD1_KLRC2	H2-t23 - (Klrd1+Klrc2)	MHC-I	Cell-Cell Contact	PMID: 24223577	Monocytes -> NK cells (At)	0.0197368	Monocytes -> NK cells
cDC	NK cells	H2-T23	KLRD1_KLRC2	0.285552	H2-T23_KLRD1_KLRC2	H2-t23 - (Klrd1+Klrc2)	MHC-I	Cell-Cell Contact	PMID: 24223577	cDC -> NK cells (At)	0.0301375	cDC -> NK cells
Plasma cells	NK cells	H2-T23	KLRD1_KLRC2	0.251032	H2-T23_KLRD1_KLRC2	H2-t23 - (Klrd1+Klrc2)	MHC-I	Cell-Cell Contact	PMID: 24223577	Plasma cells -> NK cells (At)	0.0186193	Plasma cells -> NK cells
MoDC	NK cells	H2-T23	KLRD1_KLRC2	0.304711	H2-T23_KLRD1_KLRC2	H2-t23 - (Klrd1+Klrc2)	MHC-I	Cell-Cell Contact	PMID: 24223577	MoDC -> NK cells (At)	0.0375605	MoDC -> NK cells
NK cells	NK cells	H2-T23	KLRD1_KLRC2	0.218756	H2-T23_KLRD1_KLRC2	H2-t23 - (Klrd1+Klrc2)	MHC-I	Cell-Cell Contact	PMID: 24223577	NK cells -> NK cells (At)	0.0103446	NK cells -> NK cells
pDC	NK cells	H2-T23	KLRD1_KLRC2	0.315805	H2-T23_KLRD1_KLRC2	H2-t23 - (Klrd1+Klrc2)	MHC-I	Cell-Cell Contact	PMID: 24223577	pDC -> NK cells (At)	0.0421505	pDC -> NK cells
Macrophages	pDC	H2-T23	Cd8b1	0.223057	H2-T23_CD8B1	H2-t23 - Cd8b1	MHC-I	Cell-Cell Contact	KEGG: mmu04514	Macrophages -> pDC (Sham)	0.0112977	Macrophages -> pDC
Monocytes	pDC	H2-T23	Cd8b1	0.2087	H2-T23_CD8B1	H2-t23 - Cd8b1	MHC-I	Cell-Cell Contact	KEGG: mmu04514	Monocytes -> pDC (Sham)	0.00829951	Monocytes -> pDC
T cells	pDC	H2-T23	Cd8b1	0.233675	H2-T23_CD8B1	H2-t23 - Cd8b1	MHC-I	Cell-Cell Contact	KEGG: mmu04514	T cells -> pDC (Sham)	0.0138503	T cells -> pDC
B cells	pDC	H2-T23	Cd8b1	0.238629	H2-T23_CD8B1	H2-t23 - Cd8b1	MHC-I	Cell-Cell Contact	KEGG: mmu04514	B cells -> pDC (Sham)	0.0151371	B cells -> pDC
B cells	pDC	H2-T23	Cd8b1	0.260801	H2-T23_CD8B1	H2-t23 - Cd8b1	MHC-I	Cell-Cell Contact	KEGG: mmu04514	B cells -> pDC (At)	0.0216155	B cells -> pDC
AM	pDC	H2-T23	Cd8b1	0.242835	H2-T23_CD8B1	H2-t23 - Cd8b1	MHC-I	Cell-Cell Contact	KEGG: mmu04514	AM -> pDC (At)	0.0162766	AM -> pDC
Macrophages	pDC	H2-T23	Cd8b1	0.272989	H2-T23_CD8B1	H2-t23 - Cd8b1	MHC-I	Cell-Cell Contact	KEGG: mmu04514	Macrophages -> pDC (At)	0.0256515	Macrophages -> pDC
T cells	pDC	H2-T23	Cd8b1	0.261807	H2-T23_CD8B1	H2-t23 - Cd8b1	MHC-I	Cell-Cell Contact	KEGG: mmu04514	T cells -> pDC (At)	0.0219364	T cells -> pDC
Monocytes	pDC	H2-T23	Cd8b1	0.24203	H2-T23_CD8B1	H2-t23 - Cd8b1	MHC-I	Cell-Cell Contact	KEGG: mmu04514	Monocytes -> pDC (At)	0.0160553	Monocytes -> pDC
NK cells	pDC	H2-T23	Cd8b1	0.209226	H2-T23_CD8B1	H2-t23 - Cd8b1	MHC-I	Cell-Cell Contact	KEGG: mmu04514	NK cells -> pDC (At)	0.00840003	NK cells -> pDC
Neutrophils	Monocytes	Icam1	ITGAL_ITGB2	0.267272	ICAM1_ITGAL_ITGB2	Icam1 - (Itgal+Itgb2)	ICAM	Cell-Cell Contact	KEGG: mmu04514	Neutrophils -> Monocytes (Sham)	0.0237183	Neutrophils -> Monocytes
MoDC	NK cells	Icam1	ITGAL_ITGB2	0.302867	ICAM1_ITGAL_ITGB2	Icam1 - (Itgal+Itgb2)	ICAM	Cell-Cell Contact	KEGG: mmu04514	MoDC -> NK cells (Sham)	0.0368175	MoDC -> NK cells
Neutrophils	AM	Icam1	ITGAL_ITGB2	0.274094	ICAM1_ITGAL_ITGB2	Icam1 - (Itgal+Itgb2)	ICAM	Cell-Cell Contact	KEGG: mmu04514	Neutrophils -> AM (At)	0.026033	Neutrophils -> AM
Macrophages	AM	Icam1	ITGAL_ITGB2	0.189427	ICAM1_ITGAL_ITGB2	Icam1 - (Itgal+Itgb2)	ICAM	Cell-Cell Contact	KEGG: mmu04514	Macrophages -> AM (At)	0.00509717	Macrophages -> AM
Monocytes	AM	Icam1	ITGAL_ITGB2	0.186279	ICAM1_ITGAL_ITGB2	Icam1 - (Itgal+Itgb2)	ICAM	Cell-Cell Contact	KEGG: mmu04514	Monocytes -> AM (At)	0.00466205	Monocytes -> AM
NK cells	AM	Icam1	ITGAL_ITGB2	0.215291	ICAM1_ITGAL_ITGB2	Icam1 - (Itgal+Itgb2)	ICAM	Cell-Cell Contact	KEGG: mmu04514	NK cells -> AM (At)	0.00961075	NK cells -> AM
Neutrophils	Neutrophils	Icam1	ITGAL_ITGB2	0.246224	ICAM1_ITGAL_ITGB2	Icam1 - (Itgal+Itgb2)	ICAM	Cell-Cell Contact	KEGG: mmu04514	Neutrophils -> Neutrophils (At)	0.017226	Neutrophils -> Neutrophils
MoDC	Neutrophils	Icam1	ITGAL_ITGB2	0.239303	ICAM1_ITGAL_ITGB2	Icam1 - (Itgal+Itgb2)	ICAM	Cell-Cell Contact	KEGG: mmu04514	MoDC -> Neutrophils (At)	0.0153169	MoDC -> Neutrophils
NK cells	Neutrophils	Icam1	ITGAL_ITGB2	0.197491	ICAM1_ITGAL_ITGB2	Icam1 - (Itgal+Itgb2)	ICAM	Cell-Cell Contact	KEGG: mmu04514	NK cells -> Neutrophils (At)	0.00632333	NK cells -> Neutrophils
Neutrophils	T cells	Icam1	ITGAL_ITGB2	0.251063	ICAM1_ITGAL_ITGB2	Icam1 - (Itgal+Itgb2)	ICAM	Cell-Cell Contact	KEGG: mmu04514	Neutrophils -> T cells (At)	0.0186286	Neutrophils -> T cells
NK cells	T cells	Icam1	ITGAL_ITGB2	0.200629	ICAM1_ITGAL_ITGB2	Icam1 - (Itgal+Itgb2)	ICAM	Cell-Cell Contact	KEGG: mmu04514	NK cells -> T cells (At)	0.00684439	NK cells -> T cells
Neutrophils	Monocytes	Icam1	ITGAL_ITGB2	0.345423	ICAM1_ITGAL_ITGB2	Icam1 - (Itgal+Itgb2)	ICAM	Cell-Cell Contact	KEGG: mmu04514	Neutrophils -> Monocytes (At)	0.0552991	Neutrophils -> Monocytes
NK cells	Monocytes	Icam1	ITGAL_ITGB2	0.258241	ICAM1_ITGAL_ITGB2	Icam1 - (Itgal+Itgb2)	ICAM	Cell-Cell Contact	KEGG: mmu04514	NK cells -> Monocytes (At)	0.0208095	NK cells -> Monocytes
Neutrophils	cDC	Icam1	ITGAL_ITGB2	0.2432	ICAM1_ITGAL_ITGB2	Icam1 - (Itgal+Itgb2)	ICAM	Cell-Cell Contact	KEGG: mmu04514	Neutrophils -> cDC (At)	0.0163777	Neutrophils -> cDC
NK cells	cDC	Icam1	ITGAL_ITGB2	0.19552	ICAM1_ITGAL_ITGB2	Icam1 - (Itgal+Itgb2)	ICAM	Cell-Cell Contact	KEGG: mmu04514	NK cells -> cDC (At)	0.00600865	NK cells -> cDC
Neutrophils	Plasma cells	Icam1	ITGAL_ITGB2	0.199468	ICAM1_ITGAL_ITGB2	Icam1 - (Itgal+Itgb2)	ICAM	Cell-Cell Contact	KEGG: mmu04514	Neutrophils -> Plasma cells (At)	0.00664862	Neutrophils -> Plasma cells
MoDC	Plasma cells	Icam1	ITGAL_ITGB2	0.194856	ICAM1_ITGAL_ITGB2	Icam1 - (Itgal+Itgb2)	ICAM	Cell-Cell Contact	KEGG: mmu04514	MoDC -> Plasma cells (At)	0.00590475	MoDC -> Plasma cells
AM	NK cells	Icam1	ITGAL_ITGB2	0.213191	ICAM1_ITGAL_ITGB2	Icam1 - (Itgal+Itgb2)	ICAM	Cell-Cell Contact	KEGG: mmu04514	AM -> NK cells (At)	0.00918099	AM -> NK cells
Neutrophils	NK cells	Icam1	ITGAL_ITGB2	0.349939	ICAM1_ITGAL_ITGB2	Icam1 - (Itgal+Itgb2)	ICAM	Cell-Cell Contact	KEGG: mmu04514	Neutrophils -> NK cells (At)	0.057404	Neutrophils -> NK cells
Macrophages	NK cells	Icam1	ITGAL_ITGB2	0.224111	ICAM1_ITGAL_ITGB2	Icam1 - (Itgal+Itgb2)	ICAM	Cell-Cell Contact	KEGG: mmu04514	Macrophages -> NK cells (At)	0.0115384	Macrophages -> NK cells
Monocytes	NK cells	Icam1	ITGAL_ITGB2	0.219744	ICAM1_ITGAL_ITGB2	Icam1 - (Itgal+Itgb2)	ICAM	Cell-Cell Contact	KEGG: mmu04514	Monocytes -> NK cells (At)	0.0105592	Monocytes -> NK cells
MoDC	NK cells	Icam1	ITGAL_ITGB2	0.336637	ICAM1_ITGAL_ITGB2	Icam1 - (Itgal+Itgb2)	ICAM	Cell-Cell Contact	KEGG: mmu04514	MoDC -> NK cells (At)	0.0512746	MoDC -> NK cells
NK cells	NK cells	Icam1	ITGAL_ITGB2	0.260852	ICAM1_ITGAL_ITGB2	Icam1 - (Itgal+Itgb2)	ICAM	Cell-Cell Contact	KEGG: mmu04514	NK cells -> NK cells (At)	0.0216317	NK cells -> NK cells
Neutrophils	pDC	Icam1	ITGAL_ITGB2	0.309389	ICAM1_ITGAL_ITGB2	Icam1 - (Itgal+Itgb2)	ICAM	Cell-Cell Contact	KEGG: mmu04514	Neutrophils -> pDC (At)	0.0394715	Neutrophils -> pDC
NK cells	pDC	Icam1	ITGAL_ITGB2	0.236971	ICAM1_ITGAL_ITGB2	Icam1 - (Itgal+Itgb2)	ICAM	Cell-Cell Contact	KEGG: mmu04514	NK cells -> pDC (At)	0.0146998	NK cells -> pDC
Neutrophils	Monocytes	Icam1	ITGAM_ITGB2	0.249686	ICAM1_ITGAM_ITGB2	Icam1 - (Itgam+Itgb2)	ICAM	Cell-Cell Contact	KEGG: mmu04514	Neutrophils -> Monocytes (Sham)	0.0182238	Neutrophils -> Monocytes
AM	Neutrophils	Icam1	ITGAM_ITGB2	0.174385	ICAM1_ITGAM_ITGB2	Icam1 - (Itgam+Itgb2)	ICAM	Cell-Cell Contact	KEGG: mmu04514	AM -> Neutrophils (At)	0.00323271	AM -> Neutrophils
Neutrophils	Neutrophils	Icam1	ITGAM_ITGB2	0.258437	ICAM1_ITGAM_ITGB2	Icam1 - (Itgam+Itgb2)	ICAM	Cell-Cell Contact	KEGG: mmu04514	Neutrophils -> Neutrophils (At)	0.0208706	Neutrophils -> Neutrophils
Macrophages	Neutrophils	Icam1	ITGAM_ITGB2	0.181674	ICAM1_ITGAM_ITGB2	Icam1 - (Itgam+Itgb2)	ICAM	Cell-Cell Contact	KEGG: mmu04514	Macrophages -> Neutrophils (At)	0.00406903	Macrophages -> Neutrophils
Monocytes	Neutrophils	Icam1	ITGAM_ITGB2	0.178774	ICAM1_ITGAM_ITGB2	Icam1 - (Itgam+Itgb2)	ICAM	Cell-Cell Contact	KEGG: mmu04514	Monocytes -> Neutrophils (At)	0.00372135	Monocytes -> Neutrophils
NK cells	Neutrophils	Icam1	ITGAM_ITGB2	0.205371	ICAM1_ITGAM_ITGB2	Icam1 - (Itgam+Itgb2)	ICAM	Cell-Cell Contact	KEGG: mmu04514	NK cells -> Neutrophils (At)	0.00767922	NK cells -> Neutrophils
pDC	Neutrophils	Icam1	ITGAM_ITGB2	0.177713	ICAM1_ITGAM_ITGB2	Icam1 - (Itgam+Itgb2)	ICAM	Cell-Cell Contact	KEGG: mmu04514	pDC -> Neutrophils (At)	0.00359916	pDC -> Neutrophils
AM	Macrophages	Icam1	ITGAM_ITGB2	0.173945	ICAM1_ITGAM_ITGB2	Icam1 - (Itgam+Itgb2)	ICAM	Cell-Cell Contact	KEGG: mmu04514	AM -> Macrophages (At)	0.00318616	AM -> Macrophages
Neutrophils	Macrophages	Icam1	ITGAM_ITGB2	0.257489	ICAM1_ITGAM_ITGB2	Icam1 - (Itgam+Itgb2)	ICAM	Cell-Cell Contact	KEGG: mmu04514	Neutrophils -> Macrophages (At)	0.0205753	Neutrophils -> Macrophages
Macrophages	Macrophages	Icam1	ITGAM_ITGB2	0.181197	ICAM1_ITGAM_ITGB2	Icam1 - (Itgam+Itgb2)	ICAM	Cell-Cell Contact	KEGG: mmu04514	Macrophages -> Macrophages (At)	0.00401049	Macrophages -> Macrophages
Monocytes	Macrophages	Icam1	ITGAM_ITGB2	0.178311	ICAM1_ITGAM_ITGB2	Icam1 - (Itgam+Itgb2)	ICAM	Cell-Cell Contact	KEGG: mmu04514	Monocytes -> Macrophages (At)	0.0036678	Monocytes -> Macrophages
NK cells	Macrophages	Icam1	ITGAM_ITGB2	0.204764	ICAM1_ITGAM_ITGB2	Icam1 - (Itgam+Itgb2)	ICAM	Cell-Cell Contact	KEGG: mmu04514	NK cells -> Macrophages (At)	0.00756913	NK cells -> Macrophages
pDC	Macrophages	Icam1	ITGAM_ITGB2	0.177256	ICAM1_ITGAM_ITGB2	Icam1 - (Itgam+Itgb2)	ICAM	Cell-Cell Contact	KEGG: mmu04514	pDC -> Macrophages (At)	0.00354736	pDC -> Macrophages
Neutrophils	Monocytes	Icam1	ITGAM_ITGB2	0.335142	ICAM1_ITGAM_ITGB2	Icam1 - (Itgam+Itgb2)	ICAM	Cell-Cell Contact	KEGG: mmu04514	Neutrophils -> Monocytes (At)	0.0505996	Neutrophils -> Monocytes
NK cells	Monocytes	Icam1	ITGAM_ITGB2	0.252254	ICAM1_ITGAM_ITGB2	Icam1 - (Itgam+Itgb2)	ICAM	Cell-Cell Contact	KEGG: mmu04514	NK cells -> Monocytes (At)	0.0189821	NK cells -> Monocytes
pDC	Monocytes	Icam1	ITGAM_ITGB2	0.212044	ICAM1_ITGAM_ITGB2	Icam1 - (Itgam+Itgb2)	ICAM	Cell-Cell Contact	KEGG: mmu04514	pDC -> Monocytes (At)	0.00895088	pDC -> Monocytes
Neutrophils	AM	Icam1	ITGAX_ITGB2	0.229039	ICAM1_ITGAX_ITGB2	Icam1 - (Itgax+Itgb2)	ICAM	Cell-Cell Contact	PMID: 16252253	Neutrophils -> AM (Sham)	0.0127012	Neutrophils -> AM
Neutrophils	cDC	Icam1	ITGAX_ITGB2	0.218433	ICAM1_ITGAX_ITGB2	Icam1 - (Itgax+Itgb2)	ICAM	Cell-Cell Contact	PMID: 16252253	Neutrophils -> cDC (Sham)	0.0102747	Neutrophils -> cDC
Neutrophils	AM	Icam1	ITGAX_ITGB2	0.335127	ICAM1_ITGAX_ITGB2	Icam1 - (Itgax+Itgb2)	ICAM	Cell-Cell Contact	PMID: 16252253	Neutrophils -> AM (At)	0.0505928	Neutrophils -> AM
NK cells	AM	Icam1	ITGAX_ITGB2	0.252245	ICAM1_ITGAX_ITGB2	Icam1 - (Itgax+Itgb2)	ICAM	Cell-Cell Contact	PMID: 16252253	NK cells -> AM (At)	0.0189795	NK cells -> AM
AM	Macrophages	Icam1	ITGAX_ITGB2	0.195464	ICAM1_ITGAX_ITGB2	Icam1 - (Itgax+Itgb2)	ICAM	Cell-Cell Contact	PMID: 16252253	AM -> Macrophages (At)	0.00599971	AM -> Macrophages
Neutrophils	Macrophages	Icam1	ITGAX_ITGB2	0.30618	ICAM1_ITGAX_ITGB2	Icam1 - (Itgax+Itgb2)	ICAM	Cell-Cell Contact	PMID: 16252253	Neutrophils -> Macrophages (At)	0.0381566	Neutrophils -> Macrophages
Monocytes	Macrophages	Icam1	ITGAX_ITGB2	0.200977	ICAM1_ITGAX_ITGB2	Icam1 - (Itgax+Itgb2)	ICAM	Cell-Cell Contact	PMID: 16252253	Monocytes -> Macrophages (At)	0.00690371	Monocytes -> Macrophages
NK cells	Macrophages	Icam1	ITGAX_ITGB2	0.235037	ICAM1_ITGAX_ITGB2	Icam1 - (Itgax+Itgb2)	ICAM	Cell-Cell Contact	PMID: 16252253	NK cells -> Macrophages (At)	0.0141979	NK cells -> Macrophages
Neutrophils	cDC	Icam1	ITGAX_ITGB2	0.284138	ICAM1_ITGAX_ITGB2	Icam1 - (Itgax+Itgb2)	ICAM	Cell-Cell Contact	PMID: 16252253	Neutrophils -> cDC (At)	0.0296166	Neutrophils -> cDC
NK cells	cDC	Icam1	ITGAX_ITGB2	0.221554	ICAM1_ITGAX_ITGB2	Icam1 - (Itgax+Itgb2)	ICAM	Cell-Cell Contact	PMID: 16252253	NK cells -> cDC (At)	0.0109592	NK cells -> cDC
Neutrophils	Monocytes	Icam1	Itgal	0.270483	ICAM1_ITGAL	Icam1 - Itgal	ICAM	Cell-Cell Contact	PMID: 23602662	Neutrophils -> Monocytes (Sham)	0.0247957	Neutrophils -> Monocytes
MoDC	NK cells	Icam1	Itgal	0.285731	ICAM1_ITGAL	Icam1 - Itgal	ICAM	Cell-Cell Contact	PMID: 23602662	MoDC -> NK cells (Sham)	0.0302034	MoDC -> NK cells
Neutrophils	AM	Icam1	Itgal	0.225559	ICAM1_ITGAL	Icam1 - Itgal	ICAM	Cell-Cell Contact	PMID: 23602662	Neutrophils -> AM (At)	0.0118737	Neutrophils -> AM
Macrophages	AM	Icam1	Itgal	0.164589	ICAM1_ITGAL	Icam1 - Itgal	ICAM	Cell-Cell Contact	PMID: 23602662	Macrophages -> AM (At)	0.00229795	Macrophages -> AM
NK cells	AM	Icam1	Itgal	0.183856	ICAM1_ITGAL	Icam1 - Itgal	ICAM	Cell-Cell Contact	PMID: 23602662	NK cells -> AM (At)	0.00434362	NK cells -> AM
Neutrophils	Neutrophils	Icam1	Itgal	0.234269	ICAM1_ITGAL	Icam1 - Itgal	ICAM	Cell-Cell Contact	PMID: 23602662	Neutrophils -> Neutrophils (At)	0.0140013	Neutrophils -> Neutrophils
Macrophages	Neutrophils	Icam1	Itgal	0.169228	ICAM1_ITGAL	Icam1 - Itgal	ICAM	Cell-Cell Contact	PMID: 23602662	Macrophages -> Neutrophils (At)	0.00271443	Macrophages -> Neutrophils
Monocytes	Neutrophils	Icam1	Itgal	0.166705	ICAM1_ITGAL	Icam1 - Itgal	ICAM	Cell-Cell Contact	PMID: 23602662	Monocytes -> Neutrophils (At)	0.00248221	Monocytes -> Neutrophils
cDC	Neutrophils	Icam1	Itgal	0.165252	ICAM1_ITGAL	Icam1 - Itgal	ICAM	Cell-Cell Contact	PMID: 23602662	cDC -> Neutrophils (At)	0.00235461	cDC -> Neutrophils
MoDC	Neutrophils	Icam1	Itgal	0.227976	ICAM1_ITGAL	Icam1 - Itgal	ICAM	Cell-Cell Contact	PMID: 23602662	MoDC -> Neutrophils (At)	0.0124451	MoDC -> Neutrophils
NK cells	Neutrophils	Icam1	Itgal	0.189651	ICAM1_ITGAL	Icam1 - Itgal	ICAM	Cell-Cell Contact	PMID: 23602662	NK cells -> Neutrophils (At)	0.00512896	NK cells -> Neutrophils
AM	T cells	Icam1	Itgal	0.171744	ICAM1_ITGAL	Icam1 - Itgal	ICAM	Cell-Cell Contact	PMID: 23602662	AM -> T cells (At)	0.00295988	AM -> T cells
Neutrophils	T cells	Icam1	Itgal	0.252775	ICAM1_ITGAL	Icam1 - Itgal	ICAM	Cell-Cell Contact	PMID: 23602662	Neutrophils -> T cells (At)	0.0191378	Neutrophils -> T cells
Macrophages	T cells	Icam1	Itgal	0.178813	ICAM1_ITGAL	Icam1 - Itgal	ICAM	Cell-Cell Contact	PMID: 23602662	Macrophages -> T cells (At)	0.00372589	Macrophages -> T cells
Monocytes	T cells	Icam1	Itgal	0.176001	ICAM1_ITGAL	Icam1 - Itgal	ICAM	Cell-Cell Contact	PMID: 23602662	Monocytes -> T cells (At)	0.00340743	Monocytes -> T cells
cDC	T cells	Icam1	Itgal	0.174382	ICAM1_ITGAL	Icam1 - Itgal	ICAM	Cell-Cell Contact	PMID: 23602662	cDC -> T cells (At)	0.00323243	cDC -> T cells
NK cells	T cells	Icam1	Itgal	0.201734	ICAM1_ITGAL	Icam1 - Itgal	ICAM	Cell-Cell Contact	PMID: 23602662	NK cells -> T cells (At)	0.00703378	NK cells -> T cells
Neutrophils	Monocytes	Icam1	Itgal	0.345985	ICAM1_ITGAL	Icam1 - Itgal	ICAM	Cell-Cell Contact	PMID: 23602662	Neutrophils -> Monocytes (At)	0.0555594	Neutrophils -> Monocytes
NK cells	Monocytes	Icam1	Itgal	0.258566	ICAM1_ITGAL	Icam1 - Itgal	ICAM	Cell-Cell Contact	PMID: 23602662	NK cells -> Monocytes (At)	0.020911	NK cells -> Monocytes
pDC	Monocytes	Icam1	Itgal	0.216535	ICAM1_ITGAL	Icam1 - Itgal	ICAM	Cell-Cell Contact	PMID: 23602662	pDC -> Monocytes (At)	0.00987071	pDC -> Monocytes
Neutrophils	cDC	Icam1	Itgal	0.207333	ICAM1_ITGAL	Icam1 - Itgal	ICAM	Cell-Cell Contact	PMID: 23602662	Neutrophils -> cDC (At)	0.00804143	Neutrophils -> cDC
MoDC	cDC	Icam1	Itgal	0.202362	ICAM1_ITGAL	Icam1 - Itgal	ICAM	Cell-Cell Contact	PMID: 23602662	MoDC -> cDC (At)	0.00714285	MoDC -> cDC
Neutrophils	Plasma cells	Icam1	Itgal	0.190914	ICAM1_ITGAL	Icam1 - Itgal	ICAM	Cell-Cell Contact	PMID: 23602662	Neutrophils -> Plasma cells (At)	0.0053111	Neutrophils -> Plasma cells
AM	NK cells	Icam1	Itgal	0.21227	ICAM1_ITGAL	Icam1 - Itgal	ICAM	Cell-Cell Contact	PMID: 23602662	AM -> NK cells (At)	0.00899603	AM -> NK cells
Neutrophils	NK cells	Icam1	Itgal	0.347583	ICAM1_ITGAL	Icam1 - Itgal	ICAM	Cell-Cell Contact	PMID: 23602662	Neutrophils -> NK cells (At)	0.0563027	Neutrophils -> NK cells
Macrophages	NK cells	Icam1	Itgal	0.223096	ICAM1_ITGAL	Icam1 - Itgal	ICAM	Cell-Cell Contact	PMID: 23602662	Macrophages -> NK cells (At)	0.0113064	Macrophages -> NK cells
Monocytes	NK cells	Icam1	Itgal	0.218767	ICAM1_ITGAL	Icam1 - Itgal	ICAM	Cell-Cell Contact	PMID: 23602662	Monocytes -> NK cells (At)	0.0103468	Monocytes -> NK cells
MoDC	NK cells	Icam1	Itgal	0.334442	ICAM1_ITGAL	Icam1 - Itgal	ICAM	Cell-Cell Contact	PMID: 23602662	MoDC -> NK cells (At)	0.0502846	MoDC -> NK cells
NK cells	NK cells	Icam1	Itgal	0.259491	ICAM1_ITGAL	Icam1 - Itgal	ICAM	Cell-Cell Contact	PMID: 23602662	NK cells -> NK cells (At)	0.0212012	NK cells -> NK cells
pDC	NK cells	Icam1	Itgal	0.217191	ICAM1_ITGAL	Icam1 - Itgal	ICAM	Cell-Cell Contact	PMID: 23602662	pDC -> NK cells (At)	0.0100092	pDC -> NK cells
Neutrophils	pDC	Icam1	Itgal	0.293446	ICAM1_ITGAL	Icam1 - Itgal	ICAM	Cell-Cell Contact	PMID: 23602662	Neutrophils -> pDC (At)	0.0331146	Neutrophils -> pDC
NK cells	pDC	Icam1	Itgal	0.22729	ICAM1_ITGAL	Icam1 - Itgal	ICAM	Cell-Cell Contact	PMID: 23602662	NK cells -> pDC (At)	0.0122814	NK cells -> pDC
Neutrophils	Monocytes	Icam1	Spn	0.233797	ICAM1_SPN	Icam1 - Spn	ICAM	Cell-Cell Contact	PMID: 1683685	Neutrophils -> Monocytes (Sham)	0.0138812	Neutrophils -> Monocytes
Neutrophils	NK cells	Icam1	Spn	0.193347	ICAM1_SPN	Icam1 - Spn	ICAM	Cell-Cell Contact	PMID: 1683685	Neutrophils -> NK cells (Sham)	0.00567288	Neutrophils -> NK cells
AM	T cells	Icam1	Spn	0.168997	ICAM1_SPN	Icam1 - Spn	ICAM	Cell-Cell Contact	PMID: 1683685	AM -> T cells (At)	0.00269253	AM -> T cells
Neutrophils	T cells	Icam1	Spn	0.246957	ICAM1_SPN	Icam1 - Spn	ICAM	Cell-Cell Contact	PMID: 1683685	Neutrophils -> T cells (At)	0.0174347	Neutrophils -> T cells
Macrophages	T cells	Icam1	Spn	0.175838	ICAM1_SPN	Icam1 - Spn	ICAM	Cell-Cell Contact	PMID: 1683685	Macrophages -> T cells (At)	0.00338958	Macrophages -> T cells
Monocytes	T cells	Icam1	Spn	0.173117	ICAM1_SPN	Icam1 - Spn	ICAM	Cell-Cell Contact	PMID: 1683685	Monocytes -> T cells (At)	0.00309977	Monocytes -> T cells
NK cells	T cells	Icam1	Spn	0.197968	ICAM1_SPN	Icam1 - Spn	ICAM	Cell-Cell Contact	PMID: 1683685	NK cells -> T cells (At)	0.0064008	NK cells -> T cells
pDC	T cells	Icam1	Spn	0.172122	ICAM1_SPN	Icam1 - Spn	ICAM	Cell-Cell Contact	PMID: 1683685	pDC -> T cells (At)	0.00299793	pDC -> T cells
Neutrophils	Monocytes	Icam1	Spn	0.252671	ICAM1_SPN	Icam1 - Spn	ICAM	Cell-Cell Contact	PMID: 1683685	Neutrophils -> Monocytes (At)	0.0191066	Neutrophils -> Monocytes
NK cells	Monocytes	Icam1	Spn	0.201667	ICAM1_SPN	Icam1 - Spn	ICAM	Cell-Cell Contact	PMID: 1683685	NK cells -> Monocytes (At)	0.00702218	NK cells -> Monocytes
pDC	Monocytes	Icam1	Spn	0.174922	ICAM1_SPN	Icam1 - Spn	ICAM	Cell-Cell Contact	PMID: 1683685	pDC -> Monocytes (At)	0.00329006	pDC -> Monocytes
Neutrophils	NK cells	Icam1	Spn	0.24702	ICAM1_SPN	Icam1 - Spn	ICAM	Cell-Cell Contact	PMID: 1683685	Neutrophils -> NK cells (At)	0.0174527	Neutrophils -> NK cells
NK cells	NK cells	Icam1	Spn	0.198009	ICAM1_SPN	Icam1 - Spn	ICAM	Cell-Cell Contact	PMID: 1683685	NK cells -> NK cells (At)	0.0064075	NK cells -> NK cells
pDC	NK cells	Icam1	Spn	0.172153	ICAM1_SPN	Icam1 - Spn	ICAM	Cell-Cell Contact	PMID: 1683685	pDC -> NK cells (At)	0.00300108	pDC -> NK cells
Neutrophils	pDC	Icam1	Spn	0.239119	ICAM1_SPN	Icam1 - Spn	ICAM	Cell-Cell Contact	PMID: 1683685	Neutrophils -> pDC (At)	0.0152676	Neutrophils -> pDC
NK cells	pDC	Icam1	Spn	0.192847	ICAM1_SPN	Icam1 - Spn	ICAM	Cell-Cell Contact	PMID: 1683685	NK cells -> pDC (At)	0.00559739	NK cells -> pDC
cDC	T cells	Icosl	Cd28	0.20212	ICOSL_CD28	Icosl - Cd28	ICOS	Cell-Cell Contact	KEGG: mmu04514	cDC -> T cells (Sham)	0.00710078	cDC -> T cells
MoDC	T cells	Icosl	Cd28	0.273121	ICOSL_CD28	Icosl - Cd28	ICOS	Cell-Cell Contact	KEGG: mmu04514	MoDC -> T cells (Sham)	0.0256972	MoDC -> T cells
cDC	T cells	Icosl	Cd28	0.204355	ICOSL_CD28	Icosl - Cd28	ICOS	Cell-Cell Contact	KEGG: mmu04514	cDC -> T cells (At)	0.0074956	cDC -> T cells
MoDC	T cells	Icosl	Cd28	0.287886	ICOSL_CD28	Icosl - Cd28	ICOS	Cell-Cell Contact	KEGG: mmu04514	MoDC -> T cells (At)	0.0310052	MoDC -> T cells
cDC	NK cells	Icosl	Cd28	0.163299	ICOSL_CD28	Icosl - Cd28	ICOS	Cell-Cell Contact	KEGG: mmu04514	cDC -> NK cells (At)	0.00219022	cDC -> NK cells
MoDC	NK cells	Icosl	Cd28	0.213356	ICOSL_CD28	Icosl - Cd28	ICOS	Cell-Cell Contact	KEGG: mmu04514	MoDC -> NK cells (At)	0.00921423	MoDC -> NK cells
cDC	T cells	Icosl	Ctla4	0.209266	ICOSL_CTLA4	Icosl - Ctla4	ICOS	Cell-Cell Contact	KEGG: mmu04514	cDC -> T cells (At)	0.00840776	cDC -> T cells
MoDC	T cells	Icosl	Ctla4	0.297474	ICOSL_CTLA4	Icosl - Ctla4	ICOS	Cell-Cell Contact	KEGG: mmu04514	MoDC -> T cells (At)	0.0346783	MoDC -> T cells
cDC	T cells	Icosl	Icos	0.173367	ICOSL_ICOS	Icosl - Icos	ICOS	Cell-Cell Contact	PMID: 23954143	cDC -> T cells (Sham)	0.00312564	cDC -> T cells
MoDC	T cells	Icosl	Icos	0.223644	ICOSL_ICOS	Icosl - Icos	ICOS	Cell-Cell Contact	PMID: 23954143	MoDC -> T cells (Sham)	0.0114313	MoDC -> T cells
cDC	T cells	Icosl	Icos	0.209426	ICOSL_ICOS	Icosl - Icos	ICOS	Cell-Cell Contact	PMID: 23954143	cDC -> T cells (At)	0.00843845	cDC -> T cells
MoDC	T cells	Icosl	Icos	0.297788	ICOSL_ICOS	Icosl - Icos	ICOS	Cell-Cell Contact	PMID: 23954143	MoDC -> T cells (At)	0.0348015	MoDC -> T cells
T cells	AM	Ifng	IFNGR1_IFNGR2	0.169488	IFNG_IFNGR1_IFNGR2	Ifng - (Ifngr1+Ifngr2)	IFN-II	Secreted Signaling	KEGG: mmu04060	T cells -> AM (At)	0.0027391	T cells -> AM
NK cells	AM	Ifng	IFNGR1_IFNGR2	0.148075	IFNG_IFNGR1_IFNGR2	Ifng - (Ifngr1+Ifngr2)	IFN-II	Secreted Signaling	KEGG: mmu04060	NK cells -> AM (At)	0.00116698	NK cells -> AM
T cells	Macrophages	Ifng	IFNGR1_IFNGR2	0.195577	IFNG_IFNGR1_IFNGR2	Ifng - (Ifngr1+Ifngr2)	IFN-II	Secreted Signaling	KEGG: mmu04060	T cells -> Macrophages (At)	0.00601752	T cells -> Macrophages
NK cells	Macrophages	Ifng	IFNGR1_IFNGR2	0.167661	IFNG_IFNGR1_IFNGR2	Ifng - (Ifngr1+Ifngr2)	IFN-II	Secreted Signaling	KEGG: mmu04060	NK cells -> Macrophages (At)	0.00256858	NK cells -> Macrophages
T cells	Monocytes	Ifng	IFNGR1_IFNGR2	0.202985	IFNG_IFNGR1_IFNGR2	Ifng - (Ifngr1+Ifngr2)	IFN-II	Secreted Signaling	KEGG: mmu04060	T cells -> Monocytes (At)	0.00725206	T cells -> Monocytes
NK cells	Monocytes	Ifng	IFNGR1_IFNGR2	0.173098	IFNG_IFNGR1_IFNGR2	Ifng - (Ifngr1+Ifngr2)	IFN-II	Secreted Signaling	KEGG: mmu04060	NK cells -> Monocytes (At)	0.00309775	NK cells -> Monocytes
T cells	cDC	Ifng	IFNGR1_IFNGR2	0.18812	IFNG_IFNGR1_IFNGR2	Ifng - (Ifngr1+Ifngr2)	IFN-II	Secreted Signaling	KEGG: mmu04060	T cells -> cDC (At)	0.00491351	T cells -> cDC
NK cells	cDC	Ifng	IFNGR1_IFNGR2	0.162134	IFNG_IFNGR1_IFNGR2	Ifng - (Ifngr1+Ifngr2)	IFN-II	Secreted Signaling	KEGG: mmu04060	NK cells -> cDC (At)	0.002096	NK cells -> cDC
Macrophages	NK cells	Il18	IL18R1_IL18RAP	0.169466	IL18_IL18R1_IL18RAP	Il18 - (Il18r1+Il18rap)	IL1	Secreted Signaling	KEGG: mmu04060	Macrophages -> NK cells (At)	0.00273698	Macrophages -> NK cells
cDC	NK cells	Il18	IL18R1_IL18RAP	0.166529	IL18_IL18R1_IL18RAP	Il18 - (Il18r1+Il18rap)	IL1	Secreted Signaling	KEGG: mmu04060	cDC -> NK cells (At)	0.00246652	cDC -> NK cells
Neutrophils	Neutrophils	Il1a	Il1r2	0.270456	IL1A_IL1R2	Il1a - Il1r2	IL1	Secreted Signaling	KEGG: mmu04060	Neutrophils -> Neutrophils (Sham)	0.0247863	Neutrophils -> Neutrophils
Neutrophils	Neutrophils	Il1a	Il1r2	0.312573	IL1A_IL1R2	Il1a - Il1r2	IL1	Secreted Signaling	KEGG: mmu04060	Neutrophils -> Neutrophils (At)	0.0407928	Neutrophils -> Neutrophils
AM	Neutrophils	Il1b	Il1r2	0.34071	IL1B_IL1R2	Il1b - Il1r2	IL1	Secreted Signaling	KEGG: mmu04060	AM -> Neutrophils (Sham)	0.0531282	AM -> Neutrophils
AM	Neutrophils	Il1b	Il1r2	0.368233	IL1B_IL1R2	Il1b - Il1r2	IL1	Secreted Signaling	KEGG: mmu04060	AM -> Neutrophils (At)	0.0661604	AM -> Neutrophils
Plasma cells	Neutrophils	Il1b	Il1r2	0.300821	IL1B_IL1R2	Il1b - Il1r2	IL1	Secreted Signaling	KEGG: mmu04060	Plasma cells -> Neutrophils (At)	0.0359998	Plasma cells -> Neutrophils
NK cells	Neutrophils	Il1b	Il1r2	0.260256	IL1B_IL1R2	Il1b - Il1r2	IL1	Secreted Signaling	KEGG: mmu04060	NK cells -> Neutrophils (At)	0.0214427	NK cells -> Neutrophils
pDC	Neutrophils	Il1b	Il1r2	0.241811	IL1B_IL1R2	Il1b - Il1r2	IL1	Secreted Signaling	KEGG: mmu04060	pDC -> Neutrophils (At)	0.0159952	pDC -> Neutrophils
Macrophages	Macrophages	ITGA4_ITGB1	Vcam1	0.186198	ITGA4_ITGB1_VCAM1	Itga4 - (Itgb1+Vcam1)	VCAM	Cell-Cell Contact	KEGG: mmu04514	Macrophages -> Macrophages (At)	0.00465122	Macrophages -> Macrophages
T cells	Macrophages	ITGA4_ITGB1	Vcam1	0.18306	ITGA4_ITGB1_VCAM1	Itga4 - (Itgb1+Vcam1)	VCAM	Cell-Cell Contact	KEGG: mmu04514	T cells -> Macrophages (At)	0.00424213	T cells -> Macrophages
Monocytes	Macrophages	ITGA4_ITGB1	Vcam1	0.225781	ITGA4_ITGB1_VCAM1	Itga4 - (Itgb1+Vcam1)	VCAM	Cell-Cell Contact	KEGG: mmu04514	Monocytes -> Macrophages (At)	0.0119255	Monocytes -> Macrophages
cDC	Macrophages	ITGA4_ITGB1	Vcam1	0.202477	ITGA4_ITGB1_VCAM1	Itga4 - (Itgb1+Vcam1)	VCAM	Cell-Cell Contact	KEGG: mmu04514	cDC -> Macrophages (At)	0.00716297	cDC -> Macrophages
Plasma cells	Macrophages	ITGA4_ITGB1	Vcam1	0.156113	ITGA4_ITGB1_VCAM1	Itga4 - (Itgb1+Vcam1)	VCAM	Cell-Cell Contact	KEGG: mmu04514	Plasma cells -> Macrophages (At)	0.00165222	Plasma cells -> Macrophages
MoDC	Macrophages	ITGA4_ITGB1	Vcam1	0.242056	ITGA4_ITGB1_VCAM1	Itga4 - (Itgb1+Vcam1)	VCAM	Cell-Cell Contact	KEGG: mmu04514	MoDC -> Macrophages (At)	0.0160625	MoDC -> Macrophages
NK cells	Macrophages	ITGA4_ITGB1	Vcam1	0.231256	ITGA4_ITGB1_VCAM1	Itga4 - (Itgb1+Vcam1)	VCAM	Cell-Cell Contact	KEGG: mmu04514	NK cells -> Macrophages (At)	0.013244	NK cells -> Macrophages
pDC	Macrophages	ITGA4_ITGB1	Vcam1	0.168822	ITGA4_ITGB1_VCAM1	Itga4 - (Itgb1+Vcam1)	VCAM	Cell-Cell Contact	KEGG: mmu04514	pDC -> Macrophages (At)	0.00267613	pDC -> Macrophages
T cells	Macrophages	ITGA4_ITGB7	Vcam1	0.201565	ITGA4_ITGB7_VCAM1	Itga4 - (Itgb7+Vcam1)	VCAM	Cell-Cell Contact	KEGG: mmu04514	T cells -> Macrophages (At)	0.00700475	T cells -> Macrophages
Monocytes	Macrophages	ITGA4_ITGB7	Vcam1	0.192389	ITGA4_ITGB7_VCAM1	Itga4 - (Itgb7+Vcam1)	VCAM	Cell-Cell Contact	KEGG: mmu04514	Monocytes -> Macrophages (At)	0.00552877	Monocytes -> Macrophages
cDC	Macrophages	ITGA4_ITGB7	Vcam1	0.202697	ITGA4_ITGB7_VCAM1	Itga4 - (Itgb7+Vcam1)	VCAM	Cell-Cell Contact	KEGG: mmu04514	cDC -> Macrophages (At)	0.00720153	cDC -> Macrophages
NK cells	Macrophages	ITGA4_ITGB7	Vcam1	0.20292	ITGA4_ITGB7_VCAM1	Itga4 - (Itgb7+Vcam1)	VCAM	Cell-Cell Contact	KEGG: mmu04514	NK cells -> Macrophages (At)	0.00724068	NK cells -> Macrophages
pDC	Macrophages	ITGA4_ITGB7	Vcam1	0.190793	ITGA4_ITGB7_VCAM1	Itga4 - (Itgb7+Vcam1)	VCAM	Cell-Cell Contact	KEGG: mmu04514	pDC -> Macrophages (At)	0.00529348	pDC -> Macrophages
AM	T cells	ITGAL_ITGB2	Cd226	0.205893	ITGB2_CD226	Itgb2 - Cd226	ITGAL-ITGB2	Cell-Cell Contact	KEGG: mmu04514	AM -> T cells (At)	0.00777465	AM -> T cells
Neutrophils	T cells	ITGAL_ITGB2	Cd226	0.189532	ITGB2_CD226	Itgb2 - Cd226	ITGAL-ITGB2	Cell-Cell Contact	KEGG: mmu04514	Neutrophils -> T cells (At)	0.00511203	Neutrophils -> T cells
T cells	T cells	ITGAL_ITGB2	Cd226	0.192423	ITGB2_CD226	Itgb2 - Cd226	ITGAL-ITGB2	Cell-Cell Contact	KEGG: mmu04514	T cells -> T cells (At)	0.00553384	T cells -> T cells
Monocytes	T cells	ITGAL_ITGB2	Cd226	0.244966	ITGB2_CD226	Itgb2 - Cd226	ITGAL-ITGB2	Cell-Cell Contact	KEGG: mmu04514	Monocytes -> T cells (At)	0.0168703	Monocytes -> T cells
cDC	T cells	ITGAL_ITGB2	Cd226	0.187714	ITGB2_CD226	Itgb2 - Cd226	ITGAL-ITGB2	Cell-Cell Contact	KEGG: mmu04514	cDC -> T cells (At)	0.00485734	cDC -> T cells
Plasma cells	T cells	ITGAL_ITGB2	Cd226	0.160367	ITGB2_CD226	Itgb2 - Cd226	ITGAL-ITGB2	Cell-Cell Contact	KEGG: mmu04514	Plasma cells -> T cells (At)	0.00195825	Plasma cells -> T cells
NK cells	T cells	ITGAL_ITGB2	Cd226	0.247323	ITGB2_CD226	Itgb2 - Cd226	ITGAL-ITGB2	Cell-Cell Contact	KEGG: mmu04514	NK cells -> T cells (At)	0.0175397	NK cells -> T cells
pDC	T cells	ITGAL_ITGB2	Cd226	0.225685	ITGB2_CD226	Itgb2 - Cd226	ITGAL-ITGB2	Cell-Cell Contact	KEGG: mmu04514	pDC -> T cells (At)	0.0119032	pDC -> T cells
Monocytes	Neutrophils	ITGAL_ITGB2	Icam1	0.267272	ITGB2_ICAM1	Itgb2 - Icam1	ITGAL-ITGB2	Cell-Cell Contact	KEGG: mmu04514	Monocytes -> Neutrophils (Sham)	0.0237183	Monocytes -> Neutrophils
NK cells	MoDC	ITGAL_ITGB2	Icam1	0.302867	ITGB2_ICAM1	Itgb2 - Icam1	ITGAL-ITGB2	Cell-Cell Contact	KEGG: mmu04514	NK cells -> MoDC (Sham)	0.0368175	NK cells -> MoDC
NK cells	AM	ITGAL_ITGB2	Icam1	0.213191	ITGB2_ICAM1	Itgb2 - Icam1	ITGAL-ITGB2	Cell-Cell Contact	KEGG: mmu04514	NK cells -> AM (At)	0.00918099	NK cells -> AM
AM	Neutrophils	ITGAL_ITGB2	Icam1	0.274094	ITGB2_ICAM1	Itgb2 - Icam1	ITGAL-ITGB2	Cell-Cell Contact	KEGG: mmu04514	AM -> Neutrophils (At)	0.026033	AM -> Neutrophils
Neutrophils	Neutrophils	ITGAL_ITGB2	Icam1	0.246224	ITGB2_ICAM1	Itgb2 - Icam1	ITGAL-ITGB2	Cell-Cell Contact	KEGG: mmu04514	Neutrophils -> Neutrophils (At)	0.017226	Neutrophils -> Neutrophils
T cells	Neutrophils	ITGAL_ITGB2	Icam1	0.251063	ITGB2_ICAM1	Itgb2 - Icam1	ITGAL-ITGB2	Cell-Cell Contact	KEGG: mmu04514	T cells -> Neutrophils (At)	0.0186286	T cells -> Neutrophils
Monocytes	Neutrophils	ITGAL_ITGB2	Icam1	0.345423	ITGB2_ICAM1	Itgb2 - Icam1	ITGAL-ITGB2	Cell-Cell Contact	KEGG: mmu04514	Monocytes -> Neutrophils (At)	0.0552991	Monocytes -> Neutrophils
cDC	Neutrophils	ITGAL_ITGB2	Icam1	0.2432	ITGB2_ICAM1	Itgb2 - Icam1	ITGAL-ITGB2	Cell-Cell Contact	KEGG: mmu04514	cDC -> Neutrophils (At)	0.0163777	cDC -> Neutrophils
Plasma cells	Neutrophils	ITGAL_ITGB2	Icam1	0.199468	ITGB2_ICAM1	Itgb2 - Icam1	ITGAL-ITGB2	Cell-Cell Contact	KEGG: mmu04514	Plasma cells -> Neutrophils (At)	0.00664862	Plasma cells -> Neutrophils
NK cells	Neutrophils	ITGAL_ITGB2	Icam1	0.349939	ITGB2_ICAM1	Itgb2 - Icam1	ITGAL-ITGB2	Cell-Cell Contact	KEGG: mmu04514	NK cells -> Neutrophils (At)	0.057404	NK cells -> Neutrophils
pDC	Neutrophils	ITGAL_ITGB2	Icam1	0.309389	ITGB2_ICAM1	Itgb2 - Icam1	ITGAL-ITGB2	Cell-Cell Contact	KEGG: mmu04514	pDC -> Neutrophils (At)	0.0394715	pDC -> Neutrophils
AM	Macrophages	ITGAL_ITGB2	Icam1	0.189427	ITGB2_ICAM1	Itgb2 - Icam1	ITGAL-ITGB2	Cell-Cell Contact	KEGG: mmu04514	AM -> Macrophages (At)	0.00509717	AM -> Macrophages
NK cells	Macrophages	ITGAL_ITGB2	Icam1	0.224111	ITGB2_ICAM1	Itgb2 - Icam1	ITGAL-ITGB2	Cell-Cell Contact	KEGG: mmu04514	NK cells -> Macrophages (At)	0.0115384	NK cells -> Macrophages
AM	Monocytes	ITGAL_ITGB2	Icam1	0.186279	ITGB2_ICAM1	Itgb2 - Icam1	ITGAL-ITGB2	Cell-Cell Contact	KEGG: mmu04514	AM -> Monocytes (At)	0.00466205	AM -> Monocytes
NK cells	Monocytes	ITGAL_ITGB2	Icam1	0.219744	ITGB2_ICAM1	Itgb2 - Icam1	ITGAL-ITGB2	Cell-Cell Contact	KEGG: mmu04514	NK cells -> Monocytes (At)	0.0105592	NK cells -> Monocytes
Neutrophils	MoDC	ITGAL_ITGB2	Icam1	0.239303	ITGB2_ICAM1	Itgb2 - Icam1	ITGAL-ITGB2	Cell-Cell Contact	KEGG: mmu04514	Neutrophils -> MoDC (At)	0.0153169	Neutrophils -> MoDC
Plasma cells	MoDC	ITGAL_ITGB2	Icam1	0.194856	ITGB2_ICAM1	Itgb2 - Icam1	ITGAL-ITGB2	Cell-Cell Contact	KEGG: mmu04514	Plasma cells -> MoDC (At)	0.00590475	Plasma cells -> MoDC
NK cells	MoDC	ITGAL_ITGB2	Icam1	0.336637	ITGB2_ICAM1	Itgb2 - Icam1	ITGAL-ITGB2	Cell-Cell Contact	KEGG: mmu04514	NK cells -> MoDC (At)	0.0512746	NK cells -> MoDC
AM	NK cells	ITGAL_ITGB2	Icam1	0.215291	ITGB2_ICAM1	Itgb2 - Icam1	ITGAL-ITGB2	Cell-Cell Contact	KEGG: mmu04514	AM -> NK cells (At)	0.00961075	AM -> NK cells
Neutrophils	NK cells	ITGAL_ITGB2	Icam1	0.197491	ITGB2_ICAM1	Itgb2 - Icam1	ITGAL-ITGB2	Cell-Cell Contact	KEGG: mmu04514	Neutrophils -> NK cells (At)	0.00632333	Neutrophils -> NK cells
T cells	NK cells	ITGAL_ITGB2	Icam1	0.200629	ITGB2_ICAM1	Itgb2 - Icam1	ITGAL-ITGB2	Cell-Cell Contact	KEGG: mmu04514	T cells -> NK cells (At)	0.00684439	T cells -> NK cells
Monocytes	NK cells	ITGAL_ITGB2	Icam1	0.258241	ITGB2_ICAM1	Itgb2 - Icam1	ITGAL-ITGB2	Cell-Cell Contact	KEGG: mmu04514	Monocytes -> NK cells (At)	0.0208095	Monocytes -> NK cells
cDC	NK cells	ITGAL_ITGB2	Icam1	0.19552	ITGB2_ICAM1	Itgb2 - Icam1	ITGAL-ITGB2	Cell-Cell Contact	KEGG: mmu04514	cDC -> NK cells (At)	0.00600865	cDC -> NK cells
NK cells	NK cells	ITGAL_ITGB2	Icam1	0.260852	ITGB2_ICAM1	Itgb2 - Icam1	ITGAL-ITGB2	Cell-Cell Contact	KEGG: mmu04514	NK cells -> NK cells (At)	0.0216317	NK cells -> NK cells
pDC	NK cells	ITGAL_ITGB2	Icam1	0.236971	ITGB2_ICAM1	Itgb2 - Icam1	ITGAL-ITGB2	Cell-Cell Contact	KEGG: mmu04514	pDC -> NK cells (At)	0.0146998	pDC -> NK cells
Macrophages	AM	F11r	ITGAL_ITGB2	0.180448	JAM1_ITGAL_ITGB2	Jam1 - (Itgal+Itgb2)	JAM	Cell-Cell Contact	PMID: 11812992	Macrophages -> AM (Sham)	0.00391963	Macrophages -> AM
Macrophages	T cells	F11r	ITGAL_ITGB2	0.162826	JAM1_ITGAL_ITGB2	Jam1 - (Itgal+Itgb2)	JAM	Cell-Cell Contact	PMID: 11812992	Macrophages -> T cells (Sham)	0.00215161	Macrophages -> T cells
MoDC	T cells	F11r	ITGAL_ITGB2	0.175736	JAM1_ITGAL_ITGB2	Jam1 - (Itgal+Itgb2)	JAM	Cell-Cell Contact	PMID: 11812992	MoDC -> T cells (Sham)	0.0033784	MoDC -> T cells
Macrophages	cDC	F11r	ITGAL_ITGB2	0.169755	JAM1_ITGAL_ITGB2	Jam1 - (Itgal+Itgb2)	JAM	Cell-Cell Contact	PMID: 11812992	Macrophages -> cDC (Sham)	0.00276466	Macrophages -> cDC
AM	NK cells	F11r	ITGAL_ITGB2	0.197442	JAM1_ITGAL_ITGB2	Jam1 - (Itgal+Itgb2)	JAM	Cell-Cell Contact	PMID: 11812992	AM -> NK cells (Sham)	0.00631537	AM -> NK cells
Macrophages	NK cells	F11r	ITGAL_ITGB2	0.181316	JAM1_ITGAL_ITGB2	Jam1 - (Itgal+Itgb2)	JAM	Cell-Cell Contact	PMID: 11812992	Macrophages -> NK cells (Sham)	0.00402498	Macrophages -> NK cells
cDC	NK cells	F11r	ITGAL_ITGB2	0.188314	JAM1_ITGAL_ITGB2	Jam1 - (Itgal+Itgb2)	JAM	Cell-Cell Contact	PMID: 11812992	cDC -> NK cells (Sham)	0.00494061	cDC -> NK cells
MoDC	NK cells	F11r	ITGAL_ITGB2	0.197429	JAM1_ITGAL_ITGB2	Jam1 - (Itgal+Itgb2)	JAM	Cell-Cell Contact	PMID: 11812992	MoDC -> NK cells (Sham)	0.00631315	MoDC -> NK cells
AM	pDC	F11r	ITGAL_ITGB2	0.19908	JAM1_ITGAL_ITGB2	Jam1 - (Itgal+Itgb2)	JAM	Cell-Cell Contact	PMID: 11812992	AM -> pDC (Sham)	0.00658396	AM -> pDC
Macrophages	pDC	F11r	ITGAL_ITGB2	0.182699	JAM1_ITGAL_ITGB2	Jam1 - (Itgal+Itgb2)	JAM	Cell-Cell Contact	PMID: 11812992	Macrophages -> pDC (Sham)	0.00419657	Macrophages -> pDC
cDC	pDC	F11r	ITGAL_ITGB2	0.189805	JAM1_ITGAL_ITGB2	Jam1 - (Itgal+Itgb2)	JAM	Cell-Cell Contact	PMID: 11812992	cDC -> pDC (Sham)	0.00515103	cDC -> pDC
MoDC	pDC	F11r	ITGAL_ITGB2	0.199066	JAM1_ITGAL_ITGB2	Jam1 - (Itgal+Itgb2)	JAM	Cell-Cell Contact	PMID: 11812992	MoDC -> pDC (Sham)	0.00658164	MoDC -> pDC
Macrophages	AM	F11r	ITGAL_ITGB2	0.191564	JAM1_ITGAL_ITGB2	Jam1 - (Itgal+Itgb2)	JAM	Cell-Cell Contact	PMID: 11812992	Macrophages -> AM (At)	0.00540625	Macrophages -> AM
AM	Neutrophils	F11r	ITGAL_ITGB2	0.171509	JAM1_ITGAL_ITGB2	Jam1 - (Itgal+Itgb2)	JAM	Cell-Cell Contact	PMID: 11812992	AM -> Neutrophils (At)	0.00293635	AM -> Neutrophils
Macrophages	Neutrophils	F11r	ITGAL_ITGB2	0.177296	JAM1_ITGAL_ITGB2	Jam1 - (Itgal+Itgb2)	JAM	Cell-Cell Contact	PMID: 11812992	Macrophages -> Neutrophils (At)	0.00355185	Macrophages -> Neutrophils
MoDC	Neutrophils	F11r	ITGAL_ITGB2	0.17722	JAM1_ITGAL_ITGB2	Jam1 - (Itgal+Itgb2)	JAM	Cell-Cell Contact	PMID: 11812992	MoDC -> Neutrophils (At)	0.00354327	MoDC -> Neutrophils
Macrophages	T cells	F11r	ITGAL_ITGB2	0.179828	JAM1_ITGAL_ITGB2	Jam1 - (Itgal+Itgb2)	JAM	Cell-Cell Contact	PMID: 11812992	Macrophages -> T cells (At)	0.00384542	Macrophages -> T cells
MoDC	T cells	F11r	ITGAL_ITGB2	0.17975	JAM1_ITGAL_ITGB2	Jam1 - (Itgal+Itgb2)	JAM	Cell-Cell Contact	PMID: 11812992	MoDC -> T cells (At)	0.00383613	MoDC -> T cells
Macrophages	cDC	F11r	ITGAL_ITGB2	0.175701	JAM1_ITGAL_ITGB2	Jam1 - (Itgal+Itgb2)	JAM	Cell-Cell Contact	PMID: 11812992	Macrophages -> cDC (At)	0.00337462	Macrophages -> cDC
AM	Plasma cells	F11r	ITGAL_ITGB2	0.147243	JAM1_ITGAL_ITGB2	Jam1 - (Itgal+Itgb2)	JAM	Cell-Cell Contact	PMID: 11812992	AM -> Plasma cells (At)	0.0011233	AM -> Plasma cells
AM	NK cells	F11r	ITGAL_ITGB2	0.217752	JAM1_ITGAL_ITGB2	Jam1 - (Itgal+Itgb2)	JAM	Cell-Cell Contact	PMID: 11812992	AM -> NK cells (At)	0.0101286	AM -> NK cells
Macrophages	NK cells	F11r	ITGAL_ITGB2	0.227087	JAM1_ITGAL_ITGB2	Jam1 - (Itgal+Itgb2)	JAM	Cell-Cell Contact	PMID: 11812992	Macrophages -> NK cells (At)	0.0122332	Macrophages -> NK cells
cDC	NK cells	F11r	ITGAL_ITGB2	0.210727	JAM1_ITGAL_ITGB2	Jam1 - (Itgal+Itgb2)	JAM	Cell-Cell Contact	PMID: 11812992	cDC -> NK cells (At)	0.00869085	cDC -> NK cells
MoDC	NK cells	F11r	ITGAL_ITGB2	0.226963	JAM1_ITGAL_ITGB2	Jam1 - (Itgal+Itgb2)	JAM	Cell-Cell Contact	PMID: 11812992	MoDC -> NK cells (At)	0.0122039	MoDC -> NK cells
AM	pDC	F11r	ITGAL_ITGB2	0.200704	JAM1_ITGAL_ITGB2	Jam1 - (Itgal+Itgb2)	JAM	Cell-Cell Contact	PMID: 11812992	AM -> pDC (At)	0.0068571	AM -> pDC
Macrophages	pDC	F11r	ITGAL_ITGB2	0.208638	JAM1_ITGAL_ITGB2	Jam1 - (Itgal+Itgb2)	JAM	Cell-Cell Contact	PMID: 11812992	Macrophages -> pDC (At)	0.00828761	Macrophages -> pDC
cDC	pDC	F11r	ITGAL_ITGB2	0.194703	JAM1_ITGAL_ITGB2	Jam1 - (Itgal+Itgb2)	JAM	Cell-Cell Contact	PMID: 11812992	cDC -> pDC (At)	0.00588096	cDC -> pDC
MoDC	pDC	F11r	ITGAL_ITGB2	0.208533	JAM1_ITGAL_ITGB2	Jam1 - (Itgal+Itgb2)	JAM	Cell-Cell Contact	PMID: 11812992	MoDC -> pDC (At)	0.00826769	MoDC -> pDC
Macrophages	B cells	Lgals9	Cd44	0.149047	LGALS9_CD44	Lgals9 - Cd44	GALECTIN	Secreted Signaling	PMID: 25065622	Macrophages -> B cells (At)	0.0012195	Macrophages -> B cells
Macrophages	AM	Lgals9	Cd44	0.230352	LGALS9_CD44	Lgals9 - Cd44	GALECTIN	Secreted Signaling	PMID: 25065622	Macrophages -> AM (At)	0.0130211	Macrophages -> AM
Macrophages	Neutrophils	Lgals9	Cd44	0.218686	LGALS9_CD44	Lgals9 - Cd44	GALECTIN	Secreted Signaling	PMID: 25065622	Macrophages -> Neutrophils (At)	0.0103294	Macrophages -> Neutrophils
Macrophages	Macrophages	Lgals9	Cd44	0.19726	LGALS9_CD44	Lgals9 - Cd44	GALECTIN	Secreted Signaling	PMID: 25065622	Macrophages -> Macrophages (At)	0.00628587	Macrophages -> Macrophages
Macrophages	T cells	Lgals9	Cd44	0.207583	LGALS9_CD44	Lgals9 - Cd44	GALECTIN	Secreted Signaling	PMID: 25065622	Macrophages -> T cells (At)	0.00808816	Macrophages -> T cells
Macrophages	Monocytes	Lgals9	Cd44	0.221617	LGALS9_CD44	Lgals9 - Cd44	GALECTIN	Secreted Signaling	PMID: 25065622	Macrophages -> Monocytes (At)	0.0109734	Macrophages -> Monocytes
Macrophages	cDC	Lgals9	Cd44	0.185502	LGALS9_CD44	Lgals9 - Cd44	GALECTIN	Secreted Signaling	PMID: 25065622	Macrophages -> cDC (At)	0.00455838	Macrophages -> cDC
Macrophages	Plasma cells	Lgals9	Cd44	0.177206	LGALS9_CD44	Lgals9 - Cd44	GALECTIN	Secreted Signaling	PMID: 25065622	Macrophages -> Plasma cells (At)	0.00354166	Macrophages -> Plasma cells
Macrophages	MoDC	Lgals9	Cd44	0.197624	LGALS9_CD44	Lgals9 - Cd44	GALECTIN	Secreted Signaling	PMID: 25065622	Macrophages -> MoDC (At)	0.00634477	Macrophages -> MoDC
Macrophages	NK cells	Lgals9	Cd44	0.162508	LGALS9_CD44	Lgals9 - Cd44	GALECTIN	Secreted Signaling	PMID: 25065622	Macrophages -> NK cells (At)	0.00212596	Macrophages -> NK cells
Macrophages	pDC	Lgals9	Cd44	0.205958	LGALS9_CD44	Lgals9 - Cd44	GALECTIN	Secreted Signaling	PMID: 25065622	Macrophages -> pDC (At)	0.00778654	Macrophages -> pDC
Macrophages	B cells	Lgals9	Ptprc	0.224904	LGALS9_CD45	Lgals9 - Cd45	GALECTIN	Secreted Signaling	PMID: 30120235	Macrophages -> B cells (At)	0.0117215	Macrophages -> B cells
Macrophages	AM	Lgals9	Ptprc	0.219338	LGALS9_CD45	Lgals9 - Cd45	GALECTIN	Secreted Signaling	PMID: 30120235	Macrophages -> AM (At)	0.0104706	Macrophages -> AM
Macrophages	Neutrophils	Lgals9	Ptprc	0.223606	LGALS9_CD45	Lgals9 - Cd45	GALECTIN	Secreted Signaling	PMID: 30120235	Macrophages -> Neutrophils (At)	0.0114227	Macrophages -> Neutrophils
Macrophages	Macrophages	Lgals9	Ptprc	0.217729	LGALS9_CD45	Lgals9 - Cd45	GALECTIN	Secreted Signaling	PMID: 30120235	Macrophages -> Macrophages (At)	0.0101238	Macrophages -> Macrophages
Macrophages	T cells	Lgals9	Ptprc	0.232077	LGALS9_CD45	Lgals9 - Cd45	GALECTIN	Secreted Signaling	PMID: 30120235	Macrophages -> T cells (At)	0.0134481	Macrophages -> T cells
Macrophages	Monocytes	Lgals9	Ptprc	0.243071	LGALS9_CD45	Lgals9 - Cd45	GALECTIN	Secreted Signaling	PMID: 30120235	Macrophages -> Monocytes (At)	0.0163418	Macrophages -> Monocytes
Macrophages	cDC	Lgals9	Ptprc	0.219907	LGALS9_CD45	Lgals9 - Cd45	GALECTIN	Secreted Signaling	PMID: 30120235	Macrophages -> cDC (At)	0.010595	Macrophages -> cDC
Macrophages	Plasma cells	Lgals9	Ptprc	0.179953	LGALS9_CD45	Lgals9 - Cd45	GALECTIN	Secreted Signaling	PMID: 30120235	Macrophages -> Plasma cells (At)	0.0038603	Macrophages -> Plasma cells
Macrophages	MoDC	Lgals9	Ptprc	0.193968	LGALS9_CD45	Lgals9 - Cd45	GALECTIN	Secreted Signaling	PMID: 30120235	Macrophages -> MoDC (At)	0.00576768	Macrophages -> MoDC
Macrophages	NK cells	Lgals9	Ptprc	0.245881	LGALS9_CD45	Lgals9 - Cd45	GALECTIN	Secreted Signaling	PMID: 30120235	Macrophages -> NK cells (At)	0.0171286	Macrophages -> NK cells
Macrophages	pDC	Lgals9	Ptprc	0.228952	LGALS9_CD45	Lgals9 - Cd45	GALECTIN	Secreted Signaling	PMID: 30120235	Macrophages -> pDC (At)	0.01268	Macrophages -> pDC
Macrophages	AM	Lgals9	Havcr2	0.147629	LGALS9_HAVCR2	Lgals9 - Havcr2	GALECTIN	Secreted Signaling	PMID: 27192565	Macrophages -> AM (At)	0.00114343	Macrophages -> AM
Macrophages	Macrophages	Lgals9	Havcr2	0.152359	LGALS9_HAVCR2	Lgals9 - Havcr2	GALECTIN	Secreted Signaling	PMID: 27192565	Macrophages -> Macrophages (At)	0.00141101	Macrophages -> Macrophages
Macrophages	Monocytes	Lgals9	Havcr2	0.152815	LGALS9_HAVCR2	Lgals9 - Havcr2	GALECTIN	Secreted Signaling	PMID: 27192565	Macrophages -> Monocytes (At)	0.00143892	Macrophages -> Monocytes
Macrophages	cDC	Lgals9	Havcr2	0.183985	LGALS9_HAVCR2	Lgals9 - Havcr2	GALECTIN	Secreted Signaling	PMID: 27192565	Macrophages -> cDC (At)	0.00436031	Macrophages -> cDC
Macrophages	B cells	Lgals9	Ighm	0.245583	LGALS9_IGHM	Lgals9 - Ighm	GALECTIN	Secreted Signaling	PMID: 30120235	Macrophages -> B cells (At)	0.0170442	Macrophages -> B cells
Macrophages	Macrophages	Lgals9	Ighm	0.162206	LGALS9_IGHM	Lgals9 - Ighm	GALECTIN	Secreted Signaling	PMID: 30120235	Macrophages -> Macrophages (At)	0.0021017	Macrophages -> Macrophages
Macrophages	Monocytes	Lgals9	Ighm	0.153816	LGALS9_IGHM	Lgals9 - Ighm	GALECTIN	Secreted Signaling	PMID: 30120235	Macrophages -> Monocytes (At)	0.0015015	Macrophages -> Monocytes
Macrophages	cDC	Lgals9	Ighm	0.149048	LGALS9_IGHM	Lgals9 - Ighm	GALECTIN	Secreted Signaling	PMID: 30120235	Macrophages -> cDC (At)	0.00121956	Macrophages -> cDC
Macrophages	Plasma cells	Lgals9	Ighm	0.162548	LGALS9_IGHM	Lgals9 - Ighm	GALECTIN	Secreted Signaling	PMID: 30120235	Macrophages -> Plasma cells (At)	0.00212915	Macrophages -> Plasma cells
Macrophages	pDC	Lgals9	Ighm	0.231527	LGALS9_IGHM	Lgals9 - Ighm	GALECTIN	Secreted Signaling	PMID: 30120235	Macrophages -> pDC (At)	0.0133113	Macrophages -> pDC
Macrophages	Macrophages	Mif	CD74_CD44	0.26302	MIF_CD74_CD44	Mif - (Cd74+Cd44)	MIF	Secreted Signaling	PMID: 29637711; PMID: 26175090	Macrophages -> Macrophages (Sham)	0.0223264	Macrophages -> Macrophages
B cells	Macrophages	Mif	CD74_CD44	0.281595	MIF_CD74_CD44	Mif - (Cd74+Cd44)	MIF	Secreted Signaling	PMID: 29637711; PMID: 26175090	B cells -> Macrophages (Sham)	0.0286901	B cells -> Macrophages
cDC	Macrophages	Mif	CD74_CD44	0.262398	MIF_CD74_CD44	Mif - (Cd74+Cd44)	MIF	Secreted Signaling	PMID: 29637711; PMID: 26175090	cDC -> Macrophages (Sham)	0.022126	cDC -> Macrophages
AM	Monocytes	Mif	CD74_CD44	0.251001	MIF_CD74_CD44	Mif - (Cd74+Cd44)	MIF	Secreted Signaling	PMID: 29637711; PMID: 26175090	AM -> Monocytes (Sham)	0.0186101	AM -> Monocytes
Macrophages	Monocytes	Mif	CD74_CD44	0.249448	MIF_CD74_CD44	Mif - (Cd74+Cd44)	MIF	Secreted Signaling	PMID: 29637711; PMID: 26175090	Macrophages -> Monocytes (Sham)	0.0181542	Macrophages -> Monocytes
T cells	Monocytes	Mif	CD74_CD44	0.275754	MIF_CD74_CD44	Mif - (Cd74+Cd44)	MIF	Secreted Signaling	PMID: 29637711; PMID: 26175090	T cells -> Monocytes (Sham)	0.0266114	T cells -> Monocytes
B cells	Monocytes	Mif	CD74_CD44	0.26618	MIF_CD74_CD44	Mif - (Cd74+Cd44)	MIF	Secreted Signaling	PMID: 29637711; PMID: 26175090	B cells -> Monocytes (Sham)	0.0233571	B cells -> Monocytes
cDC	Monocytes	Mif	CD74_CD44	0.248886	MIF_CD74_CD44	Mif - (Cd74+Cd44)	MIF	Secreted Signaling	PMID: 29637711; PMID: 26175090	cDC -> Monocytes (Sham)	0.0179906	cDC -> Monocytes
Macrophages	cDC	Mif	CD74_CD44	0.262217	MIF_CD74_CD44	Mif - (Cd74+Cd44)	MIF	Secreted Signaling	PMID: 29637711; PMID: 26175090	Macrophages -> cDC (Sham)	0.0220677	Macrophages -> cDC
cDC	cDC	Mif	CD74_CD44	0.261598	MIF_CD74_CD44	Mif - (Cd74+Cd44)	MIF	Secreted Signaling	PMID: 29637711; PMID: 26175090	cDC -> cDC (Sham)	0.0218696	cDC -> cDC
Macrophages	MoDC	Mif	CD74_CD44	0.254179	MIF_CD74_CD44	Mif - (Cd74+Cd44)	MIF	Secreted Signaling	PMID: 29637711; PMID: 26175090	Macrophages -> MoDC (Sham)	0.0195606	Macrophages -> MoDC
cDC	MoDC	Mif	CD74_CD44	0.253596	MIF_CD74_CD44	Mif - (Cd74+Cd44)	MIF	Secreted Signaling	PMID: 29637711; PMID: 26175090	cDC -> MoDC (Sham)	0.0193845	cDC -> MoDC
Macrophages	pDC	Mif	CD74_CD44	0.270267	MIF_CD74_CD44	Mif - (Cd74+Cd44)	MIF	Secreted Signaling	PMID: 29637711; PMID: 26175090	Macrophages -> pDC (Sham)	0.0247225	Macrophages -> pDC
cDC	pDC	Mif	CD74_CD44	0.269612	MIF_CD74_CD44	Mif - (Cd74+Cd44)	MIF	Secreted Signaling	PMID: 29637711; PMID: 26175090	cDC -> pDC (Sham)	0.0245011	cDC -> pDC
B cells	AM	Mif	CD74_CD44	0.292162	MIF_CD74_CD44	Mif - (Cd74+Cd44)	MIF	Secreted Signaling	PMID: 29637711; PMID: 26175090	B cells -> AM (At)	0.0326224	B cells -> AM
AM	AM	Mif	CD74_CD44	0.262526	MIF_CD74_CD44	Mif - (Cd74+Cd44)	MIF	Secreted Signaling	PMID: 29637711; PMID: 26175090	AM -> AM (At)	0.0221672	AM -> AM
Macrophages	AM	Mif	CD74_CD44	0.341033	MIF_CD74_CD44	Mif - (Cd74+Cd44)	MIF	Secreted Signaling	PMID: 29637711; PMID: 26175090	Macrophages -> AM (At)	0.053276	Macrophages -> AM
T cells	AM	Mif	CD74_CD44	0.296762	MIF_CD74_CD44	Mif - (Cd74+Cd44)	MIF	Secreted Signaling	PMID: 29637711; PMID: 26175090	T cells -> AM (At)	0.0343998	T cells -> AM
cDC	AM	Mif	CD74_CD44	0.340791	MIF_CD74_CD44	Mif - (Cd74+Cd44)	MIF	Secreted Signaling	PMID: 29637711; PMID: 26175090	cDC -> AM (At)	0.0531654	cDC -> AM
Macrophages	Neutrophils	Mif	CD74_CD44	0.295458	MIF_CD74_CD44	Mif - (Cd74+Cd44)	MIF	Secreted Signaling	PMID: 29637711; PMID: 26175090	Macrophages -> Neutrophils (At)	0.0338919	Macrophages -> Neutrophils
T cells	Neutrophils	Mif	CD74_CD44	0.261148	MIF_CD74_CD44	Mif - (Cd74+Cd44)	MIF	Secreted Signaling	PMID: 29637711; PMID: 26175090	T cells -> Neutrophils (At)	0.021726	T cells -> Neutrophils
cDC	Neutrophils	Mif	CD74_CD44	0.295272	MIF_CD74_CD44	Mif - (Cd74+Cd44)	MIF	Secreted Signaling	PMID: 29637711; PMID: 26175090	cDC -> Neutrophils (At)	0.03382	cDC -> Neutrophils
B cells	Macrophages	Mif	CD74_CD44	0.283831	MIF_CD74_CD44	Mif - (Cd74+Cd44)	MIF	Secreted Signaling	PMID: 29637711; PMID: 26175090	B cells -> Macrophages (At)	0.029504	B cells -> Macrophages
Macrophages	Macrophages	Mif	CD74_CD44	0.329957	MIF_CD74_CD44	Mif - (Cd74+Cd44)	MIF	Secreted Signaling	PMID: 29637711; PMID: 26175090	Macrophages -> Macrophages (At)	0.0482819	Macrophages -> Macrophages
cDC	Macrophages	Mif	CD74_CD44	0.32973	MIF_CD74_CD44	Mif - (Cd74+Cd44)	MIF	Secreted Signaling	PMID: 29637711; PMID: 26175090	cDC -> Macrophages (At)	0.0481811	cDC -> Macrophages
B cells	Monocytes	Mif	CD74_CD44	0.289786	MIF_CD74_CD44	Mif - (Cd74+Cd44)	MIF	Secreted Signaling	PMID: 29637711; PMID: 26175090	B cells -> Monocytes (At)	0.0317194	B cells -> Monocytes
AM	Monocytes	Mif	CD74_CD44	0.260585	MIF_CD74_CD44	Mif - (Cd74+Cd44)	MIF	Secreted Signaling	PMID: 29637711; PMID: 26175090	AM -> Monocytes (At)	0.0215471	AM -> Monocytes
Macrophages	Monocytes	Mif	CD74_CD44	0.337866	MIF_CD74_CD44	Mif - (Cd74+Cd44)	MIF	Secreted Signaling	PMID: 29637711; PMID: 26175090	Macrophages -> Monocytes (At)	0.0518319	Macrophages -> Monocytes
T cells	Monocytes	Mif	CD74_CD44	0.294314	MIF_CD74_CD44	Mif - (Cd74+Cd44)	MIF	Secreted Signaling	PMID: 29637711; PMID: 26175090	T cells -> Monocytes (At)	0.0334492	T cells -> Monocytes
cDC	Monocytes	Mif	CD74_CD44	0.337629	MIF_CD74_CD44	Mif - (Cd74+Cd44)	MIF	Secreted Signaling	PMID: 29637711; PMID: 26175090	cDC -> Monocytes (At)	0.0517241	cDC -> Monocytes
Macrophages	cDC	Mif	CD74_CD44	0.312458	MIF_CD74_CD44	Mif - (Cd74+Cd44)	MIF	Secreted Signaling	PMID: 29637711; PMID: 26175090	Macrophages -> cDC (At)	0.0407447	Macrophages -> cDC
cDC	cDC	Mif	CD74_CD44	0.312252	MIF_CD74_CD44	Mif - (Cd74+Cd44)	MIF	Secreted Signaling	PMID: 29637711; PMID: 26175090	cDC -> cDC (At)	0.0406589	cDC -> cDC
Macrophages	Plasma cells	Mif	CD74_CD44	0.282833	MIF_CD74_CD44	Mif - (Cd74+Cd44)	MIF	Secreted Signaling	PMID: 29637711; PMID: 26175090	Macrophages -> Plasma cells (At)	0.0291395	Macrophages -> Plasma cells
cDC	Plasma cells	Mif	CD74_CD44	0.282662	MIF_CD74_CD44	Mif - (Cd74+Cd44)	MIF	Secreted Signaling	PMID: 29637711; PMID: 26175090	cDC -> Plasma cells (At)	0.0290775	cDC -> Plasma cells
Macrophages	MoDC	Mif	CD74_CD44	0.310694	MIF_CD74_CD44	Mif - (Cd74+Cd44)	MIF	Secreted Signaling	PMID: 29637711; PMID: 26175090	Macrophages -> MoDC (At)	0.0400112	Macrophages -> MoDC
cDC	MoDC	Mif	CD74_CD44	0.310491	MIF_CD74_CD44	Mif - (Cd74+Cd44)	MIF	Secreted Signaling	PMID: 29637711; PMID: 26175090	cDC -> MoDC (At)	0.0399269	cDC -> MoDC
Macrophages	pDC	Mif	CD74_CD44	0.315495	MIF_CD74_CD44	Mif - (Cd74+Cd44)	MIF	Secreted Signaling	PMID: 29637711; PMID: 26175090	Macrophages -> pDC (At)	0.0420195	Macrophages -> pDC
cDC	pDC	Mif	CD74_CD44	0.315286	MIF_CD74_CD44	Mif - (Cd74+Cd44)	MIF	Secreted Signaling	PMID: 29637711; PMID: 26175090	cDC -> pDC (At)	0.0419312	cDC -> pDC
AM	Neutrophils	Mif	CD74_CXCR2	0.185566	MIF_CD74_CXCR2	Mif - (Cd74+Cxcr2)	MIF	Secreted Signaling	PMID: 29637711; PMID: 26175090	AM -> Neutrophils (Sham)	0.00456686	AM -> Neutrophils
Macrophages	Neutrophils	Mif	CD74_CXCR2	0.184704	MIF_CD74_CXCR2	Mif - (Cd74+Cxcr2)	MIF	Secreted Signaling	PMID: 29637711; PMID: 26175090	Macrophages -> Neutrophils (Sham)	0.00445343	Macrophages -> Neutrophils
T cells	Neutrophils	Mif	CD74_CXCR2	0.199	MIF_CD74_CXCR2	Mif - (Cd74+Cxcr2)	MIF	Secreted Signaling	PMID: 29637711; PMID: 26175090	T cells -> Neutrophils (Sham)	0.00657079	T cells -> Neutrophils
B cells	Neutrophils	Mif	CD74_CXCR2	0.193871	MIF_CD74_CXCR2	Mif - (Cd74+Cxcr2)	MIF	Secreted Signaling	PMID: 29637711; PMID: 26175090	B cells -> Neutrophils (Sham)	0.00575277	B cells -> Neutrophils
cDC	Neutrophils	Mif	CD74_CXCR2	0.184391	MIF_CD74_CXCR2	Mif - (Cd74+Cxcr2)	MIF	Secreted Signaling	PMID: 29637711; PMID: 26175090	cDC -> Neutrophils (Sham)	0.00441274	cDC -> Neutrophils
pDC	Neutrophils	Mif	CD74_CXCR2	0.186878	MIF_CD74_CXCR2	Mif - (Cd74+Cxcr2)	MIF	Secreted Signaling	PMID: 29637711; PMID: 26175090	pDC -> Neutrophils (Sham)	0.00474297	pDC -> Neutrophils
B cells	Neutrophils	Mif	CD74_CXCR2	0.224107	MIF_CD74_CXCR2	Mif - (Cd74+Cxcr2)	MIF	Secreted Signaling	PMID: 29637711; PMID: 26175090	B cells -> Neutrophils (At)	0.0115375	B cells -> Neutrophils
AM	Neutrophils	Mif	CD74_CXCR2	0.205952	MIF_CD74_CXCR2	Mif - (Cd74+Cxcr2)	MIF	Secreted Signaling	PMID: 29637711; PMID: 26175090	AM -> Neutrophils (At)	0.00778547	AM -> Neutrophils
Macrophages	Neutrophils	Mif	CD74_CXCR2	0.252668	MIF_CD74_CXCR2	Mif - (Cd74+Cxcr2)	MIF	Secreted Signaling	PMID: 29637711; PMID: 26175090	Macrophages -> Neutrophils (At)	0.0191057	Macrophages -> Neutrophils
T cells	Neutrophils	Mif	CD74_CXCR2	0.226865	MIF_CD74_CXCR2	Mif - (Cd74+Cxcr2)	MIF	Secreted Signaling	PMID: 29637711; PMID: 26175090	T cells -> Neutrophils (At)	0.0121806	T cells -> Neutrophils
Monocytes	Neutrophils	Mif	CD74_CXCR2	0.198921	MIF_CD74_CXCR2	Mif - (Cd74+Cxcr2)	MIF	Secreted Signaling	PMID: 29637711; PMID: 26175090	Monocytes -> Neutrophils (At)	0.00655768	Monocytes -> Neutrophils
cDC	Neutrophils	Mif	CD74_CXCR2	0.25253	MIF_CD74_CXCR2	Mif - (Cd74+Cxcr2)	MIF	Secreted Signaling	PMID: 29637711; PMID: 26175090	cDC -> Neutrophils (At)	0.0190646	cDC -> Neutrophils
pDC	Neutrophils	Mif	CD74_CXCR2	0.263261	MIF_CD74_CXCR2	Mif - (Cd74+Cxcr2)	MIF	Secreted Signaling	PMID: 29637711; PMID: 26175090	pDC -> Neutrophils (At)	0.0224042	pDC -> Neutrophils
AM	Macrophages	Mif	CD74_CXCR4	0.219802	MIF_CD74_CXCR4	Mif - (Cd74+Cxcr4)	MIF	Secreted Signaling	PMID: 29637711; PMID: 24760155	AM -> Macrophages (Sham)	0.0105721	AM -> Macrophages
Macrophages	Macrophages	Mif	CD74_CXCR4	0.218601	MIF_CD74_CXCR4	Mif - (Cd74+Cxcr4)	MIF	Secreted Signaling	PMID: 29637711; PMID: 24760155	Macrophages -> Macrophages (Sham)	0.010311	Macrophages -> Macrophages
T cells	Macrophages	Mif	CD74_CXCR4	0.238756	MIF_CD74_CXCR4	Mif - (Cd74+Cxcr4)	MIF	Secreted Signaling	PMID: 29637711; PMID: 24760155	T cells -> Macrophages (Sham)	0.0151709	T cells -> Macrophages
B cells	Macrophages	Mif	CD74_CXCR4	0.231468	MIF_CD74_CXCR4	Mif - (Cd74+Cxcr4)	MIF	Secreted Signaling	PMID: 29637711; PMID: 24760155	B cells -> Macrophages (Sham)	0.0132966	B cells -> Macrophages
cDC	Macrophages	Mif	CD74_CXCR4	0.218166	MIF_CD74_CXCR4	Mif - (Cd74+Cxcr4)	MIF	Secreted Signaling	PMID: 29637711; PMID: 24760155	cDC -> Macrophages (Sham)	0.0102174	cDC -> Macrophages
AM	Monocytes	Mif	CD74_CXCR4	0.228041	MIF_CD74_CXCR4	Mif - (Cd74+Cxcr4)	MIF	Secreted Signaling	PMID: 29637711; PMID: 24760155	AM -> Monocytes (Sham)	0.0124608	AM -> Monocytes
Macrophages	Monocytes	Mif	CD74_CXCR4	0.226751	MIF_CD74_CXCR4	Mif - (Cd74+Cxcr4)	MIF	Secreted Signaling	PMID: 29637711; PMID: 24760155	Macrophages -> Monocytes (Sham)	0.0121537	Macrophages -> Monocytes
T cells	Monocytes	Mif	CD74_CXCR4	0.248458	MIF_CD74_CXCR4	Mif - (Cd74+Cxcr4)	MIF	Secreted Signaling	PMID: 29637711; PMID: 24760155	T cells -> Monocytes (Sham)	0.0178664	T cells -> Monocytes
B cells	Monocytes	Mif	CD74_CXCR4	0.240595	MIF_CD74_CXCR4	Mif - (Cd74+Cxcr4)	MIF	Secreted Signaling	PMID: 29637711; PMID: 24760155	B cells -> Monocytes (Sham)	0.0156644	B cells -> Monocytes
cDC	Monocytes	Mif	CD74_CXCR4	0.226284	MIF_CD74_CXCR4	Mif - (Cd74+Cxcr4)	MIF	Secreted Signaling	PMID: 29637711; PMID: 24760155	cDC -> Monocytes (Sham)	0.0120435	cDC -> Monocytes
pDC	Monocytes	Mif	CD74_CXCR4	0.23001	MIF_CD74_CXCR4	Mif - (Cd74+Cxcr4)	MIF	Secreted Signaling	PMID: 29637711; PMID: 24760155	pDC -> Monocytes (Sham)	0.0129374	pDC -> Monocytes
AM	B cells	Mif	CD74_CXCR4	0.255687	MIF_CD74_CXCR4	Mif - (Cd74+Cxcr4)	MIF	Secreted Signaling	PMID: 29637711; PMID: 24760155	AM -> B cells (Sham)	0.0200198	AM -> B cells
Macrophages	B cells	Mif	CD74_CXCR4	0.254078	MIF_CD74_CXCR4	Mif - (Cd74+Cxcr4)	MIF	Secreted Signaling	PMID: 29637711; PMID: 24760155	Macrophages -> B cells (Sham)	0.0195301	Macrophages -> B cells
T cells	B cells	Mif	CD74_CXCR4	0.281372	MIF_CD74_CXCR4	Mif - (Cd74+Cxcr4)	MIF	Secreted Signaling	PMID: 29637711; PMID: 24760155	T cells -> B cells (Sham)	0.0286095	T cells -> B cells
B cells	B cells	Mif	CD74_CXCR4	0.271429	MIF_CD74_CXCR4	Mif - (Cd74+Cxcr4)	MIF	Secreted Signaling	PMID: 29637711; PMID: 24760155	B cells -> B cells (Sham)	0.0251172	B cells -> B cells
cDC	B cells	Mif	CD74_CXCR4	0.253496	MIF_CD74_CXCR4	Mif - (Cd74+Cxcr4)	MIF	Secreted Signaling	PMID: 29637711; PMID: 24760155	cDC -> B cells (Sham)	0.0193543	cDC -> B cells
pDC	B cells	Mif	CD74_CXCR4	0.258145	MIF_CD74_CXCR4	Mif - (Cd74+Cxcr4)	MIF	Secreted Signaling	PMID: 29637711; PMID: 24760155	pDC -> B cells (Sham)	0.0207794	pDC -> B cells
Macrophages	cDC	Mif	CD74_CXCR4	0.221073	MIF_CD74_CXCR4	Mif - (Cd74+Cxcr4)	MIF	Secreted Signaling	PMID: 29637711; PMID: 24760155	Macrophages -> cDC (Sham)	0.0108521	Macrophages -> cDC
cDC	cDC	Mif	CD74_CXCR4	0.220628	MIF_CD74_CXCR4	Mif - (Cd74+Cxcr4)	MIF	Secreted Signaling	PMID: 29637711; PMID: 24760155	cDC -> cDC (Sham)	0.0107536	cDC -> cDC
Macrophages	MoDC	Mif	CD74_CXCR4	0.215674	MIF_CD74_CXCR4	Mif - (Cd74+Cxcr4)	MIF	Secreted Signaling	PMID: 29637711; PMID: 24760155	Macrophages -> MoDC (Sham)	0.00969037	Macrophages -> MoDC
cDC	MoDC	Mif	CD74_CXCR4	0.21525	MIF_CD74_CXCR4	Mif - (Cd74+Cxcr4)	MIF	Secreted Signaling	PMID: 29637711; PMID: 24760155	cDC -> MoDC (Sham)	0.00960228	cDC -> MoDC
B cells	B cells	Mif	CD74_CXCR4	0.288314	MIF_CD74_CXCR4	Mif - (Cd74+Cxcr4)	MIF	Secreted Signaling	PMID: 29637711; PMID: 24760155	B cells -> B cells (At)	0.0311657	B cells -> B cells
AM	B cells	Mif	CD74_CXCR4	0.259383	MIF_CD74_CXCR4	Mif - (Cd74+Cxcr4)	MIF	Secreted Signaling	PMID: 29637711; PMID: 24760155	AM -> B cells (At)	0.0211671	AM -> B cells
Macrophages	B cells	Mif	CD74_CXCR4	0.335909	MIF_CD74_CXCR4	Mif - (Cd74+Cxcr4)	MIF	Secreted Signaling	PMID: 29637711; PMID: 24760155	Macrophages -> B cells (At)	0.0509456	Macrophages -> B cells
T cells	B cells	Mif	CD74_CXCR4	0.2928	MIF_CD74_CXCR4	Mif - (Cd74+Cxcr4)	MIF	Secreted Signaling	PMID: 29637711; PMID: 24760155	T cells -> B cells (At)	0.0328664	T cells -> B cells
Monocytes	B cells	Mif	CD74_CXCR4	0.24846	MIF_CD74_CXCR4	Mif - (Cd74+Cxcr4)	MIF	Secreted Signaling	PMID: 29637711; PMID: 24760155	Monocytes -> B cells (At)	0.017867	Monocytes -> B cells
cDC	B cells	Mif	CD74_CXCR4	0.335674	MIF_CD74_CXCR4	Mif - (Cd74+Cxcr4)	MIF	Secreted Signaling	PMID: 29637711; PMID: 24760155	cDC -> B cells (At)	0.0508395	cDC -> B cells
pDC	B cells	Mif	CD74_CXCR4	0.354192	MIF_CD74_CXCR4	Mif - (Cd74+Cxcr4)	MIF	Secreted Signaling	PMID: 29637711; PMID: 24760155	pDC -> B cells (At)	0.0594079	pDC -> B cells
B cells	AM	Mif	CD74_CXCR4	0.225411	MIF_CD74_CXCR4	Mif - (Cd74+Cxcr4)	MIF	Secreted Signaling	PMID: 29637711; PMID: 24760155	B cells -> AM (At)	0.0118391	B cells -> AM
Macrophages	AM	Mif	CD74_CXCR4	0.254313	MIF_CD74_CXCR4	Mif - (Cd74+Cxcr4)	MIF	Secreted Signaling	PMID: 29637711; PMID: 24760155	Macrophages -> AM (At)	0.0196012	Macrophages -> AM
T cells	AM	Mif	CD74_CXCR4	0.2282	MIF_CD74_CXCR4	Mif - (Cd74+Cxcr4)	MIF	Secreted Signaling	PMID: 29637711; PMID: 24760155	T cells -> AM (At)	0.0124988	T cells -> AM
cDC	AM	Mif	CD74_CXCR4	0.254174	MIF_CD74_CXCR4	Mif - (Cd74+Cxcr4)	MIF	Secreted Signaling	PMID: 29637711; PMID: 24760155	cDC -> AM (At)	0.0195591	cDC -> AM
B cells	Neutrophils	Mif	CD74_CXCR4	0.249675	MIF_CD74_CXCR4	Mif - (Cd74+Cxcr4)	MIF	Secreted Signaling	PMID: 29637711; PMID: 24760155	B cells -> Neutrophils (At)	0.0182205	B cells -> Neutrophils
AM	Neutrophils	Mif	CD74_CXCR4	0.227461	MIF_CD74_CXCR4	Mif - (Cd74+Cxcr4)	MIF	Secreted Signaling	PMID: 29637711; PMID: 24760155	AM -> Neutrophils (At)	0.0123222	AM -> Neutrophils
Macrophages	Neutrophils	Mif	CD74_CXCR4	0.285286	MIF_CD74_CXCR4	Mif - (Cd74+Cxcr4)	MIF	Secreted Signaling	PMID: 29637711; PMID: 24760155	Macrophages -> Neutrophils (At)	0.0300392	Macrophages -> Neutrophils
T cells	Neutrophils	Mif	CD74_CXCR4	0.253078	MIF_CD74_CXCR4	Mif - (Cd74+Cxcr4)	MIF	Secreted Signaling	PMID: 29637711; PMID: 24760155	T cells -> Neutrophils (At)	0.0192288	T cells -> Neutrophils
cDC	Neutrophils	Mif	CD74_CXCR4	0.285113	MIF_CD74_CXCR4	Mif - (Cd74+Cxcr4)	MIF	Secreted Signaling	PMID: 29637711; PMID: 24760155	cDC -> Neutrophils (At)	0.0299753	cDC -> Neutrophils
pDC	Neutrophils	Mif	CD74_CXCR4	0.298693	MIF_CD74_CXCR4	Mif - (Cd74+Cxcr4)	MIF	Secreted Signaling	PMID: 29637711; PMID: 24760155	pDC -> Neutrophils (At)	0.0351575	pDC -> Neutrophils
B cells	Macrophages	Mif	CD74_CXCR4	0.248047	MIF_CD74_CXCR4	Mif - (Cd74+Cxcr4)	MIF	Secreted Signaling	PMID: 29637711; PMID: 24760155	B cells -> Macrophages (At)	0.0177479	B cells -> Macrophages
AM	Macrophages	Mif	CD74_CXCR4	0.226102	MIF_CD74_CXCR4	Mif - (Cd74+Cxcr4)	MIF	Secreted Signaling	PMID: 29637711; PMID: 24760155	AM -> Macrophages (At)	0.0120007	AM -> Macrophages
Macrophages	Macrophages	Mif	CD74_CXCR4	0.283189	MIF_CD74_CXCR4	Mif - (Cd74+Cxcr4)	MIF	Secreted Signaling	PMID: 29637711; PMID: 24760155	Macrophages -> Macrophages (At)	0.0292693	Macrophages -> Macrophages
T cells	Macrophages	Mif	CD74_CXCR4	0.251408	MIF_CD74_CXCR4	Mif - (Cd74+Cxcr4)	MIF	Secreted Signaling	PMID: 29637711; PMID: 24760155	T cells -> Macrophages (At)	0.0187306	T cells -> Macrophages
cDC	Macrophages	Mif	CD74_CXCR4	0.283018	MIF_CD74_CXCR4	Mif - (Cd74+Cxcr4)	MIF	Secreted Signaling	PMID: 29637711; PMID: 24760155	cDC -> Macrophages (At)	0.029207	cDC -> Macrophages
B cells	Monocytes	Mif	CD74_CXCR4	0.272256	MIF_CD74_CXCR4	Mif - (Cd74+Cxcr4)	MIF	Secreted Signaling	PMID: 29637711; PMID: 24760155	B cells -> Monocytes (At)	0.0253998	B cells -> Monocytes
AM	Monocytes	Mif	CD74_CXCR4	0.246197	MIF_CD74_CXCR4	Mif - (Cd74+Cxcr4)	MIF	Secreted Signaling	PMID: 29637711; PMID: 24760155	AM -> Monocytes (At)	0.0172181	AM -> Monocytes
Macrophages	Monocytes	Mif	CD74_CXCR4	0.314684	MIF_CD74_CXCR4	Mif - (Cd74+Cxcr4)	MIF	Secreted Signaling	PMID: 29637711; PMID: 24760155	Macrophages -> Monocytes (At)	0.0416777	Macrophages -> Monocytes
T cells	Monocytes	Mif	CD74_CXCR4	0.276277	MIF_CD74_CXCR4	Mif - (Cd74+Cxcr4)	MIF	Secreted Signaling	PMID: 29637711; PMID: 24760155	T cells -> Monocytes (At)	0.0267945	T cells -> Monocytes
Monocytes	Monocytes	Mif	CD74_CXCR4	0.2363	MIF_CD74_CXCR4	Mif - (Cd74+Cxcr4)	MIF	Secreted Signaling	PMID: 29637711; PMID: 24760155	Monocytes -> Monocytes (At)	0.0145246	Monocytes -> Monocytes
cDC	Monocytes	Mif	CD74_CXCR4	0.314476	MIF_CD74_CXCR4	Mif - (Cd74+Cxcr4)	MIF	Secreted Signaling	PMID: 29637711; PMID: 24760155	cDC -> Monocytes (At)	0.04159	cDC -> Monocytes
pDC	Monocytes	Mif	CD74_CXCR4	0.330852	MIF_CD74_CXCR4	Mif - (Cd74+Cxcr4)	MIF	Secreted Signaling	PMID: 29637711; PMID: 24760155	pDC -> Monocytes (At)	0.0486796	pDC -> Monocytes
Macrophages	cDC	Mif	CD74_CXCR4	0.256208	MIF_CD74_CXCR4	Mif - (Cd74+Cxcr4)	MIF	Secreted Signaling	PMID: 29637711; PMID: 24760155	Macrophages -> cDC (At)	0.0201796	Macrophages -> cDC
cDC	cDC	Mif	CD74_CXCR4	0.256066	MIF_CD74_CXCR4	Mif - (Cd74+Cxcr4)	MIF	Secreted Signaling	PMID: 29637711; PMID: 24760155	cDC -> cDC (At)	0.0201362	cDC -> cDC
Macrophages	Plasma cells	Mif	CD74_CXCR4	0.242722	MIF_CD74_CXCR4	Mif - (Cd74+Cxcr4)	MIF	Secreted Signaling	PMID: 29637711; PMID: 24760155	Macrophages -> Plasma cells (At)	0.0162456	Macrophages -> Plasma cells
cDC	Plasma cells	Mif	CD74_CXCR4	0.242595	MIF_CD74_CXCR4	Mif - (Cd74+Cxcr4)	MIF	Secreted Signaling	PMID: 29637711; PMID: 24760155	cDC -> Plasma cells (At)	0.0162105	cDC -> Plasma cells
Macrophages	MoDC	Mif	CD74_CXCR4	0.248748	MIF_CD74_CXCR4	Mif - (Cd74+Cxcr4)	MIF	Secreted Signaling	PMID: 29637711; PMID: 24760155	Macrophages -> MoDC (At)	0.0179506	Macrophages -> MoDC
cDC	MoDC	Mif	CD74_CXCR4	0.248615	MIF_CD74_CXCR4	Mif - (Cd74+Cxcr4)	MIF	Secreted Signaling	PMID: 29637711; PMID: 24760155	cDC -> MoDC (At)	0.0179119	cDC -> MoDC
cDC	pDC	Mif	CD74_CXCR4	0.258312	MIF_CD74_CXCR4	Mif - (Cd74+Cxcr4)	MIF	Secreted Signaling	PMID: 29637711; PMID: 24760155	cDC -> pDC (At)	0.0208316	cDC -> pDC
pDC	pDC	Pecam1	Pecam1	0.27074	PECAM1_PECAM1	Pecam1 - Pecam1	PECAM1	Cell-Cell Contact	KEGG: mmu04514	pDC -> pDC (At)	0.0248826	pDC -> pDC
Macrophages	cDC	Pf4	Cxcr3	0.151348	PF4_CXCR3	Pf4 - Cxcr3	CXCL	Secreted Signaling	KEGG: mmu04060	Macrophages -> cDC (At)	0.00135048	Macrophages -> cDC
AM	B cells	Ptprc	Cd22	0.250298	PTPRC_CD22	Ptprc - Cd22	CD45	Cell-Cell Contact	PMID: 12115612	AM -> B cells (Sham)	0.0184029	AM -> B cells
Macrophages	B cells	Ptprc	Cd22	0.234128	PTPRC_CD22	Ptprc - Cd22	CD45	Cell-Cell Contact	PMID: 12115612	Macrophages -> B cells (Sham)	0.0139654	Macrophages -> B cells
Neutrophils	B cells	Ptprc	Cd22	0.248441	PTPRC_CD22	Ptprc - Cd22	CD45	Cell-Cell Contact	PMID: 12115612	Neutrophils -> B cells (Sham)	0.0178616	Neutrophils -> B cells
AM	B cells	Ptprc	Cd22	0.250478	PTPRC_CD22	Ptprc - Cd22	CD45	Cell-Cell Contact	PMID: 12115612	AM -> B cells (At)	0.018456	AM -> B cells
Neutrophils	B cells	Ptprc	Cd22	0.256012	PTPRC_CD22	Ptprc - Cd22	CD45	Cell-Cell Contact	PMID: 12115612	Neutrophils -> B cells (At)	0.0201195	Neutrophils -> B cells
Macrophages	B cells	Ptprc	Cd22	0.248399	PTPRC_CD22	Ptprc - Cd22	CD45	Cell-Cell Contact	PMID: 12115612	Macrophages -> B cells (At)	0.0178494	Macrophages -> B cells
B cells	AM	Ptprc	Cd22	0.225856	PTPRC_CD22	Ptprc - Cd22	CD45	Cell-Cell Contact	PMID: 12115612	B cells -> AM (At)	0.0119432	B cells -> AM
AM	AM	Ptprc	Cd22	0.220244	PTPRC_CD22	Ptprc - Cd22	CD45	Cell-Cell Contact	PMID: 12115612	AM -> AM (At)	0.0106689	AM -> AM
Neutrophils	AM	Ptprc	Cd22	0.224547	PTPRC_CD22	Ptprc - Cd22	CD45	Cell-Cell Contact	PMID: 12115612	Neutrophils -> AM (At)	0.0116389	Neutrophils -> AM
Macrophages	AM	Ptprc	Cd22	0.218622	PTPRC_CD22	Ptprc - Cd22	CD45	Cell-Cell Contact	PMID: 12115612	Macrophages -> AM (At)	0.0103156	Macrophages -> AM
T cells	AM	Ptprc	Cd22	0.233089	PTPRC_CD22	Ptprc - Cd22	CD45	Cell-Cell Contact	PMID: 12115612	T cells -> AM (At)	0.0137021	T cells -> AM
Monocytes	AM	Ptprc	Cd22	0.244178	PTPRC_CD22	Ptprc - Cd22	CD45	Cell-Cell Contact	PMID: 12115612	Monocytes -> AM (At)	0.0166495	Monocytes -> AM
cDC	AM	Ptprc	Cd22	0.220818	PTPRC_CD22	Ptprc - Cd22	CD45	Cell-Cell Contact	PMID: 12115612	cDC -> AM (At)	0.0107957	cDC -> AM
Plasma cells	AM	Ptprc	Cd22	0.180567	PTPRC_CD22	Ptprc - Cd22	CD45	Cell-Cell Contact	PMID: 12115612	Plasma cells -> AM (At)	0.00393392	Plasma cells -> AM
MoDC	AM	Ptprc	Cd22	0.19468	PTPRC_CD22	Ptprc - Cd22	CD45	Cell-Cell Contact	PMID: 12115612	MoDC -> AM (At)	0.00587745	MoDC -> AM
NK cells	AM	Ptprc	Cd22	0.247013	PTPRC_CD22	Ptprc - Cd22	CD45	Cell-Cell Contact	PMID: 12115612	NK cells -> AM (At)	0.0174508	NK cells -> AM
pDC	AM	Ptprc	Cd22	0.229937	PTPRC_CD22	Ptprc - Cd22	CD45	Cell-Cell Contact	PMID: 12115612	pDC -> AM (At)	0.0129196	pDC -> AM
AM	AM	Ptprc	Mrc1	0.433539	PTPRC_MRC1	Ptprc - Mrc1	CD45	Cell-Cell Contact	PMID: 27601670; PMID: 10575006	AM -> AM (Sham)	0.0995997	AM -> AM
Macrophages	AM	Ptprc	Mrc1	0.390262	PTPRC_MRC1	Ptprc - Mrc1	CD45	Cell-Cell Contact	PMID: 27601670; PMID: 10575006	Macrophages -> AM (Sham)	0.077121	Macrophages -> AM
Neutrophils	AM	Ptprc	Mrc1	0.428445	PTPRC_MRC1	Ptprc - Mrc1	CD45	Cell-Cell Contact	PMID: 27601670; PMID: 10575006	Neutrophils -> AM (Sham)	0.0969054	Neutrophils -> AM
AM	Macrophages	Ptprc	Mrc1	0.315593	PTPRC_MRC1	Ptprc - Mrc1	CD45	Cell-Cell Contact	PMID: 27601670; PMID: 10575006	AM -> Macrophages (Sham)	0.0420609	AM -> Macrophages
Macrophages	Macrophages	Ptprc	Mrc1	0.290804	PTPRC_MRC1	Ptprc - Mrc1	CD45	Cell-Cell Contact	PMID: 27601670; PMID: 10575006	Macrophages -> Macrophages (Sham)	0.0321052	Macrophages -> Macrophages
Neutrophils	Macrophages	Ptprc	Mrc1	0.312716	PTPRC_MRC1	Ptprc - Mrc1	CD45	Cell-Cell Contact	PMID: 27601670; PMID: 10575006	Neutrophils -> Macrophages (Sham)	0.0408525	Neutrophils -> Macrophages
Monocytes	Macrophages	Ptprc	Mrc1	0.377199	PTPRC_MRC1	Ptprc - Mrc1	CD45	Cell-Cell Contact	PMID: 27601670; PMID: 10575006	Monocytes -> Macrophages (Sham)	0.0705722	Monocytes -> Macrophages
T cells	Macrophages	Ptprc	Mrc1	0.357998	PTPRC_MRC1	Ptprc - Mrc1	CD45	Cell-Cell Contact	PMID: 27601670; PMID: 10575006	T cells -> Macrophages (Sham)	0.0612182	T cells -> Macrophages
B cells	Macrophages	Ptprc	Mrc1	0.329654	PTPRC_MRC1	Ptprc - Mrc1	CD45	Cell-Cell Contact	PMID: 27601670; PMID: 10575006	B cells -> Macrophages (Sham)	0.0481475	B cells -> Macrophages
cDC	Macrophages	Ptprc	Mrc1	0.327573	PTPRC_MRC1	Ptprc - Mrc1	CD45	Cell-Cell Contact	PMID: 27601670; PMID: 10575006	cDC -> Macrophages (Sham)	0.0472286	cDC -> Macrophages
MoDC	Macrophages	Ptprc	Mrc1	0.282281	PTPRC_MRC1	Ptprc - Mrc1	CD45	Cell-Cell Contact	PMID: 27601670; PMID: 10575006	MoDC -> Macrophages (Sham)	0.0289388	MoDC -> Macrophages
NK cells	Macrophages	Ptprc	Mrc1	0.379238	PTPRC_MRC1	Ptprc - Mrc1	CD45	Cell-Cell Contact	PMID: 27601670; PMID: 10575006	NK cells -> Macrophages (Sham)	0.0715851	NK cells -> Macrophages
pDC	Macrophages	Ptprc	Mrc1	0.355149	PTPRC_MRC1	Ptprc - Mrc1	CD45	Cell-Cell Contact	PMID: 27601670; PMID: 10575006	pDC -> Macrophages (Sham)	0.0598618	pDC -> Macrophages
AM	AM	Ptprc	Mrc1	0.434424	PTPRC_MRC1	Ptprc - Mrc1	CD45	Cell-Cell Contact	PMID: 27601670; PMID: 10575006	AM -> AM (At)	0.100069	AM -> AM
Neutrophils	AM	Ptprc	Mrc1	0.44983	PTPRC_MRC1	Ptprc - Mrc1	CD45	Cell-Cell Contact	PMID: 27601670; PMID: 10575006	Neutrophils -> AM (At)	0.108277	Neutrophils -> AM
Macrophages	AM	Ptprc	Mrc1	0.42871	PTPRC_MRC1	Ptprc - Mrc1	CD45	Cell-Cell Contact	PMID: 27601670; PMID: 10575006	Macrophages -> AM (At)	0.0970451	Macrophages -> AM
B cells	Macrophages	Ptprc	Mrc1	0.357965	PTPRC_MRC1	Ptprc - Mrc1	CD45	Cell-Cell Contact	PMID: 27601670; PMID: 10575006	B cells -> Macrophages (At)	0.0612025	B cells -> Macrophages
AM	Macrophages	Ptprc	Mrc1	0.344701	PTPRC_MRC1	Ptprc - Mrc1	CD45	Cell-Cell Contact	PMID: 27601670; PMID: 10575006	AM -> Macrophages (At)	0.0549649	AM -> Macrophages
Neutrophils	Macrophages	Ptprc	Mrc1	0.354848	PTPRC_MRC1	Ptprc - Mrc1	CD45	Cell-Cell Contact	PMID: 27601670; PMID: 10575006	Neutrophils -> Macrophages (At)	0.0597188	Neutrophils -> Macrophages
Macrophages	Macrophages	Ptprc	Mrc1	0.340918	PTPRC_MRC1	Ptprc - Mrc1	CD45	Cell-Cell Contact	PMID: 27601670; PMID: 10575006	Macrophages -> Macrophages (At)	0.0532234	Macrophages -> Macrophages
T cells	Macrophages	Ptprc	Mrc1	0.375446	PTPRC_MRC1	Ptprc - Mrc1	CD45	Cell-Cell Contact	PMID: 27601670; PMID: 10575006	T cells -> Macrophages (At)	0.0697039	T cells -> Macrophages
Monocytes	Macrophages	Ptprc	Mrc1	0.403095	PTPRC_MRC1	Ptprc - Mrc1	CD45	Cell-Cell Contact	PMID: 27601670; PMID: 10575006	Monocytes -> Macrophages (At)	0.0836756	Monocytes -> Macrophages
cDC	Macrophages	Ptprc	Mrc1	0.346047	PTPRC_MRC1	Ptprc - Mrc1	CD45	Cell-Cell Contact	PMID: 27601670; PMID: 10575006	cDC -> Macrophages (At)	0.0555883	cDC -> Macrophages
MoDC	Macrophages	Ptprc	Mrc1	0.287608	PTPRC_MRC1	Ptprc - Mrc1	CD45	Cell-Cell Contact	PMID: 27601670; PMID: 10575006	MoDC -> Macrophages (At)	0.0309012	MoDC -> Macrophages
NK cells	Macrophages	Ptprc	Mrc1	0.410328	PTPRC_MRC1	Ptprc - Mrc1	CD45	Cell-Cell Contact	PMID: 27601670; PMID: 10575006	NK cells -> Macrophages (At)	0.087416	NK cells -> Macrophages
pDC	Macrophages	Ptprc	Mrc1	0.367775	PTPRC_MRC1	Ptprc - Mrc1	CD45	Cell-Cell Contact	PMID: 27601670; PMID: 10575006	pDC -> Macrophages (At)	0.0659373	pDC -> Macrophages
MoDC	T cells	Pvr	Cd226	0.173923	PVR_CD226	Pvr - Cd226	PVR	Cell-Cell Contact	KEGG: mmu04514	MoDC -> T cells (At)	0.00318388	MoDC -> T cells
Macrophages	B cells	Selplg	Sell	0.18158	SELPLG_SELL	Selplg - Sell	SELPLG	Cell-Cell Contact	PMC2431087; PMID: 8892633,PMID: 8896607	Macrophages -> B cells (Sham)	0.0040574	Macrophages -> B cells
cDC	B cells	Selplg	Sell	0.222883	SELPLG_SELL	Selplg - Sell	SELPLG	Cell-Cell Contact	PMC2431087; PMID: 8892633,PMID: 8896607	cDC -> B cells (Sham)	0.0112582	cDC -> B cells
Plasma cells	B cells	Selplg	Sell	0.133419	SELPLG_SELL	Selplg - Sell	SELPLG	Cell-Cell Contact	PMC2431087; PMID: 8892633,PMID: 8896607	Plasma cells -> B cells (Sham)	0.000555747	Plasma cells -> B cells
AM	pDC	Selplg	Sell	0.249151	SELPLG_SELL	Selplg - Sell	SELPLG	Cell-Cell Contact	PMC2431087; PMID: 8892633,PMID: 8896607	AM -> pDC (Sham)	0.0180678	AM -> pDC
Macrophages	pDC	Selplg	Sell	0.259756	SELPLG_SELL	Selplg - Sell	SELPLG	Cell-Cell Contact	PMC2431087; PMID: 8892633,PMID: 8896607	Macrophages -> pDC (Sham)	0.0212848	Macrophages -> pDC
Monocytes	pDC	Selplg	Sell	0.253862	SELPLG_SELL	Selplg - Sell	SELPLG	Cell-Cell Contact	PMC2431087; PMID: 8892633,PMID: 8896607	Monocytes -> pDC (Sham)	0.0194649	Monocytes -> pDC
T cells	pDC	Selplg	Sell	0.384732	SELPLG_SELL	Selplg - Sell	SELPLG	Cell-Cell Contact	PMC2431087; PMID: 8892633,PMID: 8896607	T cells -> pDC (Sham)	0.0743321	T cells -> pDC
cDC	pDC	Selplg	Sell	0.349719	SELPLG_SELL	Selplg - Sell	SELPLG	Cell-Cell Contact	PMC2431087; PMID: 8892633,PMID: 8896607	cDC -> pDC (Sham)	0.0573008	cDC -> pDC
MoDC	pDC	Selplg	Sell	0.414278	SELPLG_SELL	Selplg - Sell	SELPLG	Cell-Cell Contact	PMC2431087; PMID: 8892633,PMID: 8896607	MoDC -> pDC (Sham)	0.0894713	MoDC -> pDC
Plasma cells	pDC	Selplg	Sell	0.171741	SELPLG_SELL	Selplg - Sell	SELPLG	Cell-Cell Contact	PMC2431087; PMID: 8892633,PMID: 8896607	Plasma cells -> pDC (Sham)	0.00295959	Plasma cells -> pDC
pDC	pDC	Selplg	Sell	0.497726	SELPLG_SELL	Selplg - Sell	SELPLG	Cell-Cell Contact	PMC2431087; PMID: 8892633,PMID: 8896607	pDC -> pDC (Sham)	0.134104	pDC -> pDC
Macrophages	B cells	Selplg	Sell	0.201029	SELPLG_SELL	Selplg - Sell	SELPLG	Cell-Cell Contact	PMC2431087; PMID: 8892633,PMID: 8896607	Macrophages -> B cells (At)	0.00691259	Macrophages -> B cells
cDC	B cells	Selplg	Sell	0.22606	SELPLG_SELL	Selplg - Sell	SELPLG	Cell-Cell Contact	PMC2431087; PMID: 8892633,PMID: 8896607	cDC -> B cells (At)	0.0119908	cDC -> B cells
Plasma cells	B cells	Selplg	Sell	0.154126	SELPLG_SELL	Selplg - Sell	SELPLG	Cell-Cell Contact	PMC2431087; PMID: 8892633,PMID: 8896607	Plasma cells -> B cells (At)	0.00152128	Plasma cells -> B cells
AM	pDC	Selplg	Sell	0.252754	SELPLG_SELL	Selplg - Sell	SELPLG	Cell-Cell Contact	PMC2431087; PMID: 8892633,PMID: 8896607	AM -> pDC (At)	0.0191316	AM -> pDC
Macrophages	pDC	Selplg	Sell	0.324005	SELPLG_SELL	Selplg - Sell	SELPLG	Cell-Cell Contact	PMC2431087; PMID: 8892633,PMID: 8896607	Macrophages -> pDC (At)	0.0456673	Macrophages -> pDC
T cells	pDC	Selplg	Sell	0.387737	SELPLG_SELL	Selplg - Sell	SELPLG	Cell-Cell Contact	PMC2431087; PMID: 8892633,PMID: 8896607	T cells -> pDC (At)	0.0758449	T cells -> pDC
Monocytes	pDC	Selplg	Sell	0.268373	SELPLG_SELL	Selplg - Sell	SELPLG	Cell-Cell Contact	PMC2431087; PMID: 8892633,PMID: 8896607	Monocytes -> pDC (At)	0.0240854	Monocytes -> pDC
cDC	pDC	Selplg	Sell	0.39004	SELPLG_SELL	Selplg - Sell	SELPLG	Cell-Cell Contact	PMC2431087; PMID: 8892633,PMID: 8896607	cDC -> pDC (At)	0.0770084	cDC -> pDC
Plasma cells	pDC	Selplg	Sell	0.218854	SELPLG_SELL	Selplg - Sell	SELPLG	Cell-Cell Contact	PMC2431087; PMID: 8892633,PMID: 8896607	Plasma cells -> pDC (At)	0.0103656	Plasma cells -> pDC
MoDC	pDC	Selplg	Sell	0.443557	SELPLG_SELL	Selplg - Sell	SELPLG	Cell-Cell Contact	PMC2431087; PMID: 8892633,PMID: 8896607	MoDC -> pDC (At)	0.104926	MoDC -> pDC
pDC	pDC	Selplg	Sell	0.506745	SELPLG_SELL	Selplg - Sell	SELPLG	Cell-Cell Contact	PMC2431087; PMID: 8892633,PMID: 8896607	pDC -> pDC (At)	0.138986	pDC -> pDC
Macrophages	Macrophages	Sema4a	Plxnb2	0.155009	SEMA4A_PLXNB2	Sema4a - Plxnb2	SEMA4	Cell-Cell Contact	PMID: 27533782	Macrophages -> Macrophages (At)	0.00157854	Macrophages -> Macrophages
Macrophages	Monocytes	Sema4a	Plxnb2	0.163117	SEMA4A_PLXNB2	Sema4a - Plxnb2	SEMA4	Cell-Cell Contact	PMID: 27533782	Macrophages -> Monocytes (At)	0.00217537	Macrophages -> Monocytes
Monocytes	B cells	Sema4d	Cd72	0.175572	SEMA4D_CD72	Sema4d - Cd72	SEMA4	Cell-Cell Contact	PMID: 22325954	Monocytes -> B cells (Sham)	0.00336047	Monocytes -> B cells
pDC	B cells	Sema4d	Cd72	0.165913	SEMA4D_CD72	Sema4d - Cd72	SEMA4	Cell-Cell Contact	PMID: 22325954	pDC -> B cells (Sham)	0.00241208	pDC -> B cells
Macrophages	B cells	Sema4d	Cd72	0.166056	SEMA4D_CD72	Sema4d - Cd72	SEMA4	Cell-Cell Contact	PMID: 22325954	Macrophages -> B cells (At)	0.00242465	Macrophages -> B cells
T cells	B cells	Sema4d	Cd72	0.177535	SEMA4D_CD72	Sema4d - Cd72	SEMA4	Cell-Cell Contact	PMID: 22325954	T cells -> B cells (At)	0.00357893	T cells -> B cells
Monocytes	B cells	Sema4d	Cd72	0.185618	SEMA4D_CD72	Sema4d - Cd72	SEMA4	Cell-Cell Contact	PMID: 22325954	Monocytes -> B cells (At)	0.00457375	Monocytes -> B cells
pDC	B cells	Sema4d	Cd72	0.17253	SEMA4D_CD72	Sema4d - Cd72	SEMA4	Cell-Cell Contact	PMID: 22325954	pDC -> B cells (At)	0.00303937	pDC -> B cells
Macrophages	Macrophages	Sema4d	Cd72	0.186008	SEMA4D_CD72	Sema4d - Cd72	SEMA4	Cell-Cell Contact	PMID: 22325954	Macrophages -> Macrophages (At)	0.00462576	Macrophages -> Macrophages
T cells	Macrophages	Sema4d	Cd72	0.20049	SEMA4D_CD72	Sema4d - Cd72	SEMA4	Cell-Cell Contact	PMID: 22325954	T cells -> Macrophages (At)	0.00682072	T cells -> Macrophages
Monocytes	Macrophages	Sema4d	Cd72	0.210818	SEMA4D_CD72	Sema4d - Cd72	SEMA4	Cell-Cell Contact	PMID: 22325954	Monocytes -> Macrophages (At)	0.00870879	Monocytes -> Macrophages
pDC	Macrophages	Sema4d	Cd72	0.194148	SEMA4D_CD72	Sema4d - Cd72	SEMA4	Cell-Cell Contact	PMID: 22325954	pDC -> Macrophages (At)	0.00579527	pDC -> Macrophages
Macrophages	pDC	Sema4d	Cd72	0.153338	SEMA4D_CD72	Sema4d - Cd72	SEMA4	Cell-Cell Contact	PMID: 22325954	Macrophages -> pDC (At)	0.0014714	Macrophages -> pDC
T cells	pDC	Sema4d	Cd72	0.163087	SEMA4D_CD72	Sema4d - Cd72	SEMA4	Cell-Cell Contact	PMID: 22325954	T cells -> pDC (At)	0.00217286	T cells -> pDC
Macrophages	Macrophages	Sema4d	Plxnb2	0.152259	SEMA4D_PLXNB2	Sema4d - Plxnb2	SEMA4	Cell-Cell Contact	PMID: 27533782	Macrophages -> Macrophages (At)	0.00140495	Macrophages -> Macrophages
T cells	Macrophages	Sema4d	Plxnb2	0.161868	SEMA4D_PLXNB2	Sema4d - Plxnb2	SEMA4	Cell-Cell Contact	PMID: 27533782	T cells -> Macrophages (At)	0.0020748	T cells -> Macrophages
Macrophages	Monocytes	Sema4d	Plxnb2	0.160077	SEMA4D_PLXNB2	Sema4d - Plxnb2	SEMA4	Cell-Cell Contact	PMID: 27533782	Macrophages -> Monocytes (At)	0.00193628	Macrophages -> Monocytes
T cells	Monocytes	Sema4d	Plxnb2	0.170725	SEMA4D_PLXNB2	Sema4d - Plxnb2	SEMA4	Cell-Cell Contact	PMID: 27533782	T cells -> Monocytes (At)	0.00285872	T cells -> Monocytes
AM	T cells	Spp1	ITGA4_ITGB1	0.230066	SPP1_ITGA4_ITGB1	Spp1 - (Itga4+Itgb1)	SPP1	Secreted Signaling	PMID: 21907263	AM -> T cells (Sham)	0.0129511	AM -> T cells
AM	MoDC	Spp1	ITGA4_ITGB1	0.31978	SPP1_ITGA4_ITGB1	Spp1 - (Itga4+Itgb1)	SPP1	Secreted Signaling	PMID: 21907263	AM -> MoDC (Sham)	0.0438427	AM -> MoDC
AM	NK cells	Spp1	ITGA4_ITGB1	0.264721	SPP1_ITGA4_ITGB1	Spp1 - (Itga4+Itgb1)	SPP1	Secreted Signaling	PMID: 21907263	AM -> NK cells (Sham)	0.0228785	AM -> NK cells
AM	T cells	Spp1	ITGA4_ITGB1	0.231348	SPP1_ITGA4_ITGB1	Spp1 - (Itga4+Itgb1)	SPP1	Secreted Signaling	PMID: 21907263	AM -> T cells (At)	0.0132667	AM -> T cells
AM	Plasma cells	Spp1	ITGA4_ITGB1	0.190118	SPP1_ITGA4_ITGB1	Spp1 - (Itga4+Itgb1)	SPP1	Secreted Signaling	PMID: 21907263	AM -> Plasma cells (At)	0.00519587	AM -> Plasma cells
AM	MoDC	Spp1	ITGA4_ITGB1	0.331564	SPP1_ITGA4_ITGB1	Spp1 - (Itga4+Itgb1)	SPP1	Secreted Signaling	PMID: 21907263	AM -> MoDC (At)	0.0489962	AM -> MoDC
AM	NK cells	Spp1	ITGA4_ITGB1	0.312201	SPP1_ITGA4_ITGB1	Spp1 - (Itga4+Itgb1)	SPP1	Secreted Signaling	PMID: 21907263	AM -> NK cells (At)	0.0406374	AM -> NK cells
AM	Macrophages	Spp1	ITGAV_ITGB5	0.204583	SPP1_ITGAV_ITGB5	Spp1 - (Itgav+Itgb5)	SPP1	Secreted Signaling	PMID: 21907263	AM -> Macrophages (Sham)	0.00753653	AM -> Macrophages
AM	Macrophages	Spp1	ITGAV_ITGB5	0.232234	SPP1_ITGAV_ITGB5	Spp1 - (Itgav+Itgb5)	SPP1	Secreted Signaling	PMID: 21907263	AM -> Macrophages (At)	0.0134874	AM -> Macrophages
AM	Neutrophils	Spp1	Cd44	0.331672	SPP1_CD44	Spp1 - Cd44	SPP1	Secreted Signaling	PMID: 21907263	AM -> Neutrophils (Sham)	0.0490445	AM -> Neutrophils
AM	T cells	Spp1	Cd44	0.21523	SPP1_CD44	Spp1 - Cd44	SPP1	Secreted Signaling	PMID: 21907263	AM -> T cells (Sham)	0.00959805	AM -> T cells
AM	Neutrophils	Spp1	Cd44	0.335219	SPP1_CD44	Spp1 - Cd44	SPP1	Secreted Signaling	PMID: 21907263	AM -> Neutrophils (At)	0.0506345	AM -> Neutrophils
AM	T cells	Spp1	Cd44	0.310672	SPP1_CD44	Spp1 - Cd44	SPP1	Secreted Signaling	PMID: 21907263	AM -> T cells (At)	0.0400017	AM -> T cells
AM	AM	Tgfb1	TGFbR1_R2	0.223344	TGFB1_TGFBR1_TGFBR2	Tgfb1 - (Tgfbr1+Tgfbr2)	TGFb	Secreted Signaling	KEGG: mmu04350	AM -> AM (Sham)	0.0113629	AM -> AM
Macrophages	AM	Tgfb1	TGFbR1_R2	0.223335	TGFB1_TGFBR1_TGFBR2	Tgfb1 - (Tgfbr1+Tgfbr2)	TGFb	Secreted Signaling	KEGG: mmu04350	Macrophages -> AM (Sham)	0.0113608	Macrophages -> AM
Monocytes	AM	Tgfb1	TGFbR1_R2	0.248952	TGFB1_TGFBR1_TGFBR2	Tgfb1 - (Tgfbr1+Tgfbr2)	TGFb	Secreted Signaling	KEGG: mmu04350	Monocytes -> AM (Sham)	0.0180097	Monocytes -> AM
cDC	AM	Tgfb1	TGFbR1_R2	0.22349	TGFB1_TGFBR1_TGFBR2	Tgfb1 - (Tgfbr1+Tgfbr2)	TGFb	Secreted Signaling	KEGG: mmu04350	cDC -> AM (Sham)	0.0113961	cDC -> AM
NK cells	AM	Tgfb1	TGFbR1_R2	0.189548	TGFB1_TGFBR1_TGFBR2	Tgfb1 - (Tgfbr1+Tgfbr2)	TGFb	Secreted Signaling	KEGG: mmu04350	NK cells -> AM (Sham)	0.0051144	NK cells -> AM
pDC	AM	Tgfb1	TGFbR1_R2	0.234015	TGFB1_TGFBR1_TGFBR2	Tgfb1 - (Tgfbr1+Tgfbr2)	TGFb	Secreted Signaling	KEGG: mmu04350	pDC -> AM (Sham)	0.0139366	pDC -> AM
AM	Macrophages	Tgfb1	TGFbR1_R2	0.208428	TGFB1_TGFBR1_TGFBR2	Tgfb1 - (Tgfbr1+Tgfbr2)	TGFb	Secreted Signaling	KEGG: mmu04350	AM -> Macrophages (Sham)	0.00824778	AM -> Macrophages
Macrophages	Macrophages	Tgfb1	TGFbR1_R2	0.20842	TGFB1_TGFBR1_TGFBR2	Tgfb1 - (Tgfbr1+Tgfbr2)	TGFb	Secreted Signaling	KEGG: mmu04350	Macrophages -> Macrophages (Sham)	0.00824628	Macrophages -> Macrophages
Monocytes	Macrophages	Tgfb1	TGFbR1_R2	0.230624	TGFB1_TGFBR1_TGFBR2	Tgfb1 - (Tgfbr1+Tgfbr2)	TGFb	Secreted Signaling	KEGG: mmu04350	Monocytes -> Macrophages (Sham)	0.0130879	Monocytes -> Macrophages
cDC	Macrophages	Tgfb1	TGFbR1_R2	0.208556	TGFB1_TGFBR1_TGFBR2	Tgfb1 - (Tgfbr1+Tgfbr2)	TGFb	Secreted Signaling	KEGG: mmu04350	cDC -> Macrophages (Sham)	0.00827199	cDC -> Macrophages
NK cells	Macrophages	Tgfb1	TGFbR1_R2	0.17864	TGFB1_TGFBR1_TGFBR2	Tgfb1 - (Tgfbr1+Tgfbr2)	TGFb	Secreted Signaling	KEGG: mmu04350	NK cells -> Macrophages (Sham)	0.00370588	NK cells -> Macrophages
pDC	Macrophages	Tgfb1	TGFbR1_R2	0.217738	TGFB1_TGFBR1_TGFBR2	Tgfb1 - (Tgfbr1+Tgfbr2)	TGFb	Secreted Signaling	KEGG: mmu04350	pDC -> Macrophages (Sham)	0.0101256	pDC -> Macrophages
AM	AM	Tgfb1	TGFbR1_R2	0.246318	TGFB1_TGFBR1_TGFBR2	Tgfb1 - (Tgfbr1+Tgfbr2)	TGFb	Secreted Signaling	KEGG: mmu04350	AM -> AM (At)	0.0172526	AM -> AM
Macrophages	AM	Tgfb1	TGFbR1_R2	0.245813	TGFB1_TGFBR1_TGFBR2	Tgfb1 - (Tgfbr1+Tgfbr2)	TGFb	Secreted Signaling	KEGG: mmu04350	Macrophages -> AM (At)	0.0171094	Macrophages -> AM
Monocytes	AM	Tgfb1	TGFbR1_R2	0.277429	TGFB1_TGFBR1_TGFBR2	Tgfb1 - (Tgfbr1+Tgfbr2)	TGFb	Secreted Signaling	KEGG: mmu04350	Monocytes -> AM (At)	0.0272004	Monocytes -> AM
cDC	AM	Tgfb1	TGFbR1_R2	0.232034	TGFB1_TGFBR1_TGFBR2	Tgfb1 - (Tgfbr1+Tgfbr2)	TGFb	Secreted Signaling	KEGG: mmu04350	cDC -> AM (At)	0.0134373	cDC -> AM
NK cells	AM	Tgfb1	TGFbR1_R2	0.254395	TGFB1_TGFBR1_TGFBR2	Tgfb1 - (Tgfbr1+Tgfbr2)	TGFb	Secreted Signaling	KEGG: mmu04350	NK cells -> AM (At)	0.0196261	NK cells -> AM
pDC	AM	Tgfb1	TGFbR1_R2	0.266661	TGFB1_TGFBR1_TGFBR2	Tgfb1 - (Tgfbr1+Tgfbr2)	TGFb	Secreted Signaling	KEGG: mmu04350	pDC -> AM (At)	0.0235158	pDC -> AM
AM	Macrophages	Tgfb1	TGFbR1_R2	0.244547	TGFB1_TGFBR1_TGFBR2	Tgfb1 - (Tgfbr1+Tgfbr2)	TGFb	Secreted Signaling	KEGG: mmu04350	AM -> Macrophages (At)	0.0167526	AM -> Macrophages
Macrophages	Macrophages	Tgfb1	TGFbR1_R2	0.244049	TGFB1_TGFBR1_TGFBR2	Tgfb1 - (Tgfbr1+Tgfbr2)	TGFb	Secreted Signaling	KEGG: mmu04350	Macrophages -> Macrophages (At)	0.0166136	Macrophages -> Macrophages
Monocytes	Macrophages	Tgfb1	TGFbR1_R2	0.275202	TGFB1_TGFBR1_TGFBR2	Tgfb1 - (Tgfbr1+Tgfbr2)	TGFb	Secreted Signaling	KEGG: mmu04350	Monocytes -> Macrophages (At)	0.0264182	Monocytes -> Macrophages
cDC	Macrophages	Tgfb1	TGFbR1_R2	0.230455	TGFB1_TGFBR1_TGFBR2	Tgfb1 - (Tgfbr1+Tgfbr2)	TGFb	Secreted Signaling	KEGG: mmu04350	cDC -> Macrophages (At)	0.0130465	cDC -> Macrophages
NK cells	Macrophages	Tgfb1	TGFbR1_R2	0.252511	TGFB1_TGFBR1_TGFBR2	Tgfb1 - (Tgfbr1+Tgfbr2)	TGFb	Secreted Signaling	KEGG: mmu04350	NK cells -> Macrophages (At)	0.0190588	NK cells -> Macrophages
pDC	Macrophages	Tgfb1	TGFbR1_R2	0.264599	TGFB1_TGFBR1_TGFBR2	Tgfb1 - (Tgfbr1+Tgfbr2)	TGFb	Secreted Signaling	KEGG: mmu04350	pDC -> Macrophages (At)	0.0228386	pDC -> Macrophages
T cells	Neutrophils	Thy1	ITGAM_ITGB2	0.253933	THY1_ITGAM_ITGB2	Thy1 - (Itgam+Itgb2)	THY1	Cell-Cell Contact	PMID: 15850796	T cells -> Neutrophils (Sham)	0.0194863	T cells -> Neutrophils
T cells	Neutrophils	Thy1	ITGAM_ITGB2	0.265469	THY1_ITGAM_ITGB2	Thy1 - (Itgam+Itgb2)	THY1	Cell-Cell Contact	PMID: 15850796	T cells -> Neutrophils (At)	0.0231233	T cells -> Neutrophils
NK cells	Neutrophils	Thy1	ITGAM_ITGB2	0.191413	THY1_ITGAM_ITGB2	Thy1 - (Itgam+Itgb2)	THY1	Cell-Cell Contact	PMID: 15850796	NK cells -> Neutrophils (At)	0.00538405	NK cells -> Neutrophils
NK cells	Macrophages	Thy1	ITGAM_ITGB2	0.190884	THY1_ITGAM_ITGB2	Thy1 - (Itgam+Itgb2)	THY1	Cell-Cell Contact	PMID: 15850796	NK cells -> Macrophages (At)	0.00530669	NK cells -> Macrophages
NK cells	Monocytes	Thy1	ITGAM_ITGB2	0.2317	THY1_ITGAM_ITGB2	Thy1 - (Itgam+Itgb2)	THY1	Cell-Cell Contact	PMID: 15850796	NK cells -> Monocytes (At)	0.0133542	NK cells -> Monocytes
T cells	AM	Thy1	ITGAX_ITGB2	0.315132	THY1_ITGAX_ITGB2	Thy1 - (Itgax+Itgb2)	THY1	Cell-Cell Contact	PMID: 15850796	T cells -> AM (Sham)	0.0418661	T cells -> AM
T cells	Macrophages	Thy1	ITGAX_ITGB2	0.26737	THY1_ITGAX_ITGB2	Thy1 - (Itgax+Itgb2)	THY1	Cell-Cell Contact	PMID: 15850796	T cells -> Macrophages (Sham)	0.0237509	T cells -> Macrophages
T cells	AM	Thy1	ITGAX_ITGB2	0.346654	THY1_ITGAX_ITGB2	Thy1 - (Itgax+Itgb2)	THY1	Cell-Cell Contact	PMID: 15850796	T cells -> AM (At)	0.0558705	T cells -> AM
NK cells	AM	Thy1	ITGAX_ITGB2	0.231693	THY1_ITGAX_ITGB2	Thy1 - (Itgax+Itgb2)	THY1	Cell-Cell Contact	PMID: 15850796	NK cells -> AM (At)	0.0133523	NK cells -> AM
T cells	Macrophages	Thy1	ITGAX_ITGB2	0.31591	THY1_ITGAX_ITGB2	Thy1 - (Itgax+Itgb2)	THY1	Cell-Cell Contact	PMID: 15850796	T cells -> Macrophages (At)	0.0421947	T cells -> Macrophages
NK cells	Macrophages	Thy1	ITGAX_ITGB2	0.217025	THY1_ITGAX_ITGB2	Thy1 - (Itgax+Itgb2)	THY1	Cell-Cell Contact	PMID: 15850796	NK cells -> Macrophages (At)	0.00997404	NK cells -> Macrophages
NK cells	cDC	Thy1	ITGAX_ITGB2	0.205437	THY1_ITGAX_ITGB2	Thy1 - (Itgax+Itgb2)	THY1	Cell-Cell Contact	PMID: 15850796	NK cells -> cDC (At)	0.00769128	NK cells -> cDC
Neutrophils	AM	Tnf	Tnfrsf1a	0.179873	TNF_TNFRSF1A	Tnf - Tnfrsf1a	TNF	Secreted Signaling	KEGG: mmu04060	Neutrophils -> AM (At)	0.00385083	Neutrophils -> AM
Neutrophils	Neutrophils	Tnf	Tnfrsf1a	0.213969	TNF_TNFRSF1A	Tnf - Tnfrsf1a	TNF	Secreted Signaling	KEGG: mmu04060	Neutrophils -> Neutrophils (At)	0.00933885	Neutrophils -> Neutrophils
Neutrophils	Macrophages	Tnf	Tnfrsf1a	0.186459	TNF_TNFRSF1A	Tnf - Tnfrsf1a	TNF	Secreted Signaling	KEGG: mmu04060	Neutrophils -> Macrophages (At)	0.00468632	Neutrophils -> Macrophages
Neutrophils	Monocytes	Tnf	Tnfrsf1a	0.203117	TNF_TNFRSF1A	Tnf - Tnfrsf1a	TNF	Secreted Signaling	KEGG: mmu04060	Neutrophils -> Monocytes (At)	0.00727532	Neutrophils -> Monocytes
Neutrophils	cDC	Tnf	Tnfrsf1a	0.178143	TNF_TNFRSF1A	Tnf - Tnfrsf1a	TNF	Secreted Signaling	KEGG: mmu04060	Neutrophils -> cDC (At)	0.00364838	Neutrophils -> cDC
Neutrophils	pDC	Tnf	Tnfrsf1a	0.246096	TNF_TNFRSF1A	Tnf - Tnfrsf1a	TNF	Secreted Signaling	KEGG: mmu04060	Neutrophils -> pDC (At)	0.0171896	Neutrophils -> pDC
Macrophages	pDC	Tnf	Tnfrsf1a	0.26457	TNF_TNFRSF1A	Tnf - Tnfrsf1a	TNF	Secreted Signaling	KEGG: mmu04060	Macrophages -> pDC (At)	0.0228291	Macrophages -> pDC
Neutrophils	AM	Tnf	Tnfrsf1b	0.200014	TNF_TNFRSF1B	Tnf - Tnfrsf1b	TNF	Secreted Signaling	KEGG: mmu04060	Neutrophils -> AM (At)	0.00674023	Neutrophils -> AM
Neutrophils	Neutrophils	Tnf	Tnfrsf1b	0.219312	TNF_TNFRSF1B	Tnf - Tnfrsf1b	TNF	Secreted Signaling	KEGG: mmu04060	Neutrophils -> Neutrophils (At)	0.0104652	Neutrophils -> Neutrophils
Neutrophils	Macrophages	Tnf	Tnfrsf1b	0.19435	TNF_TNFRSF1B	Tnf - Tnfrsf1b	TNF	Secreted Signaling	KEGG: mmu04060	Neutrophils -> Macrophages (At)	0.00582638	Neutrophils -> Macrophages
Neutrophils	Monocytes	Tnf	Tnfrsf1b	0.261081	TNF_TNFRSF1B	Tnf - Tnfrsf1b	TNF	Secreted Signaling	KEGG: mmu04060	Neutrophils -> Monocytes (At)	0.0217046	Neutrophils -> Monocytes
Neutrophils	MoDC	Tnf	Tnfrsf1b	0.236361	TNF_TNFRSF1B	Tnf - Tnfrsf1b	TNF	Secreted Signaling	KEGG: mmu04060	Neutrophils -> MoDC (At)	0.0145406	Neutrophils -> MoDC
Macrophages	pDC	Tnf	Tnfrsf1b	0.201052	TNF_TNFRSF1B	Tnf - Tnfrsf1b	TNF	Secreted Signaling	KEGG: mmu04060	Macrophages -> pDC (At)	0.00691657	Macrophages -> pDC
AM	pDC	Tnfsf13	Tnfrsf13b	0.258926	TNFSF13_TNFRSF13B	Tnfsf13 - Tnfrsf13b	APRIL	Secreted Signaling	KEGG: mmu04060	AM -> pDC (Sham)	0.0210237	AM -> pDC
AM	B cells	Tnfsf13	Tnfrsf13b	0.201398	TNFSF13_TNFRSF13B	Tnfsf13 - Tnfrsf13b	APRIL	Secreted Signaling	KEGG: mmu04060	AM -> B cells (At)	0.00697592	AM -> B cells
Macrophages	B cells	Tnfsf13	Tnfrsf13b	0.16218	TNFSF13_TNFRSF13B	Tnfsf13 - Tnfrsf13b	APRIL	Secreted Signaling	KEGG: mmu04060	Macrophages -> B cells (At)	0.00209961	Macrophages -> B cells
Monocytes	B cells	Tnfsf13	Tnfrsf13b	0.155753	TNFSF13_TNFRSF13B	Tnfsf13 - Tnfrsf13b	APRIL	Secreted Signaling	KEGG: mmu04060	Monocytes -> B cells (At)	0.00162795	Monocytes -> B cells
AM	cDC	Tnfsf13	Tnfrsf13b	0.191115	TNFSF13_TNFRSF13B	Tnfsf13 - Tnfrsf13b	APRIL	Secreted Signaling	KEGG: mmu04060	AM -> cDC (At)	0.00534038	AM -> cDC
Macrophages	cDC	Tnfsf13	Tnfrsf13b	0.155417	TNFSF13_TNFRSF13B	Tnfsf13 - Tnfrsf13b	APRIL	Secreted Signaling	KEGG: mmu04060	Macrophages -> cDC (At)	0.0016055	Macrophages -> cDC
Monocytes	cDC	Tnfsf13	Tnfrsf13b	0.149502	TNFSF13_TNFRSF13B	Tnfsf13 - Tnfrsf13b	APRIL	Secreted Signaling	KEGG: mmu04060	Monocytes -> cDC (At)	0.0012447	Monocytes -> cDC
AM	pDC	Tnfsf13	Tnfrsf13b	0.26164	TNFSF13_TNFRSF13B	Tnfsf13 - Tnfrsf13b	APRIL	Secreted Signaling	KEGG: mmu04060	AM -> pDC (At)	0.021883	AM -> pDC
AM	Plasma cells	Tnfsf13	Tnfrsf17	0.184647	TNFSF13_TNFRSF17	Tnfsf13 - Tnfrsf17	APRIL	Secreted Signaling	KEGG: mmu04060	AM -> Plasma cells (Sham)	0.004446	AM -> Plasma cells
Macrophages	Plasma cells	Tnfsf13	Tnfrsf17	0.156719	TNFSF13_TNFRSF17	Tnfsf13 - Tnfrsf17	APRIL	Secreted Signaling	KEGG: mmu04060	Macrophages -> Plasma cells (Sham)	0.00169367	Macrophages -> Plasma cells
Monocytes	Plasma cells	Tnfsf13	Tnfrsf17	0.148839	TNFSF13_TNFRSF17	Tnfsf13 - Tnfrsf17	APRIL	Secreted Signaling	KEGG: mmu04060	Monocytes -> Plasma cells (Sham)	0.00120815	Monocytes -> Plasma cells
AM	Plasma cells	Tnfsf13	Tnfrsf17	0.193863	TNFSF13_TNFRSF17	Tnfsf13 - Tnfrsf17	APRIL	Secreted Signaling	KEGG: mmu04060	AM -> Plasma cells (At)	0.00575158	AM -> Plasma cells
Macrophages	Plasma cells	Tnfsf13	Tnfrsf17	0.157236	TNFSF13_TNFRSF17	Tnfsf13 - Tnfrsf17	APRIL	Secreted Signaling	KEGG: mmu04060	Macrophages -> Plasma cells (At)	0.00172962	Macrophages -> Plasma cells
Monocytes	Plasma cells	Tnfsf13	Tnfrsf17	0.151186	TNFSF13_TNFRSF17	Tnfsf13 - Tnfrsf17	APRIL	Secreted Signaling	KEGG: mmu04060	Monocytes -> Plasma cells (At)	0.00134096	Monocytes -> Plasma cells
NK cells	cDC	Xcl1	Xcr1	0.33036	XCL1_XCR1	Xcl1 - Xcr1	XCR	Secreted Signaling	KEGG: mmu04060	NK cells -> cDC (At)	0.0484608	NK cells -> cDC
