# Supplementary material for: Acidovorax temperans skews neutrophil maturation and polarizes Th17 cells to promote lung adenocarcinoma development
Source: Oncogenesis. 2024 Apr 3;13(1):13. doi: 10.1038/s41389-024-00513-6 (PMC10991269; doi:10.1038/s41389-024-00513-6)
Supplement: Supplementary file 9 — Supplemental Table S8 [file 41389_2024_513_MOESM9_ESM.xlsx]

## Sheet: Sheet1
Table S8. Cell-cell interactions decreased in A. temperans mice.
source	target	ligand	receptor	prob	interaction_name	interaction_name_2	pathway_name	annotation	evidence	source.target	prob.original	group.names
Plasma cells	T cells	Alcam	Cd6	0.162453	ALCAM_CD6	Alcam - Cd6	ALCAM	Cell-Cell Contact	KEGG: mmu04514	Plasma cells -> T cells (Sham)	0.00212151	Plasma cells -> T cells
AM	Macrophages	Angptl4	ITGA5_ITGB1	0.180069	ANGPTL4_ITGA5_ITGB1	Angptl4 - (Itga5+Itgb1)	ANGPTL	Secreted Signaling	PMID: 30049845	AM -> Macrophages (Sham)	0.00387418	AM -> Macrophages
AM	pDC	Angptl4	Cdh5	0.161656	ANGPTL4_CDH5	Angptl4 - Cdh5	ANGPTL	Secreted Signaling	PMID: 30049845	AM -> pDC (Sham)	0.00205807	AM -> pDC
AM	Plasma cells	Angptl4	Sdc1	0.185868	ANGPTL4_SDC1	Angptl4 - Sdc1	ANGPTL	Secreted Signaling	PMID: 29017031	AM -> Plasma cells (Sham)	0.00460713	AM -> Plasma cells
AM	AM	Angptl4	Sdc3	0.165613	ANGPTL4_SDC3	Angptl4 - Sdc3	ANGPTL	Secreted Signaling	PMID: 29017031	AM -> AM (Sham)	0.0023859	AM -> AM
AM	Macrophages	Angptl4	Sdc3	0.164776	ANGPTL4_SDC3	Angptl4 - Sdc3	ANGPTL	Secreted Signaling	PMID: 29017031	AM -> Macrophages (Sham)	0.00231383	AM -> Macrophages
AM	cDC	Angptl4	Sdc3	0.160161	ANGPTL4_SDC3	Angptl4 - Sdc3	ANGPTL	Secreted Signaling	PMID: 29017031	AM -> cDC (Sham)	0.00194265	AM -> cDC
AM	MoDC	Angptl4	Sdc3	0.155892	ANGPTL4_SDC3	Angptl4 - Sdc3	ANGPTL	Secreted Signaling	PMID: 29017031	AM -> MoDC (Sham)	0.00163731	AM -> MoDC
AM	Macrophages	Angptl4	Sdc4	0.222978	ANGPTL4_SDC4	Angptl4 - Sdc4	ANGPTL	Secreted Signaling	PMID: 29017031	AM -> Macrophages (Sham)	0.0112796	AM -> Macrophages
AM	cDC	Angptl4	Sdc4	0.174671	ANGPTL4_SDC4	Angptl4 - Sdc4	ANGPTL	Secreted Signaling	PMID: 29017031	AM -> cDC (Sham)	0.00326316	AM -> cDC
AM	MoDC	Angptl4	Sdc4	0.208687	ANGPTL4_SDC4	Angptl4 - Sdc4	ANGPTL	Secreted Signaling	PMID: 29017031	AM -> MoDC (Sham)	0.0082969	AM -> MoDC
AM	pDC	Angptl4	Sdc4	0.215965	ANGPTL4_SDC4	Angptl4 - Sdc4	ANGPTL	Secreted Signaling	PMID: 29017031	AM -> pDC (Sham)	0.00975104	AM -> pDC
AM	AM	Anxa1	Fpr1	0.21098	ANXA1_FPR1	Anxa1 - Fpr1	ANNEXIN	Secreted Signaling	PMID: 23230437	AM -> AM (Sham)	0.00874062	AM -> AM
Macrophages	AM	Anxa1	Fpr1	0.180836	ANXA1_FPR1	Anxa1 - Fpr1	ANNEXIN	Secreted Signaling	PMID: 23230437	Macrophages -> AM (Sham)	0.00396645	Macrophages -> AM
Neutrophils	AM	Anxa1	Fpr1	0.199276	ANXA1_FPR1	Anxa1 - Fpr1	ANNEXIN	Secreted Signaling	PMID: 23230437	Neutrophils -> AM (Sham)	0.00661671	Neutrophils -> AM
AM	Neutrophils	Anxa1	Fpr1	0.236028	ANXA1_FPR1	Anxa1 - Fpr1	ANNEXIN	Secreted Signaling	PMID: 23230437	AM -> Neutrophils (Sham)	0.0144539	AM -> Neutrophils
Macrophages	Neutrophils	Anxa1	Fpr1	0.199055	ANXA1_FPR1	Anxa1 - Fpr1	ANNEXIN	Secreted Signaling	PMID: 23230437	Macrophages -> Neutrophils (Sham)	0.00657985	Macrophages -> Neutrophils
Neutrophils	Neutrophils	Anxa1	Fpr1	0.221544	ANXA1_FPR1	Anxa1 - Fpr1	ANNEXIN	Secreted Signaling	PMID: 23230437	Neutrophils -> Neutrophils (Sham)	0.0109571	Neutrophils -> Neutrophils
cDC	Neutrophils	Anxa1	Fpr1	0.19492	ANXA1_FPR1	Anxa1 - Fpr1	ANNEXIN	Secreted Signaling	PMID: 23230437	cDC -> Neutrophils (Sham)	0.00591471	cDC -> Neutrophils
AM	AM	Anxa1	Fpr2	0.21417	ANXA1_FPR2	Anxa1 - Fpr2	ANNEXIN	Secreted Signaling	PMID: 23230437	AM -> AM (Sham)	0.00937981	AM -> AM
Macrophages	AM	Anxa1	Fpr2	0.183185	ANXA1_FPR2	Anxa1 - Fpr2	ANNEXIN	Secreted Signaling	PMID: 23230437	Macrophages -> AM (Sham)	0.00425801	Macrophages -> AM
Neutrophils	AM	Anxa1	Fpr2	0.202125	ANXA1_FPR2	Anxa1 - Fpr2	ANNEXIN	Secreted Signaling	PMID: 23230437	Neutrophils -> AM (Sham)	0.0071017	Neutrophils -> AM
AM	Neutrophils	Anxa1	Fpr2	0.216859	ANXA1_FPR2	Anxa1 - Fpr2	ANNEXIN	Secreted Signaling	PMID: 23230437	AM -> Neutrophils (Sham)	0.00993892	AM -> Neutrophils
Macrophages	Neutrophils	Anxa1	Fpr2	0.18516	ANXA1_FPR2	Anxa1 - Fpr2	ANNEXIN	Secreted Signaling	PMID: 23230437	Macrophages -> Neutrophils (Sham)	0.00451321	Macrophages -> Neutrophils
Neutrophils	Neutrophils	Anxa1	Fpr2	0.204525	ANXA1_FPR2	Anxa1 - Fpr2	ANNEXIN	Secreted Signaling	PMID: 23230437	Neutrophils -> Neutrophils (Sham)	0.00752604	Neutrophils -> Neutrophils
cDC	Neutrophils	Anxa1	Fpr2	0.18157	ANXA1_FPR2	Anxa1 - Fpr2	ANNEXIN	Secreted Signaling	PMID: 23230437	cDC -> Neutrophils (Sham)	0.00405613	cDC -> Neutrophils
AM	Monocytes	Anxa1	Fpr2	0.205688	ANXA1_FPR2	Anxa1 - Fpr2	ANNEXIN	Secreted Signaling	PMID: 23230437	AM -> Monocytes (Sham)	0.00773701	AM -> Monocytes
Macrophages	Monocytes	Anxa1	Fpr2	0.176916	ANXA1_FPR2	Anxa1 - Fpr2	ANNEXIN	Secreted Signaling	PMID: 23230437	Macrophages -> Monocytes (Sham)	0.00350908	Macrophages -> Monocytes
Neutrophils	Monocytes	Anxa1	Fpr2	0.194539	ANXA1_FPR2	Anxa1 - Fpr2	ANNEXIN	Secreted Signaling	PMID: 23230437	Neutrophils -> Monocytes (Sham)	0.00585553	Neutrophils -> Monocytes
cDC	Monocytes	Anxa1	Fpr2	0.173633	ANXA1_FPR2	Anxa1 - Fpr2	ANNEXIN	Secreted Signaling	PMID: 23230437	cDC -> Monocytes (Sham)	0.00315337	cDC -> Monocytes
AM	Macrophages	App	Cd74	0.728239	APP_CD74	App - Cd74	APP	Cell-Cell Contact	PMID: 19849849	AM -> Macrophages (Sham)	0.253301	AM -> Macrophages
Macrophages	Macrophages	App	Cd74	0.571791	APP_CD74	App - Cd74	APP	Cell-Cell Contact	PMID: 19849849	Macrophages -> Macrophages (Sham)	0.173967	Macrophages -> Macrophages
Neutrophils	Macrophages	App	Cd74	0.389913	APP_CD74	App - Cd74	APP	Cell-Cell Contact	PMID: 19849849	Neutrophils -> Macrophages (Sham)	0.0769444	Neutrophils -> Macrophages
cDC	Macrophages	App	Cd74	0.490513	APP_CD74	App - Cd74	APP	Cell-Cell Contact	PMID: 19849849	cDC -> Macrophages (Sham)	0.1302	cDC -> Macrophages
AM	B cells	App	Cd74	0.694388	APP_CD74	App - Cd74	APP	Cell-Cell Contact	PMID: 19849849	AM -> B cells (Sham)	0.2369	AM -> B cells
Macrophages	B cells	App	Cd74	0.54864	APP_CD74	App - Cd74	APP	Cell-Cell Contact	PMID: 19849849	Macrophages -> B cells (Sham)	0.161591	Macrophages -> B cells
Neutrophils	B cells	App	Cd74	0.377816	APP_CD74	App - Cd74	APP	Cell-Cell Contact	PMID: 19849849	Neutrophils -> B cells (Sham)	0.0708783	Neutrophils -> B cells
cDC	B cells	App	Cd74	0.472536	APP_CD74	App - Cd74	APP	Cell-Cell Contact	PMID: 19849849	cDC -> B cells (Sham)	0.120484	cDC -> B cells
AM	cDC	App	Cd74	0.767115	APP_CD74	App - Cd74	APP	Cell-Cell Contact	PMID: 19849849	AM -> cDC (Sham)	0.271557	AM -> cDC
Macrophages	cDC	App	Cd74	0.598224	APP_CD74	App - Cd74	APP	Cell-Cell Contact	PMID: 19849849	Macrophages -> cDC (Sham)	0.187943	Macrophages -> cDC
Neutrophils	cDC	App	Cd74	0.403565	APP_CD74	App - Cd74	APP	Cell-Cell Contact	PMID: 19849849	Neutrophils -> cDC (Sham)	0.0839181	Neutrophils -> cDC
cDC	cDC	App	Cd74	0.51095	APP_CD74	App - Cd74	APP	Cell-Cell Contact	PMID: 19849849	cDC -> cDC (Sham)	0.141262	cDC -> cDC
AM	MoDC	App	Cd74	0.630061	APP_CD74	App - Cd74	APP	Cell-Cell Contact	PMID: 19849849	AM -> MoDC (Sham)	0.204508	AM -> MoDC
Macrophages	MoDC	App	Cd74	0.504255	APP_CD74	App - Cd74	APP	Cell-Cell Contact	PMID: 19849849	Macrophages -> MoDC (Sham)	0.137639	Macrophages -> MoDC
Neutrophils	MoDC	App	Cd74	0.354216	APP_CD74	App - Cd74	APP	Cell-Cell Contact	PMID: 19849849	Neutrophils -> MoDC (Sham)	0.0594192	Neutrophils -> MoDC
Monocytes	MoDC	App	Cd74	0.326672	APP_CD74	App - Cd74	APP	Cell-Cell Contact	PMID: 19849849	Monocytes -> MoDC (Sham)	0.0468327	Monocytes -> MoDC
cDC	MoDC	App	Cd74	0.437844	APP_CD74	App - Cd74	APP	Cell-Cell Contact	PMID: 19849849	cDC -> MoDC (Sham)	0.101884	cDC -> MoDC
AM	Plasma cells	App	Cd74	0.554226	APP_CD74	App - Cd74	APP	Cell-Cell Contact	PMID: 19849849	AM -> Plasma cells (Sham)	0.164586	AM -> Plasma cells
Macrophages	Plasma cells	App	Cd74	0.451147	APP_CD74	App - Cd74	APP	Cell-Cell Contact	PMID: 19849849	Macrophages -> Plasma cells (Sham)	0.108982	Macrophages -> Plasma cells
cDC	Plasma cells	App	Cd74	0.395889	APP_CD74	App - Cd74	APP	Cell-Cell Contact	PMID: 19849849	cDC -> Plasma cells (Sham)	0.0799814	cDC -> Plasma cells
AM	pDC	App	Cd74	0.676148	APP_CD74	App - Cd74	APP	Cell-Cell Contact	PMID: 19849849	AM -> pDC (Sham)	0.227873	AM -> pDC
Macrophages	pDC	App	Cd74	0.536109	APP_CD74	App - Cd74	APP	Cell-Cell Contact	PMID: 19849849	Macrophages -> pDC (Sham)	0.154851	Macrophages -> pDC
Neutrophils	pDC	App	Cd74	0.371209	APP_CD74	App - Cd74	APP	Cell-Cell Contact	PMID: 19849849	Neutrophils -> pDC (Sham)	0.0676169	Neutrophils -> pDC
Monocytes	pDC	App	Cd74	0.341287	APP_CD74	App - Cd74	APP	Cell-Cell Contact	PMID: 19849849	Monocytes -> pDC (Sham)	0.0533925	Monocytes -> pDC
cDC	pDC	App	Cd74	0.462773	APP_CD74	App - Cd74	APP	Cell-Cell Contact	PMID: 19849849	cDC -> pDC (Sham)	0.115223	cDC -> pDC
Macrophages	AM	Bst2	Pira2	0.158535	BST2_PIRA2	Bst2 - Pira2	BST2	Cell-Cell Contact	PMID: 19564354	Macrophages -> AM (Sham)	0.0018221	Macrophages -> AM
cDC	AM	Bst2	Pira2	0.153253	BST2_PIRA2	Bst2 - Pira2	BST2	Cell-Cell Contact	PMID: 19564354	cDC -> AM (Sham)	0.00146607	cDC -> AM
MoDC	AM	Bst2	Pira2	0.159325	BST2_PIRA2	Bst2 - Pira2	BST2	Cell-Cell Contact	PMID: 19564354	MoDC -> AM (Sham)	0.00188002	MoDC -> AM
Plasma cells	AM	Bst2	Pira2	0.146868	BST2_PIRA2	Bst2 - Pira2	BST2	Cell-Cell Contact	PMID: 19564354	Plasma cells -> AM (Sham)	0.00110396	Plasma cells -> AM
pDC	AM	Bst2	Pira2	0.259235	BST2_PIRA2	Bst2 - Pira2	BST2	Cell-Cell Contact	PMID: 19564354	pDC -> AM (Sham)	0.0211207	pDC -> AM
Macrophages	Neutrophils	Bst2	Pira2	0.18872	BST2_PIRA2	Bst2 - Pira2	BST2	Cell-Cell Contact	PMID: 19564354	Macrophages -> Neutrophils (Sham)	0.00499733	Macrophages -> Neutrophils
cDC	Neutrophils	Bst2	Pira2	0.181303	BST2_PIRA2	Bst2 - Pira2	BST2	Cell-Cell Contact	PMID: 19564354	cDC -> Neutrophils (Sham)	0.00402337	cDC -> Neutrophils
MoDC	Neutrophils	Bst2	Pira2	0.189838	BST2_PIRA2	Bst2 - Pira2	BST2	Cell-Cell Contact	PMID: 19564354	MoDC -> Neutrophils (Sham)	0.00515567	MoDC -> Neutrophils
Plasma cells	Neutrophils	Bst2	Pira2	0.172453	BST2_PIRA2	Bst2 - Pira2	BST2	Cell-Cell Contact	PMID: 19564354	Plasma cells -> Neutrophils (Sham)	0.00303155	Plasma cells -> Neutrophils
pDC	Neutrophils	Bst2	Pira2	0.347015	BST2_PIRA2	Bst2 - Pira2	BST2	Cell-Cell Contact	PMID: 19564354	pDC -> Neutrophils (Sham)	0.0560381	pDC -> Neutrophils
Macrophages	Monocytes	Bst2	Pira2	0.163845	BST2_PIRA2	Bst2 - Pira2	BST2	Cell-Cell Contact	PMID: 19564354	Macrophages -> Monocytes (Sham)	0.00223541	Macrophages -> Monocytes
cDC	Monocytes	Bst2	Pira2	0.158211	BST2_PIRA2	Bst2 - Pira2	BST2	Cell-Cell Contact	PMID: 19564354	cDC -> Monocytes (Sham)	0.00179876	cDC -> Monocytes
MoDC	Monocytes	Bst2	Pira2	0.164689	BST2_PIRA2	Bst2 - Pira2	BST2	Cell-Cell Contact	PMID: 19564354	MoDC -> Monocytes (Sham)	0.00230644	MoDC -> Monocytes
Plasma cells	Monocytes	Bst2	Pira2	0.151418	BST2_PIRA2	Bst2 - Pira2	BST2	Cell-Cell Contact	PMID: 19564354	Plasma cells -> Monocytes (Sham)	0.0013546	Plasma cells -> Monocytes
pDC	Monocytes	Bst2	Pira2	0.273415	BST2_PIRA2	Bst2 - Pira2	BST2	Cell-Cell Contact	PMID: 19564354	pDC -> Monocytes (Sham)	0.0257985	pDC -> Monocytes
Monocytes	Macrophages	C3	ITGAM_ITGB2	0.210244	C3_ITGAM_ITGB2	C3 - (Itgam+Itgb2)	COMPLEMENT	Secreted Signaling	PMID: 16234578	Monocytes -> Macrophages (Sham)	0.00859671	Monocytes -> Macrophages
Monocytes	Neutrophils	C3	ITGAM_ITGB2	0.199491	C3_ITGAM_ITGB2	C3 - (Itgam+Itgb2)	COMPLEMENT	Secreted Signaling	PMID: 16234578	Monocytes -> Neutrophils (Sham)	0.00665247	Monocytes -> Neutrophils
Monocytes	Monocytes	C3	ITGAM_ITGB2	0.258223	C3_ITGAM_ITGB2	C3 - (Itgam+Itgb2)	COMPLEMENT	Secreted Signaling	PMID: 16234578	Monocytes -> Monocytes (Sham)	0.0208039	Monocytes -> Monocytes
Monocytes	cDC	C3	ITGAM_ITGB2	0.204162	C3_ITGAM_ITGB2	C3 - (Itgam+Itgb2)	COMPLEMENT	Secreted Signaling	PMID: 16234578	Monocytes -> cDC (Sham)	0.00746105	Monocytes -> cDC
Monocytes	AM	C3	ITGAX_ITGB2	0.236247	C3_ITGAX_ITGB2	C3 - (Itgax+Itgb2)	COMPLEMENT	Secreted Signaling	PMID: 16234578	Monocytes -> AM (Sham)	0.0145109	Monocytes -> AM
Monocytes	cDC	C3	ITGAX_ITGB2	0.224997	C3_ITGAX_ITGB2	C3 - (Itgax+Itgb2)	COMPLEMENT	Secreted Signaling	PMID: 16234578	Monocytes -> cDC (Sham)	0.0117429	Monocytes -> cDC
Monocytes	Macrophages	C3	C3ar1	0.21962	C3_C3AR1	C3 - C3ar1	COMPLEMENT	Secreted Signaling	KEGG: mmu04080	Monocytes -> Macrophages (Sham)	0.0105322	Monocytes -> Macrophages
pDC	cDC	Cadm1	Cadm1	0.220739	CADM1_CADM1	Cadm1 - Cadm1	CADM	Cell-Cell Contact	PMID: 24503895	pDC -> cDC (Sham)	0.0107781	pDC -> cDC
cDC	pDC	Cadm1	Cadm1	0.220739	CADM1_CADM1	Cadm1 - Cadm1	CADM	Cell-Cell Contact	PMID: 24503895	cDC -> pDC (Sham)	0.0107781	cDC -> pDC
pDC	pDC	Cadm1	Cadm1	0.436033	CADM1_CADM1	Cadm1 - Cadm1	CADM	Cell-Cell Contact	PMID: 24503895	pDC -> pDC (Sham)	0.100922	pDC -> pDC
Macrophages	Macrophages	Ccl2	Ccr2	0.244742	CCL2_CCR2	Ccl2 - Ccr2	CCL	Secreted Signaling	KEGG: mmu04060	Macrophages -> Macrophages (Sham)	0.0168074	Macrophages -> Macrophages
cDC	Macrophages	Ccl2	Ccr2	0.176366	CCL2_CCR2	Ccl2 - Ccr2	CCL	Secreted Signaling	KEGG: mmu04060	cDC -> Macrophages (Sham)	0.00344772	cDC -> Macrophages
Macrophages	cDC	Ccl2	Ccr2	0.30033	CCL2_CCR2	Ccl2 - Ccr2	CCL	Secreted Signaling	KEGG: mmu04060	Macrophages -> cDC (Sham)	0.035805	Macrophages -> cDC
cDC	cDC	Ccl2	Ccr2	0.204152	CCL2_CCR2	Ccl2 - Ccr2	CCL	Secreted Signaling	KEGG: mmu04060	cDC -> cDC (Sham)	0.00745925	cDC -> cDC
Macrophages	NK cells	Ccl2	Ccr2	0.218873	CCL2_CCR2	Ccl2 - Ccr2	CCL	Secreted Signaling	KEGG: mmu04060	Macrophages -> NK cells (Sham)	0.0103697	Macrophages -> NK cells
cDC	NK cells	Ccl2	Ccr2	0.162386	CCL2_CCR2	Ccl2 - Ccr2	CCL	Secreted Signaling	KEGG: mmu04060	cDC -> NK cells (Sham)	0.00211613	cDC -> NK cells
Macrophages	pDC	Ccl2	Ccr2	0.318128	CCL2_CCR2	Ccl2 - Ccr2	CCL	Secreted Signaling	KEGG: mmu04060	Macrophages -> pDC (Sham)	0.0431362	Macrophages -> pDC
cDC	pDC	Ccl2	Ccr2	0.212495	CCL2_CCR2	Ccl2 - Ccr2	CCL	Secreted Signaling	KEGG: mmu04060	cDC -> pDC (Sham)	0.00904099	cDC -> pDC
AM	AM	Ccl3	Ccr1	0.17366	CCL3_CCR1	Ccl3 - Ccr1	CCL	Secreted Signaling	KEGG: mmu04060	AM -> AM (Sham)	0.00315618	AM -> AM
Macrophages	AM	Ccl3	Ccr1	0.215332	CCL3_CCR1	Ccl3 - Ccr1	CCL	Secreted Signaling	KEGG: mmu04060	Macrophages -> AM (Sham)	0.00961924	Macrophages -> AM
Neutrophils	AM	Ccl3	Ccr1	0.17548	CCL3_CCR1	Ccl3 - Ccr1	CCL	Secreted Signaling	KEGG: mmu04060	Neutrophils -> AM (Sham)	0.00335045	Neutrophils -> AM
AM	Macrophages	Ccl3	Ccr1	0.179156	CCL3_CCR1	Ccl3 - Ccr1	CCL	Secreted Signaling	KEGG: mmu04060	AM -> Macrophages (Sham)	0.00376609	AM -> Macrophages
Macrophages	Macrophages	Ccl3	Ccr1	0.223785	CCL3_CCR1	Ccl3 - Ccr1	CCL	Secreted Signaling	KEGG: mmu04060	Macrophages -> Macrophages (Sham)	0.0114637	Macrophages -> Macrophages
AM	Neutrophils	Ccl3	Ccr1	0.257445	CCL3_CCR1	Ccl3 - Ccr1	CCL	Secreted Signaling	KEGG: mmu04060	AM -> Neutrophils (Sham)	0.0205616	AM -> Neutrophils
AM	cDC	Ccl3	Ccr5	0.176116	CCL3_CCR5	Ccl3 - Ccr5	CCL	Secreted Signaling	KEGG: mmu04060	AM -> cDC (Sham)	0.00342018	AM -> cDC
Macrophages	cDC	Ccl3	Ccr5	0.219096	CCL3_CCR5	Ccl3 - Ccr5	CCL	Secreted Signaling	KEGG: mmu04060	Macrophages -> cDC (Sham)	0.0104182	Macrophages -> cDC
AM	NK cells	Ccl3	Ccr5	0.193754	CCL3_CCR5	Ccl3 - Ccr5	CCL	Secreted Signaling	KEGG: mmu04060	AM -> NK cells (Sham)	0.00573493	AM -> NK cells
Macrophages	NK cells	Ccl3	Ccr5	0.246788	CCL3_CCR5	Ccl3 - Ccr5	CCL	Secreted Signaling	KEGG: mmu04060	Macrophages -> NK cells (Sham)	0.0173865	Macrophages -> NK cells
AM	pDC	Ccl3	Ccr5	0.221904	CCL3_CCR5	Ccl3 - Ccr5	CCL	Secreted Signaling	KEGG: mmu04060	AM -> pDC (Sham)	0.0110376	AM -> pDC
Macrophages	pDC	Ccl3	Ccr5	0.293418	CCL3_CCR5	Ccl3 - Ccr5	CCL	Secreted Signaling	KEGG: mmu04060	Macrophages -> pDC (Sham)	0.0331038	Macrophages -> pDC
pDC	NK cells	Ccl4	Ccr5	0.266256	CCL4_CCR5	Ccl4 - Ccr5	CCL	Secreted Signaling	KEGG: mmu04060	pDC -> NK cells (Sham)	0.0233821	pDC -> NK cells
Macrophages	pDC	Ccl4	Ccr5	0.312749	CCL4_CCR5	Ccl4 - Ccr5	CCL	Secreted Signaling	KEGG: mmu04060	Macrophages -> pDC (Sham)	0.0408664	Macrophages -> pDC
cDC	pDC	Ccl4	Ccr5	0.219571	CCL4_CCR5	Ccl4 - Ccr5	CCL	Secreted Signaling	KEGG: mmu04060	cDC -> pDC (Sham)	0.0105216	cDC -> pDC
pDC	pDC	Ccl4	Ccr5	0.320787	CCL4_CCR5	Ccl4 - Ccr5	CCL	Secreted Signaling	KEGG: mmu04060	pDC -> pDC (Sham)	0.0442752	pDC -> pDC
T cells	AM	Ccl5	Ccr1	0.197462	CCL5_CCR1	Ccl5 - Ccr1	CCL	Secreted Signaling	KEGG: mmu04060	T cells -> AM (Sham)	0.00631852	T cells -> AM
MoDC	AM	Ccl5	Ccr1	0.284799	CCL5_CCR1	Ccl5 - Ccr1	CCL	Secreted Signaling	KEGG: mmu04060	MoDC -> AM (Sham)	0.0298596	MoDC -> AM
NK cells	AM	Ccl5	Ccr1	0.298773	CCL5_CCR1	Ccl5 - Ccr1	CCL	Secreted Signaling	KEGG: mmu04060	NK cells -> AM (Sham)	0.0351889	NK cells -> AM
T cells	Macrophages	Ccl5	Ccr1	0.204574	CCL5_CCR1	Ccl5 - Ccr1	CCL	Secreted Signaling	KEGG: mmu04060	T cells -> Macrophages (Sham)	0.00753492	T cells -> Macrophages
MoDC	Macrophages	Ccl5	Ccr1	0.299425	CCL5_CCR1	Ccl5 - Ccr1	CCL	Secreted Signaling	KEGG: mmu04060	MoDC -> Macrophages (Sham)	0.0354463	MoDC -> Macrophages
NK cells	Macrophages	Ccl5	Ccr1	0.314808	CCL5_CCR1	Ccl5 - Ccr1	CCL	Secreted Signaling	KEGG: mmu04060	NK cells -> Macrophages (Sham)	0.0417299	NK cells -> Macrophages
T cells	Neutrophils	Ccl5	Ccr1	0.311764	CCL5_CCR1	Ccl5 - Ccr1	CCL	Secreted Signaling	KEGG: mmu04060	T cells -> Neutrophils (Sham)	0.0404556	T cells -> Neutrophils
MoDC	Neutrophils	Ccl5	Ccr1	0.56339	CCL5_CCR1	Ccl5 - Ccr1	CCL	Secreted Signaling	KEGG: mmu04060	MoDC -> Neutrophils (Sham)	0.169488	MoDC -> Neutrophils
NK cells	Neutrophils	Ccl5	Ccr1	0.611206	CCL5_CCR1	Ccl5 - Ccr1	CCL	Secreted Signaling	KEGG: mmu04060	NK cells -> Neutrophils (Sham)	0.194736	NK cells -> Neutrophils
T cells	cDC	Ccl5	Ccr5	0.200634	CCL5_CCR5	Ccl5 - Ccr5	CCL	Secreted Signaling	KEGG: mmu04060	T cells -> cDC (Sham)	0.00684522	T cells -> cDC
MoDC	cDC	Ccl5	Ccr5	0.291277	CCL5_CCR5	Ccl5 - Ccr5	CCL	Secreted Signaling	KEGG: mmu04060	MoDC -> cDC (Sham)	0.0322849	MoDC -> cDC
NK cells	cDC	Ccl5	Ccr5	0.305869	CCL5_CCR5	Ccl5 - Ccr5	CCL	Secreted Signaling	KEGG: mmu04060	NK cells -> cDC (Sham)	0.0380301	NK cells -> cDC
T cells	NK cells	Ccl5	Ccr5	0.223731	CCL5_CCR5	Ccl5 - Ccr5	CCL	Secreted Signaling	KEGG: mmu04060	T cells -> NK cells (Sham)	0.0114514	T cells -> NK cells
MoDC	NK cells	Ccl5	Ccr5	0.340636	CCL5_CCR5	Ccl5 - Ccr5	CCL	Secreted Signaling	KEGG: mmu04060	MoDC -> NK cells (Sham)	0.0530942	MoDC -> NK cells
NK cells	NK cells	Ccl5	Ccr5	0.360266	CCL5_CCR5	Ccl5 - Ccr5	CCL	Secreted Signaling	KEGG: mmu04060	NK cells -> NK cells (Sham)	0.0623041	NK cells -> NK cells
T cells	pDC	Ccl5	Ccr5	0.261765	CCL5_CCR5	Ccl5 - Ccr5	CCL	Secreted Signaling	KEGG: mmu04060	T cells -> pDC (Sham)	0.0219231	T cells -> pDC
MoDC	pDC	Ccl5	Ccr5	0.430282	CCL5_CCR5	Ccl5 - Ccr5	CCL	Secreted Signaling	KEGG: mmu04060	MoDC -> pDC (Sham)	0.0978759	MoDC -> pDC
NK cells	pDC	Ccl5	Ccr5	0.460349	CCL5_CCR5	Ccl5 - Ccr5	CCL	Secreted Signaling	KEGG: mmu04060	NK cells -> pDC (Sham)	0.113919	NK cells -> pDC
AM	AM	Ccl6	Ccr1	0.281305	CCL6_CCR1	Ccl6 - Ccr1	CCL	Secreted Signaling	KEGG: mmu04060	AM -> AM (Sham)	0.0285855	AM -> AM
Macrophages	AM	Ccl6	Ccr1	0.232501	CCL6_CCR1	Ccl6 - Ccr1	CCL	Secreted Signaling	KEGG: mmu04060	Macrophages -> AM (Sham)	0.0135542	Macrophages -> AM
Neutrophils	AM	Ccl6	Ccr1	0.191702	CCL6_CCR1	Ccl6 - Ccr1	CCL	Secreted Signaling	KEGG: mmu04060	Neutrophils -> AM (Sham)	0.00542669	Neutrophils -> AM
Monocytes	AM	Ccl6	Ccr1	0.218755	CCL6_CCR1	Ccl6 - Ccr1	CCL	Secreted Signaling	KEGG: mmu04060	Monocytes -> AM (Sham)	0.0103443	Monocytes -> AM
cDC	AM	Ccl6	Ccr1	0.203535	CCL6_CCR1	Ccl6 - Ccr1	CCL	Secreted Signaling	KEGG: mmu04060	cDC -> AM (Sham)	0.00734922	cDC -> AM
Macrophages	Macrophages	Ccl6	Ccr1	0.242342	CCL6_CCR1	Ccl6 - Ccr1	CCL	Secreted Signaling	KEGG: mmu04060	Macrophages -> Macrophages (Sham)	0.0161409	Macrophages -> Macrophages
Monocytes	Macrophages	Ccl6	Ccr1	0.227478	CCL6_CCR1	Ccl6 - Ccr1	CCL	Secreted Signaling	KEGG: mmu04060	Monocytes -> Macrophages (Sham)	0.0123261	Monocytes -> Macrophages
cDC	Macrophages	Ccl6	Ccr1	0.211091	CCL6_CCR1	Ccl6 - Ccr1	CCL	Secreted Signaling	KEGG: mmu04060	cDC -> Macrophages (Sham)	0.00876229	cDC -> Macrophages
Macrophages	Neutrophils	Ccl6	Ccr1	0.402751	CCL6_CCR1	Ccl6 - Ccr1	CCL	Secreted Signaling	KEGG: mmu04060	Macrophages -> Neutrophils (Sham)	0.0834985	Macrophages -> Neutrophils
cDC	Neutrophils	Ccl6	Ccr1	0.326581	CCL6_CCR1	Ccl6 - Ccr1	CCL	Secreted Signaling	KEGG: mmu04060	cDC -> Neutrophils (Sham)	0.0467926	cDC -> Neutrophils
Macrophages	Macrophages	Ccl6	Ccr2	0.262042	CCL6_CCR2	Ccl6 - Ccr2	CCL	Secreted Signaling	KEGG: mmu04060	Macrophages -> Macrophages (Sham)	0.0220116	Macrophages -> Macrophages
Monocytes	Macrophages	Ccl6	Ccr2	0.244833	CCL6_CCR2	Ccl6 - Ccr2	CCL	Secreted Signaling	KEGG: mmu04060	Monocytes -> Macrophages (Sham)	0.0168329	Monocytes -> Macrophages
cDC	Macrophages	Ccl6	Ccr2	0.226021	CCL6_CCR2	Ccl6 - Ccr2	CCL	Secreted Signaling	KEGG: mmu04060	cDC -> Macrophages (Sham)	0.0119819	cDC -> Macrophages
Macrophages	cDC	Ccl6	Ccr2	0.32617	CCL6_CCR2	Ccl6 - Ccr2	CCL	Secreted Signaling	KEGG: mmu04060	Macrophages -> cDC (Sham)	0.0466124	Macrophages -> cDC
cDC	cDC	Ccl6	Ccr2	0.273035	CCL6_CCR2	Ccl6 - Ccr2	CCL	Secreted Signaling	KEGG: mmu04060	cDC -> cDC (Sham)	0.0256675	cDC -> cDC
AM	NK cells	Ccl6	Ccr2	0.281615	CCL6_CCR2	Ccl6 - Ccr2	CCL	Secreted Signaling	KEGG: mmu04060	AM -> NK cells (Sham)	0.0286974	AM -> NK cells
Macrophages	NK cells	Ccl6	Ccr2	0.232716	CCL6_CCR2	Ccl6 - Ccr2	CCL	Secreted Signaling	KEGG: mmu04060	Macrophages -> NK cells (Sham)	0.0136081	Macrophages -> NK cells
Neutrophils	NK cells	Ccl6	Ccr2	0.191849	CCL6_CCR2	Ccl6 - Ccr2	CCL	Secreted Signaling	KEGG: mmu04060	Neutrophils -> NK cells (Sham)	0.00544845	Neutrophils -> NK cells
Monocytes	NK cells	Ccl6	Ccr2	0.218946	CCL6_CCR2	Ccl6 - Ccr2	CCL	Secreted Signaling	KEGG: mmu04060	Monocytes -> NK cells (Sham)	0.0103856	Monocytes -> NK cells
cDC	NK cells	Ccl6	Ccr2	0.203701	CCL6_CCR2	Ccl6 - Ccr2	CCL	Secreted Signaling	KEGG: mmu04060	cDC -> NK cells (Sham)	0.00737863	cDC -> NK cells
AM	pDC	Ccl6	Ccr2	0.458222	CCL6_CCR2	Ccl6 - Ccr2	CCL	Secreted Signaling	KEGG: mmu04060	AM -> pDC (Sham)	0.112776	AM -> pDC
Macrophages	pDC	Ccl6	Ccr2	0.346993	CCL6_CCR2	Ccl6 - Ccr2	CCL	Secreted Signaling	KEGG: mmu04060	Macrophages -> pDC (Sham)	0.0560279	Macrophages -> pDC
Neutrophils	pDC	Ccl6	Ccr2	0.265174	CCL6_CCR2	Ccl6 - Ccr2	CCL	Secreted Signaling	KEGG: mmu04060	Neutrophils -> pDC (Sham)	0.0230264	Neutrophils -> pDC
Monocytes	pDC	Ccl6	Ccr2	0.318277	CCL6_CCR2	Ccl6 - Ccr2	CCL	Secreted Signaling	KEGG: mmu04060	Monocytes -> pDC (Sham)	0.0431998	Monocytes -> pDC
cDC	pDC	Ccl6	Ccr2	0.287844	CCL6_CCR2	Ccl6 - Ccr2	CCL	Secreted Signaling	KEGG: mmu04060	cDC -> pDC (Sham)	0.0309897	cDC -> pDC
AM	AM	Ccl9	Ccr1	0.165833	CCL9_CCR1	Ccl9 - Ccr1	CCL	Secreted Signaling	KEGG: mmu04060	AM -> AM (Sham)	0.00240514	AM -> AM
Macrophages	AM	Ccl9	Ccr1	0.221168	CCL9_CCR1	Ccl9 - Ccr1	CCL	Secreted Signaling	KEGG: mmu04060	Macrophages -> AM (Sham)	0.0108733	Macrophages -> AM
Monocytes	AM	Ccl9	Ccr1	0.177717	CCL9_CCR1	Ccl9 - Ccr1	CCL	Secreted Signaling	KEGG: mmu04060	Monocytes -> AM (Sham)	0.00359961	Monocytes -> AM
cDC	AM	Ccl9	Ccr1	0.17951	CCL9_CCR1	Ccl9 - Ccr1	CCL	Secreted Signaling	KEGG: mmu04060	cDC -> AM (Sham)	0.00380771	cDC -> AM
MoDC	AM	Ccl9	Ccr1	0.173656	CCL9_CCR1	Ccl9 - Ccr1	CCL	Secreted Signaling	KEGG: mmu04060	MoDC -> AM (Sham)	0.0031558	MoDC -> AM
AM	Macrophages	Ccl9	Ccr1	0.170843	CCL9_CCR1	Ccl9 - Ccr1	CCL	Secreted Signaling	KEGG: mmu04060	AM -> Macrophages (Sham)	0.00287034	AM -> Macrophages
Macrophages	Macrophages	Ccl9	Ccr1	0.230083	CCL9_CCR1	Ccl9 - Ccr1	CCL	Secreted Signaling	KEGG: mmu04060	Macrophages -> Macrophages (Sham)	0.0129551	Macrophages -> Macrophages
cDC	Macrophages	Ccl9	Ccr1	0.185385	CCL9_CCR1	Ccl9 - Ccr1	CCL	Secreted Signaling	KEGG: mmu04060	cDC -> Macrophages (Sham)	0.00454296	cDC -> Macrophages
MoDC	Macrophages	Ccl9	Ccr1	0.179152	CCL9_CCR1	Ccl9 - Ccr1	CCL	Secreted Signaling	KEGG: mmu04060	MoDC -> Macrophages (Sham)	0.00376564	MoDC -> Macrophages
AM	Neutrophils	Ccl9	Ccr1	0.240852	CCL9_CCR1	Ccl9 - Ccr1	CCL	Secreted Signaling	KEGG: mmu04060	AM -> Neutrophils (Sham)	0.0157342	AM -> Neutrophils
Macrophages	Neutrophils	Ccl9	Ccr1	0.371859	CCL9_CCR1	Ccl9 - Ccr1	CCL	Secreted Signaling	KEGG: mmu04060	Macrophages -> Neutrophils (Sham)	0.0679361	Macrophages -> Neutrophils
cDC	Neutrophils	Ccl9	Ccr1	0.270251	CCL9_CCR1	Ccl9 - Ccr1	CCL	Secreted Signaling	KEGG: mmu04060	cDC -> Neutrophils (Sham)	0.0247171	cDC -> Neutrophils
MoDC	Neutrophils	Ccl9	Ccr1	0.257437	CCL9_CCR1	Ccl9 - Ccr1	CCL	Secreted Signaling	KEGG: mmu04060	MoDC -> Neutrophils (Sham)	0.0205591	MoDC -> Neutrophils
Plasma cells	AM	Cd200	Cd200r4	0.12219	CD200_CD200R4	Cd200 - Cd200r4	CD200	Cell-Cell Contact	KEGG: mmu04514	Plasma cells -> AM (Sham)	0.000279093	Plasma cells -> AM
pDC	AM	Cd200	Cd200r4	0.150261	CD200_CD200R4	Cd200 - Cd200r4	CD200	Cell-Cell Contact	KEGG: mmu04514	pDC -> AM (Sham)	0.00128747	pDC -> AM
B cells	Monocytes	Cd22	Ptprc	0.288947	CD22_PTPRC	Cd22 - Ptprc	CD22	Cell-Cell Contact	KEGG: mmu04514	B cells -> Monocytes (Sham)	0.0314032	B cells -> Monocytes
B cells	T cells	Cd22	Ptprc	0.277115	CD22_PTPRC	Cd22 - Ptprc	CD22	Cell-Cell Contact	KEGG: mmu04514	B cells -> T cells (Sham)	0.0270896	B cells -> T cells
B cells	B cells	Cd22	Ptprc	0.259301	CD22_PTPRC	Cd22 - Ptprc	CD22	Cell-Cell Contact	KEGG: mmu04514	B cells -> B cells (Sham)	0.0211416	B cells -> B cells
B cells	cDC	Cd22	Ptprc	0.257976	CD22_PTPRC	Cd22 - Ptprc	CD22	Cell-Cell Contact	KEGG: mmu04514	B cells -> cDC (Sham)	0.0207268	B cells -> cDC
B cells	MoDC	Cd22	Ptprc	0.228474	CD22_PTPRC	Cd22 - Ptprc	CD22	Cell-Cell Contact	KEGG: mmu04514	B cells -> MoDC (Sham)	0.0125648	B cells -> MoDC
B cells	NK cells	Cd22	Ptprc	0.290192	CD22_PTPRC	Cd22 - Ptprc	CD22	Cell-Cell Contact	KEGG: mmu04514	B cells -> NK cells (Sham)	0.0318732	B cells -> NK cells
B cells	Plasma cells	Cd22	Ptprc	0.209993	CD22_PTPRC	Cd22 - Ptprc	CD22	Cell-Cell Contact	KEGG: mmu04514	B cells -> Plasma cells (Sham)	0.00854799	B cells -> Plasma cells
B cells	pDC	Cd22	Ptprc	0.275344	CD22_PTPRC	Cd22 - Ptprc	CD22	Cell-Cell Contact	KEGG: mmu04514	B cells -> pDC (Sham)	0.026468	B cells -> pDC
AM	Monocytes	Cd48	Cd244a	0.161458	CD48_CD244A	Cd48 - Cd244a	CD48	Cell-Cell Contact	PMID: 26697006	AM -> Monocytes (Sham)	0.00204252	AM -> Monocytes
Macrophages	Monocytes	Cd48	Cd244a	0.164773	CD48_CD244A	Cd48 - Cd244a	CD48	Cell-Cell Contact	PMID: 26697006	Macrophages -> Monocytes (Sham)	0.00231358	Macrophages -> Monocytes
Monocytes	Monocytes	Cd48	Cd244a	0.165749	CD48_CD244A	Cd48 - Cd244a	CD48	Cell-Cell Contact	PMID: 26697006	Monocytes -> Monocytes (Sham)	0.00239773	Monocytes -> Monocytes
T cells	Plasma cells	Cd6	Alcam	0.162453	CD6_ALCAM	Cd6 - Alcam	CD6	Cell-Cell Contact	PMID: 23602662	T cells -> Plasma cells (Sham)	0.00212151	T cells -> Plasma cells
cDC	AM	Cd80	Cd274	0.174935	CD80_CD274	Cd80 - Cd274	CD80	Cell-Cell Contact	PMID: 17629517; PMID: 18585785	cDC -> AM (Sham)	0.00329149	cDC -> AM
cDC	Monocytes	Cd80	Cd274	0.176569	CD80_CD274	Cd80 - Cd274	CD80	Cell-Cell Contact	PMID: 17629517; PMID: 18585785	cDC -> Monocytes (Sham)	0.00347029	cDC -> Monocytes
MoDC	Monocytes	Cd80	Cd274	0.181535	CD80_CD274	Cd80 - Cd274	CD80	Cell-Cell Contact	PMID: 17629517; PMID: 18585785	MoDC -> Monocytes (Sham)	0.00405191	MoDC -> Monocytes
cDC	MoDC	Cd80	Cd274	0.211017	CD80_CD274	Cd80 - Cd274	CD80	Cell-Cell Contact	PMID: 17629517; PMID: 18585785	cDC -> MoDC (Sham)	0.00874773	cDC -> MoDC
MoDC	MoDC	Cd80	Cd274	0.218107	CD80_CD274	Cd80 - Cd274	CD80	Cell-Cell Contact	PMID: 17629517; PMID: 18585785	MoDC -> MoDC (Sham)	0.0102048	MoDC -> MoDC
cDC	Plasma cells	Cd80	Cd274	0.154325	CD80_CD274	Cd80 - Cd274	CD80	Cell-Cell Contact	PMID: 17629517; PMID: 18585785	cDC -> Plasma cells (Sham)	0.00153405	cDC -> Plasma cells
MoDC	Plasma cells	Cd80	Cd274	0.158114	CD80_CD274	Cd80 - Cd274	CD80	Cell-Cell Contact	PMID: 17629517; PMID: 18585785	MoDC -> Plasma cells (Sham)	0.00179174	MoDC -> Plasma cells
cDC	T cells	Cd80	Cd28	0.216603	CD80_CD28	Cd80 - Cd28	CD80	Cell-Cell Contact	PMID: 23954143	cDC -> T cells (Sham)	0.00988486	cDC -> T cells
MoDC	T cells	Cd80	Cd28	0.224071	CD80_CD28	Cd80 - Cd28	CD80	Cell-Cell Contact	PMID: 23954143	MoDC -> T cells (Sham)	0.0115291	MoDC -> T cells
cDC	Plasma cells	Cd80	Cd28	0.163645	CD80_CD28	Cd80 - Cd28	CD80	Cell-Cell Contact	PMID: 23954143	cDC -> Plasma cells (Sham)	0.00221879	cDC -> Plasma cells
MoDC	Plasma cells	Cd80	Cd28	0.167908	CD80_CD28	Cd80 - Cd28	CD80	Cell-Cell Contact	PMID: 23954143	MoDC -> Plasma cells (Sham)	0.0025912	MoDC -> Plasma cells
cDC	Plasma cells	Cd80	Ctla4	0.158427	CD80_CTLA4	Cd80 - Ctla4	CD80	Cell-Cell Contact	PMID: 23954143	cDC -> Plasma cells (Sham)	0.00181432	cDC -> Plasma cells
MoDC	Plasma cells	Cd80	Ctla4	0.162422	CD80_CTLA4	Cd80 - Ctla4	CD80	Cell-Cell Contact	PMID: 23954143	MoDC -> Plasma cells (Sham)	0.00211899	MoDC -> Plasma cells
B cells	T cells	Cd86	Cd28	0.229621	CD86_CD28	Cd86 - Cd28	CD86	Cell-Cell Contact	PMID: 23954143	B cells -> T cells (Sham)	0.0128425	B cells -> T cells
Macrophages	Plasma cells	Cd86	Cd28	0.165972	CD86_CD28	Cd86 - Cd28	CD86	Cell-Cell Contact	PMID: 23954143	Macrophages -> Plasma cells (Sham)	0.00241731	Macrophages -> Plasma cells
Monocytes	Plasma cells	Cd86	Cd28	0.158104	CD86_CD28	Cd86 - Cd28	CD86	Cell-Cell Contact	PMID: 23954143	Monocytes -> Plasma cells (Sham)	0.00179102	Monocytes -> Plasma cells
B cells	Plasma cells	Cd86	Cd28	0.171036	CD86_CD28	Cd86 - Cd28	CD86	Cell-Cell Contact	PMID: 23954143	B cells -> Plasma cells (Sham)	0.00288936	B cells -> Plasma cells
cDC	Plasma cells	Cd86	Cd28	0.200628	CD86_CD28	Cd86 - Cd28	CD86	Cell-Cell Contact	PMID: 23954143	cDC -> Plasma cells (Sham)	0.00684431	cDC -> Plasma cells
MoDC	Plasma cells	Cd86	Cd28	0.181582	CD86_CD28	Cd86 - Cd28	CD86	Cell-Cell Contact	PMID: 23954143	MoDC -> Plasma cells (Sham)	0.00405765	MoDC -> Plasma cells
Macrophages	Plasma cells	Cd86	Ctla4	0.160609	CD86_CTLA4	Cd86 - Ctla4	CD86	Cell-Cell Contact	PMID: 23954143	Macrophages -> Plasma cells (Sham)	0.00197672	Macrophages -> Plasma cells
Monocytes	Plasma cells	Cd86	Ctla4	0.153226	CD86_CTLA4	Cd86 - Ctla4	CD86	Cell-Cell Contact	PMID: 23954143	Monocytes -> Plasma cells (Sham)	0.00146442	Monocytes -> Plasma cells
B cells	Plasma cells	Cd86	Ctla4	0.165348	CD86_CTLA4	Cd86 - Ctla4	CD86	Cell-Cell Contact	PMID: 23954143	B cells -> Plasma cells (Sham)	0.00236294	B cells -> Plasma cells
cDC	Plasma cells	Cd86	Ctla4	0.192874	CD86_CTLA4	Cd86 - Ctla4	CD86	Cell-Cell Contact	PMID: 23954143	cDC -> Plasma cells (Sham)	0.00560137	cDC -> Plasma cells
MoDC	Plasma cells	Cd86	Ctla4	0.175191	CD86_CTLA4	Cd86 - Ctla4	CD86	Cell-Cell Contact	PMID: 23954143	MoDC -> Plasma cells (Sham)	0.00331909	MoDC -> Plasma cells
Plasma cells	cDC	Clec2d	Klrb1b	0.198639	CLEC2D_KLRB1B	Clec2d - Klrb1b	CLEC	Cell-Cell Contact	PMID: 24223577	Plasma cells -> cDC (Sham)	0.00651095	Plasma cells -> cDC
cDC	NK cells	Clec2d	Klrb1b	0.185604	CLEC2D_KLRB1B	Clec2d - Klrb1b	CLEC	Cell-Cell Contact	PMID: 24223577	cDC -> NK cells (Sham)	0.00457193	cDC -> NK cells
MoDC	NK cells	Clec2d	Klrb1b	0.266362	CLEC2D_KLRB1B	Clec2d - Klrb1b	CLEC	Cell-Cell Contact	PMID: 24223577	MoDC -> NK cells (Sham)	0.0234171	MoDC -> NK cells
Plasma cells	NK cells	Clec2d	Klrb1b	0.217386	CLEC2D_KLRB1B	Clec2d - Klrb1b	CLEC	Cell-Cell Contact	PMID: 24223577	Plasma cells -> NK cells (Sham)	0.0100507	Plasma cells -> NK cells
AM	Neutrophils	Cxcl1	Cxcr2	0.214613	CXCL1_CXCR2	Cxcl1 - Cxcr2	CXCL	Secreted Signaling	KEGG: mmu04060	AM -> Neutrophils (Sham)	0.00947077	AM -> Neutrophils
Macrophages	Neutrophils	Cxcl1	Cxcr2	0.287722	CXCL1_CXCR2	Cxcl1 - Cxcr2	CXCL	Secreted Signaling	KEGG: mmu04060	Macrophages -> Neutrophils (Sham)	0.0309441	Macrophages -> Neutrophils
MoDC	Neutrophils	Cxcl1	Cxcr2	0.20292	CXCL1_CXCR2	Cxcl1 - Cxcr2	CXCL	Secreted Signaling	KEGG: mmu04060	MoDC -> Neutrophils (Sham)	0.00724067	MoDC -> Neutrophils
AM	Neutrophils	Cxcl2	Cxcr2	0.358796	CXCL2_CXCR2	Cxcl2 - Cxcr2	CXCL	Secreted Signaling	KEGG: mmu04060	AM -> Neutrophils (Sham)	0.0615998	AM -> Neutrophils
Macrophages	Neutrophils	Cxcl2	Cxcr2	0.379996	CXCL2_CXCR2	Cxcl2 - Cxcr2	CXCL	Secreted Signaling	KEGG: mmu04060	Macrophages -> Neutrophils (Sham)	0.0719626	Macrophages -> Neutrophils
Neutrophils	Neutrophils	Cxcl2	Cxcr2	0.411263	CXCL2_CXCR2	Cxcl2 - Cxcr2	CXCL	Secreted Signaling	KEGG: mmu04060	Neutrophils -> Neutrophils (Sham)	0.087902	Neutrophils -> Neutrophils
Monocytes	Neutrophils	Cxcl2	Cxcr2	0.301549	CXCL2_CXCR2	Cxcl2 - Cxcr2	CXCL	Secreted Signaling	KEGG: mmu04060	Monocytes -> Neutrophils (Sham)	0.0362902	Monocytes -> Neutrophils
cDC	Neutrophils	Cxcl2	Cxcr2	0.225239	CXCL2_CXCR2	Cxcl2 - Cxcr2	CXCL	Secreted Signaling	KEGG: mmu04060	cDC -> Neutrophils (Sham)	0.0117991	cDC -> Neutrophils
MoDC	Neutrophils	Cxcl2	Cxcr2	0.219852	CXCL2_CXCR2	Cxcl2 - Cxcr2	CXCL	Secreted Signaling	KEGG: mmu04060	MoDC -> Neutrophils (Sham)	0.010583	MoDC -> Neutrophils
Neutrophils	Neutrophils	Cxcl3	Cxcr2	0.204897	CXCL3_CXCR2	Cxcl3 - Cxcr2	CXCL	Secreted Signaling	KEGG: mmu04060	Neutrophils -> Neutrophils (Sham)	0.00759322	Neutrophils -> Neutrophils
pDC	pDC	Dll4	Notch1	0.164476	DLL4_NOTCH1	Dll4 - Notch1	NOTCH	Cell-Cell Contact	PMID: 22353464	pDC -> pDC (Sham)	0.0022884	pDC -> pDC
pDC	Monocytes	Dll4	Notch2	0.166391	DLL4_NOTCH2	Dll4 - Notch2	NOTCH	Cell-Cell Contact	PMID: 22353464	pDC -> Monocytes (Sham)	0.0024542	pDC -> Monocytes
pDC	cDC	Dll4	Notch2	0.156134	DLL4_NOTCH2	Dll4 - Notch2	NOTCH	Cell-Cell Contact	PMID: 22353464	pDC -> cDC (Sham)	0.00165369	pDC -> cDC
pDC	pDC	Dll4	Notch2	0.164476	DLL4_NOTCH2	Dll4 - Notch2	NOTCH	Cell-Cell Contact	PMID: 22353464	pDC -> pDC (Sham)	0.0022884	pDC -> pDC
Neutrophils	MoDC	Entpd1	Adora2a	0.185334	ENTPD1_ADORA2A	Entpd1 - Adora2a	CD39	Cell-Cell Contact	PMID: 21677139	Neutrophils -> MoDC (Sham)	0.00453624	Neutrophils -> MoDC
AM	AM	F11r	F11r	0.172192	F11R_F11R	F11r - F11r	JAM	Cell-Cell Contact	KEGG: mmu04514	AM -> AM (Sham)	0.00300504	AM -> AM
cDC	AM	F11r	F11r	0.165189	F11R_F11R	F11r - F11r	JAM	Cell-Cell Contact	KEGG: mmu04514	cDC -> AM (Sham)	0.00234918	cDC -> AM
MoDC	AM	F11r	F11r	0.172182	F11R_F11R	F11r - F11r	JAM	Cell-Cell Contact	KEGG: mmu04514	MoDC -> AM (Sham)	0.00300397	MoDC -> AM
AM	cDC	F11r	F11r	0.165189	F11R_F11R	F11r - F11r	JAM	Cell-Cell Contact	KEGG: mmu04514	AM -> cDC (Sham)	0.00234918	AM -> cDC
cDC	cDC	F11r	F11r	0.158729	F11R_F11R	F11r - F11r	JAM	Cell-Cell Contact	KEGG: mmu04514	cDC -> cDC (Sham)	0.0018362	cDC -> cDC
MoDC	cDC	F11r	F11r	0.165179	F11R_F11R	F11r - F11r	JAM	Cell-Cell Contact	KEGG: mmu04514	MoDC -> cDC (Sham)	0.00234835	MoDC -> cDC
AM	MoDC	F11r	F11r	0.172182	F11R_F11R	F11r - F11r	JAM	Cell-Cell Contact	KEGG: mmu04514	AM -> MoDC (Sham)	0.00300397	AM -> MoDC
cDC	MoDC	F11r	F11r	0.165179	F11R_F11R	F11r - F11r	JAM	Cell-Cell Contact	KEGG: mmu04514	cDC -> MoDC (Sham)	0.00234835	cDC -> MoDC
MoDC	MoDC	F11r	F11r	0.172171	F11R_F11R	F11r - F11r	JAM	Cell-Cell Contact	KEGG: mmu04514	MoDC -> MoDC (Sham)	0.00300291	MoDC -> MoDC
NK cells	MoDC	Fasl	Fas	0.176589	FASL_FAS	Fasl - Fas	FASLG	Secreted Signaling	KEGG: mmu04060	NK cells -> MoDC (Sham)	0.00347252	NK cells -> MoDC
AM	T cells	Gdf15	Tgfbr2	0.231938	GDF15_TGFBR2	Gdf15 - Tgfbr2	GDF	Secreted Signaling	KEGG: mmu04350	AM -> T cells (Sham)	0.0134136	AM -> T cells
AM	B cells	Gdf15	Tgfbr2	0.233238	GDF15_TGFBR2	Gdf15 - Tgfbr2	GDF	Secreted Signaling	KEGG: mmu04350	AM -> B cells (Sham)	0.0137397	AM -> B cells
AM	pDC	Gdf15	Tgfbr2	0.234397	GDF15_TGFBR2	Gdf15 - Tgfbr2	GDF	Secreted Signaling	KEGG: mmu04350	AM -> pDC (Sham)	0.0140342	AM -> pDC
AM	AM	Grn	Sort1	0.349663	GRN_SORT1	Grn - Sort1	GRN	Secreted Signaling	PMID: 29555433	AM -> AM (Sham)	0.0572745	AM -> AM
Macrophages	AM	Grn	Sort1	0.344722	GRN_SORT1	Grn - Sort1	GRN	Secreted Signaling	PMID: 29555433	Macrophages -> AM (Sham)	0.0549745	Macrophages -> AM
cDC	AM	Grn	Sort1	0.285508	GRN_SORT1	Grn - Sort1	GRN	Secreted Signaling	PMID: 29555433	cDC -> AM (Sham)	0.0301213	cDC -> AM
MoDC	AM	Grn	Sort1	0.205647	GRN_SORT1	Grn - Sort1	GRN	Secreted Signaling	PMID: 29555433	MoDC -> AM (Sham)	0.00772948	MoDC -> AM
Plasma cells	AM	Grn	Sort1	0.203682	GRN_SORT1	Grn - Sort1	GRN	Secreted Signaling	PMID: 29555433	Plasma cells -> AM (Sham)	0.00737538	Plasma cells -> AM
pDC	AM	Grn	Sort1	0.397583	GRN_SORT1	Grn - Sort1	GRN	Secreted Signaling	PMID: 29555433	pDC -> AM (Sham)	0.0808469	pDC -> AM
Macrophages	pDC	H2-Aa	Cd4	0.368337	H2-AA_CD4	H2-aa - Cd4	MHC-II	Cell-Cell Contact	KEGG: mmu04514	Macrophages -> pDC (Sham)	0.0662113	Macrophages -> pDC
B cells	pDC	H2-Aa	Cd4	0.357577	H2-AA_CD4	H2-aa - Cd4	MHC-II	Cell-Cell Contact	KEGG: mmu04514	B cells -> pDC (Sham)	0.061017	B cells -> pDC
cDC	pDC	H2-Aa	Cd4	0.389661	H2-AA_CD4	H2-aa - Cd4	MHC-II	Cell-Cell Contact	KEGG: mmu04514	cDC -> pDC (Sham)	0.0768169	cDC -> pDC
MoDC	pDC	H2-Aa	Cd4	0.327667	H2-AA_CD4	H2-aa - Cd4	MHC-II	Cell-Cell Contact	KEGG: mmu04514	MoDC -> pDC (Sham)	0.04727	MoDC -> pDC
pDC	pDC	H2-Aa	Cd4	0.354543	H2-AA_CD4	H2-aa - Cd4	MHC-II	Cell-Cell Contact	KEGG: mmu04514	pDC -> pDC (Sham)	0.0595742	pDC -> pDC
Macrophages	pDC	H2-Ab1	Cd4	0.362949	H2-AB1_CD4	H2-ab1 - Cd4	MHC-II	Cell-Cell Contact	KEGG: mmu04514	Macrophages -> pDC (Sham)	0.0635959	Macrophages -> pDC
B cells	pDC	H2-Ab1	Cd4	0.350571	H2-AB1_CD4	H2-ab1 - Cd4	MHC-II	Cell-Cell Contact	KEGG: mmu04514	B cells -> pDC (Sham)	0.0577005	B cells -> pDC
cDC	pDC	H2-Ab1	Cd4	0.388087	H2-AB1_CD4	H2-ab1 - Cd4	MHC-II	Cell-Cell Contact	KEGG: mmu04514	cDC -> pDC (Sham)	0.0760213	cDC -> pDC
MoDC	pDC	H2-Ab1	Cd4	0.2709	H2-AB1_CD4	H2-ab1 - Cd4	MHC-II	Cell-Cell Contact	KEGG: mmu04514	MoDC -> pDC (Sham)	0.0249372	MoDC -> pDC
pDC	pDC	H2-Ab1	Cd4	0.353171	H2-AB1_CD4	H2-ab1 - Cd4	MHC-II	Cell-Cell Contact	KEGG: mmu04514	pDC -> pDC (Sham)	0.0589252	pDC -> pDC
AM	T cells	H2-D1	Cd8a	0.260047	H2-D1_CD8A	H2-d1 - Cd8a	MHC-I	Cell-Cell Contact	KEGG: mmu04514	AM -> T cells (Sham)	0.0213767	AM -> T cells
Macrophages	T cells	H2-D1	Cd8a	0.269753	H2-D1_CD8A	H2-d1 - Cd8a	MHC-I	Cell-Cell Contact	KEGG: mmu04514	Macrophages -> T cells (Sham)	0.0245488	Macrophages -> T cells
Neutrophils	T cells	H2-D1	Cd8a	0.272192	H2-D1_CD8A	H2-d1 - Cd8a	MHC-I	Cell-Cell Contact	KEGG: mmu04514	Neutrophils -> T cells (Sham)	0.0253779	Neutrophils -> T cells
Monocytes	T cells	H2-D1	Cd8a	0.278273	H2-D1_CD8A	H2-d1 - Cd8a	MHC-I	Cell-Cell Contact	KEGG: mmu04514	Monocytes -> T cells (Sham)	0.0274993	Monocytes -> T cells
T cells	T cells	H2-D1	Cd8a	0.276934	H2-D1_CD8A	H2-d1 - Cd8a	MHC-I	Cell-Cell Contact	KEGG: mmu04514	T cells -> T cells (Sham)	0.0270256	T cells -> T cells
B cells	T cells	H2-D1	Cd8a	0.269421	H2-D1_CD8A	H2-d1 - Cd8a	MHC-I	Cell-Cell Contact	KEGG: mmu04514	B cells -> T cells (Sham)	0.0244368	B cells -> T cells
cDC	T cells	H2-D1	Cd8a	0.270961	H2-D1_CD8A	H2-d1 - Cd8a	MHC-I	Cell-Cell Contact	KEGG: mmu04514	cDC -> T cells (Sham)	0.0249577	cDC -> T cells
MoDC	T cells	H2-D1	Cd8a	0.285719	H2-D1_CD8A	H2-d1 - Cd8a	MHC-I	Cell-Cell Contact	KEGG: mmu04514	MoDC -> T cells (Sham)	0.0301993	MoDC -> T cells
NK cells	T cells	H2-D1	Cd8a	0.278343	H2-D1_CD8A	H2-d1 - Cd8a	MHC-I	Cell-Cell Contact	KEGG: mmu04514	NK cells -> T cells (Sham)	0.0275242	NK cells -> T cells
Plasma cells	T cells	H2-D1	Cd8a	0.25207	H2-D1_CD8A	H2-d1 - Cd8a	MHC-I	Cell-Cell Contact	KEGG: mmu04514	Plasma cells -> T cells (Sham)	0.0189274	Plasma cells -> T cells
pDC	T cells	H2-D1	Cd8a	0.270724	H2-D1_CD8A	H2-d1 - Cd8a	MHC-I	Cell-Cell Contact	KEGG: mmu04514	pDC -> T cells (Sham)	0.0248772	pDC -> T cells
AM	T cells	H2-D1	Cd8b1	0.299349	H2-D1_CD8B1	H2-d1 - Cd8b1	MHC-I	Cell-Cell Contact	KEGG: mmu04514	AM -> T cells (Sham)	0.0354163	AM -> T cells
Macrophages	T cells	H2-D1	Cd8b1	0.312076	H2-D1_CD8B1	H2-d1 - Cd8b1	MHC-I	Cell-Cell Contact	KEGG: mmu04514	Macrophages -> T cells (Sham)	0.0405854	Macrophages -> T cells
Neutrophils	T cells	H2-D1	Cd8b1	0.31529	H2-D1_CD8B1	H2-d1 - Cd8b1	MHC-I	Cell-Cell Contact	KEGG: mmu04514	Neutrophils -> T cells (Sham)	0.0419328	Neutrophils -> T cells
Monocytes	T cells	H2-D1	Cd8b1	0.323329	H2-D1_CD8B1	H2-d1 - Cd8b1	MHC-I	Cell-Cell Contact	KEGG: mmu04514	Monocytes -> T cells (Sham)	0.0453736	Monocytes -> T cells
T cells	T cells	H2-D1	Cd8b1	0.321556	H2-D1_CD8B1	H2-d1 - Cd8b1	MHC-I	Cell-Cell Contact	KEGG: mmu04514	T cells -> T cells (Sham)	0.0446062	T cells -> T cells
B cells	T cells	H2-D1	Cd8b1	0.311639	H2-D1_CD8B1	H2-d1 - Cd8b1	MHC-I	Cell-Cell Contact	KEGG: mmu04514	B cells -> T cells (Sham)	0.0404033	B cells -> T cells
cDC	T cells	H2-D1	Cd8b1	0.313666	H2-D1_CD8B1	H2-d1 - Cd8b1	MHC-I	Cell-Cell Contact	KEGG: mmu04514	cDC -> T cells (Sham)	0.0412501	cDC -> T cells
MoDC	T cells	H2-D1	Cd8b1	0.333226	H2-D1_CD8B1	H2-d1 - Cd8b1	MHC-I	Cell-Cell Contact	KEGG: mmu04514	MoDC -> T cells (Sham)	0.0497388	MoDC -> T cells
NK cells	T cells	H2-D1	Cd8b1	0.323422	H2-D1_CD8B1	H2-d1 - Cd8b1	MHC-I	Cell-Cell Contact	KEGG: mmu04514	NK cells -> T cells (Sham)	0.0454139	NK cells -> T cells
Plasma cells	T cells	H2-D1	Cd8b1	0.288965	H2-D1_CD8B1	H2-d1 - Cd8b1	MHC-I	Cell-Cell Contact	KEGG: mmu04514	Plasma cells -> T cells (Sham)	0.03141	Plasma cells -> T cells
pDC	T cells	H2-D1	Cd8b1	0.313354	H2-D1_CD8B1	H2-d1 - Cd8b1	MHC-I	Cell-Cell Contact	KEGG: mmu04514	pDC -> T cells (Sham)	0.0411193	pDC -> T cells
AM	pDC	H2-D1	Cd8b1	0.392743	H2-D1_CD8B1	H2-d1 - Cd8b1	MHC-I	Cell-Cell Contact	KEGG: mmu04514	AM -> pDC (Sham)	0.0783793	AM -> pDC
Macrophages	pDC	H2-D1	Cd8b1	0.413832	H2-D1_CD8B1	H2-d1 - Cd8b1	MHC-I	Cell-Cell Contact	KEGG: mmu04514	Macrophages -> pDC (Sham)	0.0892388	Macrophages -> pDC
Neutrophils	pDC	H2-D1	Cd8b1	0.419206	H2-D1_CD8B1	H2-d1 - Cd8b1	MHC-I	Cell-Cell Contact	KEGG: mmu04514	Neutrophils -> pDC (Sham)	0.0920465	Neutrophils -> pDC
Monocytes	pDC	H2-D1	Cd8b1	0.432735	H2-D1_CD8B1	H2-d1 - Cd8b1	MHC-I	Cell-Cell Contact	KEGG: mmu04514	Monocytes -> pDC (Sham)	0.0991737	Monocytes -> pDC
T cells	pDC	H2-D1	Cd8b1	0.42974	H2-D1_CD8B1	H2-d1 - Cd8b1	MHC-I	Cell-Cell Contact	KEGG: mmu04514	T cells -> pDC (Sham)	0.0975893	T cells -> pDC
B cells	pDC	H2-D1	Cd8b1	0.413102	H2-D1_CD8B1	H2-d1 - Cd8b1	MHC-I	Cell-Cell Contact	KEGG: mmu04514	B cells -> pDC (Sham)	0.0888584	B cells -> pDC
cDC	pDC	H2-D1	Cd8b1	0.416489	H2-D1_CD8B1	H2-d1 - Cd8b1	MHC-I	Cell-Cell Contact	KEGG: mmu04514	cDC -> pDC (Sham)	0.0906249	cDC -> pDC
MoDC	pDC	H2-D1	Cd8b1	0.449552	H2-D1_CD8B1	H2-d1 - Cd8b1	MHC-I	Cell-Cell Contact	KEGG: mmu04514	MoDC -> pDC (Sham)	0.108128	MoDC -> pDC
NK cells	pDC	H2-D1	Cd8b1	0.432892	H2-D1_CD8B1	H2-d1 - Cd8b1	MHC-I	Cell-Cell Contact	KEGG: mmu04514	NK cells -> pDC (Sham)	0.0992568	NK cells -> pDC
Plasma cells	pDC	H2-D1	Cd8b1	0.375772	H2-D1_CD8B1	H2-d1 - Cd8b1	MHC-I	Cell-Cell Contact	KEGG: mmu04514	Plasma cells -> pDC (Sham)	0.0698649	Plasma cells -> pDC
pDC	pDC	H2-D1	Cd8b1	0.415967	H2-D1_CD8B1	H2-d1 - Cd8b1	MHC-I	Cell-Cell Contact	KEGG: mmu04514	pDC -> pDC (Sham)	0.0903524	pDC -> pDC
B cells	pDC	H2-DMa	Cd4	0.253374	H2-DMA_CD4	H2-dma - Cd4	MHC-II	Cell-Cell Contact	KEGG: mmu04514	B cells -> pDC (Sham)	0.0193176	B cells -> pDC
cDC	pDC	H2-DMa	Cd4	0.312951	H2-DMA_CD4	H2-dma - Cd4	MHC-II	Cell-Cell Contact	KEGG: mmu04514	cDC -> pDC (Sham)	0.0409507	cDC -> pDC
pDC	pDC	H2-DMa	Cd4	0.278848	H2-DMA_CD4	H2-dma - Cd4	MHC-II	Cell-Cell Contact	KEGG: mmu04514	pDC -> pDC (Sham)	0.0277039	pDC -> pDC
B cells	pDC	H2-DMb1	Cd4	0.169688	H2-DMB1_CD4	H2-dmb1 - Cd4	MHC-II	Cell-Cell Contact	KEGG: mmu04514	B cells -> pDC (Sham)	0.00275823	B cells -> pDC
cDC	pDC	H2-DMb1	Cd4	0.298571	H2-DMB1_CD4	H2-dmb1 - Cd4	MHC-II	Cell-Cell Contact	KEGG: mmu04514	cDC -> pDC (Sham)	0.0351094	cDC -> pDC
pDC	pDC	H2-DMb1	Cd4	0.237426	H2-DMB1_CD4	H2-dmb1 - Cd4	MHC-II	Cell-Cell Contact	KEGG: mmu04514	pDC -> pDC (Sham)	0.014819	pDC -> pDC
B cells	pDC	H2-DMb2	Cd4	0.261802	H2-DMB2_CD4	H2-dmb2 - Cd4	MHC-II	Cell-Cell Contact	KEGG: mmu04514	B cells -> pDC (Sham)	0.0219349	B cells -> pDC
cDC	pDC	H2-DMb2	Cd4	0.246714	H2-DMB2_CD4	H2-dmb2 - Cd4	MHC-II	Cell-Cell Contact	KEGG: mmu04514	cDC -> pDC (Sham)	0.0173654	cDC -> pDC
pDC	pDC	H2-DMb2	Cd4	0.192991	H2-DMB2_CD4	H2-dmb2 - Cd4	MHC-II	Cell-Cell Contact	KEGG: mmu04514	pDC -> pDC (Sham)	0.00561901	pDC -> pDC
Macrophages	pDC	H2-Eb1	Cd4	0.362444	H2-EB1_CD4	H2-eb1 - Cd4	MHC-II	Cell-Cell Contact	KEGG: mmu04514	Macrophages -> pDC (Sham)	0.0633523	Macrophages -> pDC
B cells	pDC	H2-Eb1	Cd4	0.347253	H2-EB1_CD4	H2-eb1 - Cd4	MHC-II	Cell-Cell Contact	KEGG: mmu04514	B cells -> pDC (Sham)	0.0561489	B cells -> pDC
cDC	pDC	H2-Eb1	Cd4	0.386482	H2-EB1_CD4	H2-eb1 - Cd4	MHC-II	Cell-Cell Contact	KEGG: mmu04514	cDC -> pDC (Sham)	0.075212	cDC -> pDC
MoDC	pDC	H2-Eb1	Cd4	0.3175	H2-EB1_CD4	H2-eb1 - Cd4	MHC-II	Cell-Cell Contact	KEGG: mmu04514	MoDC -> pDC (Sham)	0.0428692	MoDC -> pDC
pDC	pDC	H2-Eb1	Cd4	0.331012	H2-EB1_CD4	H2-eb1 - Cd4	MHC-II	Cell-Cell Contact	KEGG: mmu04514	pDC -> pDC (Sham)	0.0487507	pDC -> pDC
AM	T cells	H2-K1	Cd8a	0.250695	H2-K1_CD8A	H2-k1 - Cd8a	MHC-I	Cell-Cell Contact	KEGG: mmu04514	AM -> T cells (Sham)	0.0185197	AM -> T cells
Macrophages	T cells	H2-K1	Cd8a	0.260128	H2-K1_CD8A	H2-k1 - Cd8a	MHC-I	Cell-Cell Contact	KEGG: mmu04514	Macrophages -> T cells (Sham)	0.0214022	Macrophages -> T cells
Neutrophils	T cells	H2-K1	Cd8a	0.189279	H2-K1_CD8A	H2-k1 - Cd8a	MHC-I	Cell-Cell Contact	KEGG: mmu04514	Neutrophils -> T cells (Sham)	0.0050762	Neutrophils -> T cells
Monocytes	T cells	H2-K1	Cd8a	0.260485	H2-K1_CD8A	H2-k1 - Cd8a	MHC-I	Cell-Cell Contact	KEGG: mmu04514	Monocytes -> T cells (Sham)	0.0215153	Monocytes -> T cells
T cells	T cells	H2-K1	Cd8a	0.282377	H2-K1_CD8A	H2-k1 - Cd8a	MHC-I	Cell-Cell Contact	KEGG: mmu04514	T cells -> T cells (Sham)	0.0289736	T cells -> T cells
B cells	T cells	H2-K1	Cd8a	0.269503	H2-K1_CD8A	H2-k1 - Cd8a	MHC-I	Cell-Cell Contact	KEGG: mmu04514	B cells -> T cells (Sham)	0.0244646	B cells -> T cells
cDC	T cells	H2-K1	Cd8a	0.263094	H2-K1_CD8A	H2-k1 - Cd8a	MHC-I	Cell-Cell Contact	KEGG: mmu04514	cDC -> T cells (Sham)	0.0223501	cDC -> T cells
MoDC	T cells	H2-K1	Cd8a	0.287122	H2-K1_CD8A	H2-k1 - Cd8a	MHC-I	Cell-Cell Contact	KEGG: mmu04514	MoDC -> T cells (Sham)	0.0307199	MoDC -> T cells
NK cells	T cells	H2-K1	Cd8a	0.280033	H2-K1_CD8A	H2-k1 - Cd8a	MHC-I	Cell-Cell Contact	KEGG: mmu04514	NK cells -> T cells (Sham)	0.0281277	NK cells -> T cells
Plasma cells	T cells	H2-K1	Cd8a	0.268248	H2-K1_CD8A	H2-k1 - Cd8a	MHC-I	Cell-Cell Contact	KEGG: mmu04514	Plasma cells -> T cells (Sham)	0.0240433	Plasma cells -> T cells
pDC	T cells	H2-K1	Cd8a	0.275135	H2-K1_CD8A	H2-k1 - Cd8a	MHC-I	Cell-Cell Contact	KEGG: mmu04514	pDC -> T cells (Sham)	0.0263951	pDC -> T cells
AM	T cells	H2-K1	Cd8b1	0.287181	H2-K1_CD8B1	H2-k1 - Cd8b1	MHC-I	Cell-Cell Contact	KEGG: mmu04514	AM -> T cells (Sham)	0.0307419	AM -> T cells
Macrophages	T cells	H2-K1	Cd8b1	0.299454	H2-K1_CD8B1	H2-k1 - Cd8b1	MHC-I	Cell-Cell Contact	KEGG: mmu04514	Macrophages -> T cells (Sham)	0.035458	Macrophages -> T cells
Neutrophils	T cells	H2-K1	Cd8b1	0.209761	H2-K1_CD8B1	H2-k1 - Cd8b1	MHC-I	Cell-Cell Contact	KEGG: mmu04514	Neutrophils -> T cells (Sham)	0.00850313	Neutrophils -> T cells
Monocytes	T cells	H2-K1	Cd8b1	0.299921	H2-K1_CD8B1	H2-k1 - Cd8b1	MHC-I	Cell-Cell Contact	KEGG: mmu04514	Monocytes -> T cells (Sham)	0.0356427	Monocytes -> T cells
T cells	T cells	H2-K1	Cd8b1	0.328776	H2-K1_CD8B1	H2-k1 - Cd8b1	MHC-I	Cell-Cell Contact	KEGG: mmu04514	T cells -> T cells (Sham)	0.0477592	T cells -> T cells
B cells	T cells	H2-K1	Cd8b1	0.311747	H2-K1_CD8B1	H2-k1 - Cd8b1	MHC-I	Cell-Cell Contact	KEGG: mmu04514	B cells -> T cells (Sham)	0.0404485	B cells -> T cells
cDC	T cells	H2-K1	Cd8b1	0.303333	H2-K1_CD8B1	H2-k1 - Cd8b1	MHC-I	Cell-Cell Contact	KEGG: mmu04514	cDC -> T cells (Sham)	0.0370049	cDC -> T cells
MoDC	T cells	H2-K1	Cd8b1	0.335096	H2-K1_CD8B1	H2-k1 - Cd8b1	MHC-I	Cell-Cell Contact	KEGG: mmu04514	MoDC -> T cells (Sham)	0.0505788	MoDC -> T cells
NK cells	T cells	H2-K1	Cd8b1	0.325664	H2-K1_CD8B1	H2-k1 - Cd8b1	MHC-I	Cell-Cell Contact	KEGG: mmu04514	NK cells -> T cells (Sham)	0.046391	NK cells -> T cells
Plasma cells	T cells	H2-K1	Cd8b1	0.310095	H2-K1_CD8B1	H2-k1 - Cd8b1	MHC-I	Cell-Cell Contact	KEGG: mmu04514	Plasma cells -> T cells (Sham)	0.0397632	Plasma cells -> T cells
pDC	T cells	H2-K1	Cd8b1	0.319176	H2-K1_CD8B1	H2-k1 - Cd8b1	MHC-I	Cell-Cell Contact	KEGG: mmu04514	pDC -> T cells (Sham)	0.0435838	pDC -> T cells
AM	pDC	H2-K1	Cd8b1	0.372878	H2-K1_CD8B1	H2-k1 - Cd8b1	MHC-I	Cell-Cell Contact	KEGG: mmu04514	AM -> pDC (Sham)	0.0684368	AM -> pDC
Macrophages	pDC	H2-K1	Cd8b1	0.392916	H2-K1_CD8B1	H2-k1 - Cd8b1	MHC-I	Cell-Cell Contact	KEGG: mmu04514	Macrophages -> pDC (Sham)	0.0784673	Macrophages -> pDC
Monocytes	pDC	H2-K1	Cd8b1	0.393684	H2-K1_CD8B1	H2-k1 - Cd8b1	MHC-I	Cell-Cell Contact	KEGG: mmu04514	Monocytes -> pDC (Sham)	0.0788577	Monocytes -> pDC
T cells	pDC	H2-K1	Cd8b1	0.441969	H2-K1_CD8B1	H2-k1 - Cd8b1	MHC-I	Cell-Cell Contact	KEGG: mmu04514	T cells -> pDC (Sham)	0.104079	T cells -> pDC
B cells	pDC	H2-K1	Cd8b1	0.413283	H2-K1_CD8B1	H2-k1 - Cd8b1	MHC-I	Cell-Cell Contact	KEGG: mmu04514	B cells -> pDC (Sham)	0.0889529	B cells -> pDC
cDC	pDC	H2-K1	Cd8b1	0.399311	H2-K1_CD8B1	H2-k1 - Cd8b1	MHC-I	Cell-Cell Contact	KEGG: mmu04514	cDC -> pDC (Sham)	0.0817316	cDC -> pDC
MoDC	pDC	H2-K1	Cd8b1	0.45275	H2-K1_CD8B1	H2-k1 - Cd8b1	MHC-I	Cell-Cell Contact	KEGG: mmu04514	MoDC -> pDC (Sham)	0.10984	MoDC -> pDC
NK cells	pDC	H2-K1	Cd8b1	0.436687	H2-K1_CD8B1	H2-k1 - Cd8b1	MHC-I	Cell-Cell Contact	KEGG: mmu04514	NK cells -> pDC (Sham)	0.101269	NK cells -> pDC
Plasma cells	pDC	H2-K1	Cd8b1	0.410529	H2-K1_CD8B1	H2-k1 - Cd8b1	MHC-I	Cell-Cell Contact	KEGG: mmu04514	Plasma cells -> pDC (Sham)	0.0875207	Plasma cells -> pDC
pDC	pDC	H2-K1	Cd8b1	0.425731	H2-K1_CD8B1	H2-k1 - Cd8b1	MHC-I	Cell-Cell Contact	KEGG: mmu04514	pDC -> pDC (Sham)	0.0954739	pDC -> pDC
Macrophages	T cells	H2-M2	Cd8a	0.160978	H2-M2_CD8A	H2-m2 - Cd8a	MHC-I	Cell-Cell Contact	KEGG: mmu04514	Macrophages -> T cells (Sham)	0.0020052	Macrophages -> T cells
MoDC	T cells	H2-M2	Cd8a	0.232912	H2-M2_CD8A	H2-m2 - Cd8a	MHC-I	Cell-Cell Contact	KEGG: mmu04514	MoDC -> T cells (Sham)	0.0136576	MoDC -> T cells
Macrophages	T cells	H2-M2	Cd8b1	0.175622	H2-M2_CD8B1	H2-m2 - Cd8b1	MHC-I	Cell-Cell Contact	KEGG: mmu04514	Macrophages -> T cells (Sham)	0.00336592	Macrophages -> T cells
MoDC	T cells	H2-M2	Cd8b1	0.264313	H2-M2_CD8B1	H2-m2 - Cd8b1	MHC-I	Cell-Cell Contact	KEGG: mmu04514	MoDC -> T cells (Sham)	0.0227454	MoDC -> T cells
MoDC	pDC	H2-M2	Cd8b1	0.336367	H2-M2_CD8B1	H2-m2 - Cd8b1	MHC-I	Cell-Cell Contact	KEGG: mmu04514	MoDC -> pDC (Sham)	0.0511525	MoDC -> pDC
Plasma cells	T cells	H2-M3	Cd8a	0.150835	H2-M3_CD8A	H2-m3 - Cd8a	MHC-I	Cell-Cell Contact	KEGG: mmu04514	Plasma cells -> T cells (Sham)	0.00132049	Plasma cells -> T cells
Plasma cells	T cells	H2-M3	Cd8b1	0.16363	H2-M3_CD8B1	H2-m3 - Cd8b1	MHC-I	Cell-Cell Contact	KEGG: mmu04514	Plasma cells -> T cells (Sham)	0.00221759	Plasma cells -> T cells
Plasma cells	pDC	H2-M3	Cd8b1	0.189599	H2-M3_CD8B1	H2-m3 - Cd8b1	MHC-I	Cell-Cell Contact	KEGG: mmu04514	Plasma cells -> pDC (Sham)	0.00512155	Plasma cells -> pDC
B cells	pDC	H2-Oa	Cd4	0.199012	H2-OA_CD4	H2-oa - Cd4	MHC-II	Cell-Cell Contact	KEGG: mmu04514	B cells -> pDC (Sham)	0.00657279	B cells -> pDC
pDC	pDC	H2-Oa	Cd4	0.183804	H2-OA_CD4	H2-oa - Cd4	MHC-II	Cell-Cell Contact	KEGG: mmu04514	pDC -> pDC (Sham)	0.00433696	pDC -> pDC
B cells	pDC	H2-Ob	Cd4	0.251241	H2-OB_CD4	H2-ob - Cd4	MHC-II	Cell-Cell Contact	KEGG: mmu04514	B cells -> pDC (Sham)	0.0186812	B cells -> pDC
T cells	T cells	H2-Q4	Cd8a	0.176071	H2-Q4_CD8A	H2-q4 - Cd8a	MHC-I	Cell-Cell Contact	KEGG: mmu04514	T cells -> T cells (Sham)	0.00341518	T cells -> T cells
B cells	T cells	H2-Q4	Cd8a	0.161592	H2-Q4_CD8A	H2-q4 - Cd8a	MHC-I	Cell-Cell Contact	KEGG: mmu04514	B cells -> T cells (Sham)	0.00205304	B cells -> T cells
MoDC	T cells	H2-Q4	Cd8a	0.1707	H2-Q4_CD8A	H2-q4 - Cd8a	MHC-I	Cell-Cell Contact	KEGG: mmu04514	MoDC -> T cells (Sham)	0.00285626	MoDC -> T cells
Plasma cells	T cells	H2-Q4	Cd8a	0.152138	H2-Q4_CD8A	H2-q4 - Cd8a	MHC-I	Cell-Cell Contact	KEGG: mmu04514	Plasma cells -> T cells (Sham)	0.00139764	Plasma cells -> T cells
T cells	T cells	H2-Q4	Cd8b1	0.193704	H2-Q4_CD8B1	H2-q4 - Cd8b1	MHC-I	Cell-Cell Contact	KEGG: mmu04514	T cells -> T cells (Sham)	0.00572721	T cells -> T cells
B cells	T cells	H2-Q4	Cd8b1	0.176351	H2-Q4_CD8B1	H2-q4 - Cd8b1	MHC-I	Cell-Cell Contact	KEGG: mmu04514	B cells -> T cells (Sham)	0.00344611	B cells -> T cells
MoDC	T cells	H2-Q4	Cd8b1	0.187236	H2-Q4_CD8B1	H2-q4 - Cd8b1	MHC-I	Cell-Cell Contact	KEGG: mmu04514	MoDC -> T cells (Sham)	0.00479173	MoDC -> T cells
Plasma cells	T cells	H2-Q4	Cd8b1	0.165164	H2-Q4_CD8B1	H2-q4 - Cd8b1	MHC-I	Cell-Cell Contact	KEGG: mmu04514	Plasma cells -> T cells (Sham)	0.00234704	Plasma cells -> T cells
T cells	pDC	H2-Q4	Cd8b1	0.230942	H2-Q4_CD8B1	H2-q4 - Cd8b1	MHC-I	Cell-Cell Contact	KEGG: mmu04514	T cells -> pDC (Sham)	0.0131664	T cells -> pDC
B cells	pDC	H2-Q4	Cd8b1	0.206821	H2-Q4_CD8B1	H2-q4 - Cd8b1	MHC-I	Cell-Cell Contact	KEGG: mmu04514	B cells -> pDC (Sham)	0.00794599	B cells -> pDC
Plasma cells	pDC	H2-Q4	Cd8b1	0.191654	H2-Q4_CD8B1	H2-q4 - Cd8b1	MHC-I	Cell-Cell Contact	KEGG: mmu04514	Plasma cells -> pDC (Sham)	0.00541958	Plasma cells -> pDC
T cells	T cells	H2-Q6	Cd8a	0.179286	H2-Q6_CD8A	H2-q6 - Cd8a	MHC-I	Cell-Cell Contact	KEGG: mmu04514	T cells -> T cells (Sham)	0.00378133	T cells -> T cells
B cells	T cells	H2-Q6	Cd8a	0.172713	H2-Q6_CD8A	H2-q6 - Cd8a	MHC-I	Cell-Cell Contact	KEGG: mmu04514	B cells -> T cells (Sham)	0.00305808	B cells -> T cells
cDC	T cells	H2-Q6	Cd8a	0.154793	H2-Q6_CD8A	H2-q6 - Cd8a	MHC-I	Cell-Cell Contact	KEGG: mmu04514	cDC -> T cells (Sham)	0.00156443	cDC -> T cells
MoDC	T cells	H2-Q6	Cd8a	0.209833	H2-Q6_CD8A	H2-q6 - Cd8a	MHC-I	Cell-Cell Contact	KEGG: mmu04514	MoDC -> T cells (Sham)	0.00851697	MoDC -> T cells
NK cells	T cells	H2-Q6	Cd8a	0.179688	H2-Q6_CD8A	H2-q6 - Cd8a	MHC-I	Cell-Cell Contact	KEGG: mmu04514	NK cells -> T cells (Sham)	0.00382883	NK cells -> T cells
Plasma cells	T cells	H2-Q6	Cd8a	0.164968	H2-Q6_CD8A	H2-q6 - Cd8a	MHC-I	Cell-Cell Contact	KEGG: mmu04514	Plasma cells -> T cells (Sham)	0.00233026	Plasma cells -> T cells
T cells	T cells	H2-Q6	Cd8b1	0.197592	H2-Q6_CD8B1	H2-q6 - Cd8b1	MHC-I	Cell-Cell Contact	KEGG: mmu04514	T cells -> T cells (Sham)	0.00633967	T cells -> T cells
B cells	T cells	H2-Q6	Cd8b1	0.189655	H2-Q6_CD8B1	H2-q6 - Cd8b1	MHC-I	Cell-Cell Contact	KEGG: mmu04514	B cells -> T cells (Sham)	0.00512961	B cells -> T cells
cDC	T cells	H2-Q6	Cd8b1	0.168294	H2-Q6_CD8B1	H2-q6 - Cd8b1	MHC-I	Cell-Cell Contact	KEGG: mmu04514	cDC -> T cells (Sham)	0.00262682	cDC -> T cells
MoDC	T cells	H2-Q6	Cd8b1	0.235175	H2-Q6_CD8B1	H2-q6 - Cd8b1	MHC-I	Cell-Cell Contact	KEGG: mmu04514	MoDC -> T cells (Sham)	0.0142335	MoDC -> T cells
NK cells	T cells	H2-Q6	Cd8b1	0.198079	H2-Q6_CD8B1	H2-q6 - Cd8b1	MHC-I	Cell-Cell Contact	KEGG: mmu04514	NK cells -> T cells (Sham)	0.00641909	NK cells -> T cells
Plasma cells	T cells	H2-Q6	Cd8b1	0.180374	H2-Q6_CD8B1	H2-q6 - Cd8b1	MHC-I	Cell-Cell Contact	KEGG: mmu04514	Plasma cells -> T cells (Sham)	0.0039107	Plasma cells -> T cells
T cells	pDC	H2-Q6	Cd8b1	0.236446	H2-Q6_CD8B1	H2-q6 - Cd8b1	MHC-I	Cell-Cell Contact	KEGG: mmu04514	T cells -> pDC (Sham)	0.0145627	T cells -> pDC
B cells	pDC	H2-Q6	Cd8b1	0.22525	H2-Q6_CD8B1	H2-q6 - Cd8b1	MHC-I	Cell-Cell Contact	KEGG: mmu04514	B cells -> pDC (Sham)	0.0118018	B cells -> pDC
cDC	pDC	H2-Q6	Cd8b1	0.195868	H2-Q6_CD8B1	H2-q6 - Cd8b1	MHC-I	Cell-Cell Contact	KEGG: mmu04514	cDC -> pDC (Sham)	0.00606341	cDC -> pDC
MoDC	pDC	H2-Q6	Cd8b1	0.29148	H2-Q6_CD8B1	H2-q6 - Cd8b1	MHC-I	Cell-Cell Contact	KEGG: mmu04514	MoDC -> pDC (Sham)	0.0323621	MoDC -> pDC
NK cells	pDC	H2-Q6	Cd8b1	0.237139	H2-Q6_CD8B1	H2-q6 - Cd8b1	MHC-I	Cell-Cell Contact	KEGG: mmu04514	NK cells -> pDC (Sham)	0.0147436	NK cells -> pDC
Plasma cells	pDC	H2-Q6	Cd8b1	0.212349	H2-Q6_CD8B1	H2-q6 - Cd8b1	MHC-I	Cell-Cell Contact	KEGG: mmu04514	Plasma cells -> pDC (Sham)	0.00901177	Plasma cells -> pDC
Macrophages	T cells	H2-Q7	Cd8a	0.162193	H2-Q7_CD8A	H2-q7 - Cd8a	MHC-I	Cell-Cell Contact	KEGG: mmu04514	Macrophages -> T cells (Sham)	0.00210064	Macrophages -> T cells
T cells	T cells	H2-Q7	Cd8a	0.258705	H2-Q7_CD8A	H2-q7 - Cd8a	MHC-I	Cell-Cell Contact	KEGG: mmu04514	T cells -> T cells (Sham)	0.0209544	T cells -> T cells
B cells	T cells	H2-Q7	Cd8a	0.21062	H2-Q7_CD8A	H2-q7 - Cd8a	MHC-I	Cell-Cell Contact	KEGG: mmu04514	B cells -> T cells (Sham)	0.00866998	B cells -> T cells
cDC	T cells	H2-Q7	Cd8a	0.17231	H2-Q7_CD8A	H2-q7 - Cd8a	MHC-I	Cell-Cell Contact	KEGG: mmu04514	cDC -> T cells (Sham)	0.00301697	cDC -> T cells
MoDC	T cells	H2-Q7	Cd8a	0.249202	H2-Q7_CD8A	H2-q7 - Cd8a	MHC-I	Cell-Cell Contact	KEGG: mmu04514	MoDC -> T cells (Sham)	0.0180824	MoDC -> T cells
NK cells	T cells	H2-Q7	Cd8a	0.233061	H2-Q7_CD8A	H2-q7 - Cd8a	MHC-I	Cell-Cell Contact	KEGG: mmu04514	NK cells -> T cells (Sham)	0.013695	NK cells -> T cells
Plasma cells	T cells	H2-Q7	Cd8a	0.21324	H2-Q7_CD8A	H2-q7 - Cd8a	MHC-I	Cell-Cell Contact	KEGG: mmu04514	Plasma cells -> T cells (Sham)	0.00919075	Plasma cells -> T cells
pDC	T cells	H2-Q7	Cd8a	0.210569	H2-Q7_CD8A	H2-q7 - Cd8a	MHC-I	Cell-Cell Contact	KEGG: mmu04514	pDC -> T cells (Sham)	0.00866011	pDC -> T cells
Macrophages	T cells	H2-Q7	Cd8b1	0.177066	H2-Q7_CD8B1	H2-q7 - Cd8b1	MHC-I	Cell-Cell Contact	KEGG: mmu04514	Macrophages -> T cells (Sham)	0.0035259	Macrophages -> T cells
T cells	T cells	H2-Q7	Cd8b1	0.297597	H2-Q7_CD8B1	H2-q7 - Cd8b1	MHC-I	Cell-Cell Contact	KEGG: mmu04514	T cells -> T cells (Sham)	0.0347265	T cells -> T cells
B cells	T cells	H2-Q7	Cd8b1	0.236158	H2-Q7_CD8B1	H2-q7 - Cd8b1	MHC-I	Cell-Cell Contact	KEGG: mmu04514	B cells -> T cells (Sham)	0.0144877	B cells -> T cells
cDC	T cells	H2-Q7	Cd8b1	0.189171	H2-Q7_CD8B1	H2-q7 - Cd8b1	MHC-I	Cell-Cell Contact	KEGG: mmu04514	cDC -> T cells (Sham)	0.0050608	cDC -> T cells
MoDC	T cells	H2-Q7	Cd8b1	0.285247	H2-Q7_CD8B1	H2-q7 - Cd8b1	MHC-I	Cell-Cell Contact	KEGG: mmu04514	MoDC -> T cells (Sham)	0.0300248	MoDC -> T cells
NK cells	T cells	H2-Q7	Cd8b1	0.264502	H2-Q7_CD8B1	H2-q7 - Cd8b1	MHC-I	Cell-Cell Contact	KEGG: mmu04514	NK cells -> T cells (Sham)	0.0228071	NK cells -> T cells
Plasma cells	T cells	H2-Q7	Cd8b1	0.239436	H2-Q7_CD8B1	H2-q7 - Cd8b1	MHC-I	Cell-Cell Contact	KEGG: mmu04514	Plasma cells -> T cells (Sham)	0.0153525	Plasma cells -> T cells
pDC	T cells	H2-Q7	Cd8b1	0.236095	H2-Q7_CD8B1	H2-q7 - Cd8b1	MHC-I	Cell-Cell Contact	KEGG: mmu04514	pDC -> T cells (Sham)	0.0144713	pDC -> T cells
T cells	pDC	H2-Q7	Cd8b1	0.389864	H2-Q7_CD8B1	H2-q7 - Cd8b1	MHC-I	Cell-Cell Contact	KEGG: mmu04514	T cells -> pDC (Sham)	0.0769194	T cells -> pDC
B cells	pDC	H2-Q7	Cd8b1	0.292964	H2-Q7_CD8B1	H2-q7 - Cd8b1	MHC-I	Cell-Cell Contact	KEGG: mmu04514	B cells -> pDC (Sham)	0.0329292	B cells -> pDC
MoDC	pDC	H2-Q7	Cd8b1	0.369748	H2-Q7_CD8B1	H2-q7 - Cd8b1	MHC-I	Cell-Cell Contact	KEGG: mmu04514	MoDC -> pDC (Sham)	0.066901	MoDC -> pDC
NK cells	pDC	H2-Q7	Cd8b1	0.336665	H2-Q7_CD8B1	H2-q7 - Cd8b1	MHC-I	Cell-Cell Contact	KEGG: mmu04514	NK cells -> pDC (Sham)	0.0512872	NK cells -> pDC
Plasma cells	pDC	H2-Q7	Cd8b1	0.297927	H2-Q7_CD8B1	H2-q7 - Cd8b1	MHC-I	Cell-Cell Contact	KEGG: mmu04514	Plasma cells -> pDC (Sham)	0.0348559	Plasma cells -> pDC
pDC	pDC	H2-Q7	Cd8b1	0.292868	H2-Q7_CD8B1	H2-q7 - Cd8b1	MHC-I	Cell-Cell Contact	KEGG: mmu04514	pDC -> pDC (Sham)	0.0328927	pDC -> pDC
T cells	T cells	H2-T22	Cd8a	0.173645	H2-T22_CD8A	H2-t22 - Cd8a	MHC-I	Cell-Cell Contact	KEGG: mmu04514	T cells -> T cells (Sham)	0.00315464	T cells -> T cells
B cells	T cells	H2-T22	Cd8a	0.156031	H2-T22_CD8A	H2-t22 - Cd8a	MHC-I	Cell-Cell Contact	KEGG: mmu04514	B cells -> T cells (Sham)	0.00164668	B cells -> T cells
MoDC	T cells	H2-T22	Cd8a	0.171134	H2-T22_CD8A	H2-t22 - Cd8a	MHC-I	Cell-Cell Contact	KEGG: mmu04514	MoDC -> T cells (Sham)	0.00289906	MoDC -> T cells
pDC	T cells	H2-T22	Cd8a	0.164663	H2-T22_CD8A	H2-t22 - Cd8a	MHC-I	Cell-Cell Contact	KEGG: mmu04514	pDC -> T cells (Sham)	0.00230425	pDC -> T cells
T cells	T cells	H2-T22	Cd8b1	0.190778	H2-T22_CD8B1	H2-t22 - Cd8b1	MHC-I	Cell-Cell Contact	KEGG: mmu04514	T cells -> T cells (Sham)	0.00529123	T cells -> T cells
B cells	T cells	H2-T22	Cd8b1	0.169756	H2-T22_CD8B1	H2-t22 - Cd8b1	MHC-I	Cell-Cell Contact	KEGG: mmu04514	B cells -> T cells (Sham)	0.00276478	B cells -> T cells
MoDC	T cells	H2-T22	Cd8b1	0.187758	H2-T22_CD8B1	H2-t22 - Cd8b1	MHC-I	Cell-Cell Contact	KEGG: mmu04514	MoDC -> T cells (Sham)	0.00486339	MoDC -> T cells
pDC	T cells	H2-T22	Cd8b1	0.18001	H2-T22_CD8B1	H2-t22 - Cd8b1	MHC-I	Cell-Cell Contact	KEGG: mmu04514	pDC -> T cells (Sham)	0.00386712	pDC -> T cells
T cells	pDC	H2-T22	Cd8b1	0.226824	H2-T22_CD8B1	H2-t22 - Cd8b1	MHC-I	Cell-Cell Contact	KEGG: mmu04514	T cells -> pDC (Sham)	0.012171	T cells -> pDC
B cells	pDC	H2-T22	Cd8b1	0.197844	H2-T22_CD8B1	H2-t22 - Cd8b1	MHC-I	Cell-Cell Contact	KEGG: mmu04514	B cells -> pDC (Sham)	0.0063807	B cells -> pDC
pDC	pDC	H2-T22	Cd8b1	0.211848	H2-T22_CD8B1	H2-t22 - Cd8b1	MHC-I	Cell-Cell Contact	KEGG: mmu04514	pDC -> pDC (Sham)	0.00891185	pDC -> pDC
Macrophages	T cells	H2-T23	Cd8a	0.171409	H2-T23_CD8A	H2-t23 - Cd8a	MHC-I	Cell-Cell Contact	KEGG: mmu04514	Macrophages -> T cells (Sham)	0.00292637	Macrophages -> T cells
Monocytes	T cells	H2-T23	Cd8a	0.162743	H2-T23_CD8A	H2-t23 - Cd8a	MHC-I	Cell-Cell Contact	KEGG: mmu04514	Monocytes -> T cells (Sham)	0.00214494	Monocytes -> T cells
T cells	T cells	H2-T23	Cd8a	0.177671	H2-T23_CD8A	H2-t23 - Cd8a	MHC-I	Cell-Cell Contact	KEGG: mmu04514	T cells -> T cells (Sham)	0.00359443	T cells -> T cells
B cells	T cells	H2-T23	Cd8a	0.180552	H2-T23_CD8A	H2-t23 - Cd8a	MHC-I	Cell-Cell Contact	KEGG: mmu04514	B cells -> T cells (Sham)	0.00393216	B cells -> T cells
cDC	T cells	H2-T23	Cd8a	0.203096	H2-T23_CD8A	H2-t23 - Cd8a	MHC-I	Cell-Cell Contact	KEGG: mmu04514	cDC -> T cells (Sham)	0.00727164	cDC -> T cells
MoDC	T cells	H2-T23	Cd8a	0.217615	H2-T23_CD8A	H2-t23 - Cd8a	MHC-I	Cell-Cell Contact	KEGG: mmu04514	MoDC -> T cells (Sham)	0.0100994	MoDC -> T cells
Plasma cells	T cells	H2-T23	Cd8a	0.213979	H2-T23_CD8A	H2-t23 - Cd8a	MHC-I	Cell-Cell Contact	KEGG: mmu04514	Plasma cells -> T cells (Sham)	0.0093408	Plasma cells -> T cells
pDC	T cells	H2-T23	Cd8a	0.23533	H2-T23_CD8A	H2-t23 - Cd8a	MHC-I	Cell-Cell Contact	KEGG: mmu04514	pDC -> T cells (Sham)	0.0142735	pDC -> T cells
Macrophages	T cells	H2-T23	Cd8b1	0.188088	H2-T23_CD8B1	H2-t23 - Cd8b1	MHC-I	Cell-Cell Contact	KEGG: mmu04514	Macrophages -> T cells (Sham)	0.00490912	Macrophages -> T cells
Monocytes	T cells	H2-T23	Cd8b1	0.177722	H2-T23_CD8B1	H2-t23 - Cd8b1	MHC-I	Cell-Cell Contact	KEGG: mmu04514	Monocytes -> T cells (Sham)	0.00360015	Monocytes -> T cells
T cells	T cells	H2-T23	Cd8b1	0.195638	H2-T23_CD8B1	H2-t23 - Cd8b1	MHC-I	Cell-Cell Contact	KEGG: mmu04514	T cells -> T cells (Sham)	0.00602708	T cells -> T cells
B cells	T cells	H2-T23	Cd8b1	0.199127	H2-T23_CD8B1	H2-t23 - Cd8b1	MHC-I	Cell-Cell Contact	KEGG: mmu04514	B cells -> T cells (Sham)	0.00659187	B cells -> T cells
cDC	T cells	H2-T23	Cd8b1	0.226789	H2-T23_CD8B1	H2-t23 - Cd8b1	MHC-I	Cell-Cell Contact	KEGG: mmu04514	cDC -> T cells (Sham)	0.0121626	cDC -> T cells
MoDC	T cells	H2-T23	Cd8b1	0.244929	H2-T23_CD8B1	H2-t23 - Cd8b1	MHC-I	Cell-Cell Contact	KEGG: mmu04514	MoDC -> T cells (Sham)	0.01686	MoDC -> T cells
Plasma cells	T cells	H2-T23	Cd8b1	0.240363	H2-T23_CD8B1	H2-t23 - Cd8b1	MHC-I	Cell-Cell Contact	KEGG: mmu04514	Plasma cells -> T cells (Sham)	0.0156016	Plasma cells -> T cells
pDC	T cells	H2-T23	Cd8b1	0.267401	H2-T23_CD8B1	H2-t23 - Cd8b1	MHC-I	Cell-Cell Contact	KEGG: mmu04514	pDC -> T cells (Sham)	0.0237612	pDC -> T cells
cDC	pDC	H2-T23	Cd8b1	0.278915	H2-T23_CD8B1	H2-t23 - Cd8b1	MHC-I	Cell-Cell Contact	KEGG: mmu04514	cDC -> pDC (Sham)	0.0277277	cDC -> pDC
MoDC	pDC	H2-T23	Cd8b1	0.306297	H2-T23_CD8B1	H2-t23 - Cd8b1	MHC-I	Cell-Cell Contact	KEGG: mmu04514	MoDC -> pDC (Sham)	0.0382042	MoDC -> pDC
Plasma cells	pDC	H2-T23	Cd8b1	0.299333	H2-T23_CD8B1	H2-t23 - Cd8b1	MHC-I	Cell-Cell Contact	KEGG: mmu04514	Plasma cells -> pDC (Sham)	0.03541	Plasma cells -> pDC
pDC	pDC	H2-T23	Cd8b1	0.341233	H2-T23_CD8B1	H2-t23 - Cd8b1	MHC-I	Cell-Cell Contact	KEGG: mmu04514	pDC -> pDC (Sham)	0.0533678	pDC -> pDC
cDC	AM	Icam1	ITGAL_ITGB2	0.252106	ICAM1_ITGAL_ITGB2	Icam1 - (Itgal+Itgb2)	ICAM	Cell-Cell Contact	KEGG: mmu04514	cDC -> AM (Sham)	0.0189381	cDC -> AM
MoDC	AM	Icam1	ITGAL_ITGB2	0.300531	ICAM1_ITGAL_ITGB2	Icam1 - (Itgal+Itgb2)	ICAM	Cell-Cell Contact	KEGG: mmu04514	MoDC -> AM (Sham)	0.0358848	MoDC -> AM
AM	Monocytes	Icam1	ITGAL_ITGB2	0.262376	ICAM1_ITGAL_ITGB2	Icam1 - (Itgal+Itgb2)	ICAM	Cell-Cell Contact	KEGG: mmu04514	AM -> Monocytes (Sham)	0.0221189	AM -> Monocytes
Macrophages	Monocytes	Icam1	ITGAL_ITGB2	0.276292	ICAM1_ITGAL_ITGB2	Icam1 - (Itgal+Itgb2)	ICAM	Cell-Cell Contact	KEGG: mmu04514	Macrophages -> Monocytes (Sham)	0.0267999	Macrophages -> Monocytes
Monocytes	Monocytes	Icam1	ITGAL_ITGB2	0.265973	ICAM1_ITGAL_ITGB2	Icam1 - (Itgal+Itgb2)	ICAM	Cell-Cell Contact	KEGG: mmu04514	Monocytes -> Monocytes (Sham)	0.0232889	Monocytes -> Monocytes
cDC	Monocytes	Icam1	ITGAL_ITGB2	0.356417	ICAM1_ITGAL_ITGB2	Icam1 - (Itgal+Itgb2)	ICAM	Cell-Cell Contact	KEGG: mmu04514	cDC -> Monocytes (Sham)	0.0604645	cDC -> Monocytes
MoDC	Monocytes	Icam1	ITGAL_ITGB2	0.453774	ICAM1_ITGAL_ITGB2	Icam1 - (Itgal+Itgb2)	ICAM	Cell-Cell Contact	KEGG: mmu04514	MoDC -> Monocytes (Sham)	0.11039	MoDC -> Monocytes
MoDC	T cells	Icam1	ITGAL_ITGB2	0.255582	ICAM1_ITGAL_ITGB2	Icam1 - (Itgal+Itgb2)	ICAM	Cell-Cell Contact	KEGG: mmu04514	MoDC -> T cells (Sham)	0.0199877	MoDC -> T cells
MoDC	cDC	Icam1	ITGAL_ITGB2	0.272701	ICAM1_ITGAL_ITGB2	Icam1 - (Itgal+Itgb2)	ICAM	Cell-Cell Contact	KEGG: mmu04514	MoDC -> cDC (Sham)	0.0255525	MoDC -> cDC
cDC	NK cells	Icam1	ITGAL_ITGB2	0.253777	ICAM1_ITGAL_ITGB2	Icam1 - (Itgal+Itgb2)	ICAM	Cell-Cell Contact	KEGG: mmu04514	cDC -> NK cells (Sham)	0.0194392	cDC -> NK cells
cDC	pDC	Icam1	ITGAL_ITGB2	0.256451	ICAM1_ITGAL_ITGB2	Icam1 - (Itgal+Itgb2)	ICAM	Cell-Cell Contact	KEGG: mmu04514	cDC -> pDC (Sham)	0.0202545	cDC -> pDC
MoDC	pDC	Icam1	ITGAL_ITGB2	0.306613	ICAM1_ITGAL_ITGB2	Icam1 - (Itgal+Itgb2)	ICAM	Cell-Cell Contact	KEGG: mmu04514	MoDC -> pDC (Sham)	0.0383333	MoDC -> pDC
cDC	Macrophages	Icam1	ITGAM_ITGB2	0.254552	ICAM1_ITGAM_ITGB2	Icam1 - (Itgam+Itgb2)	ICAM	Cell-Cell Contact	KEGG: mmu04514	cDC -> Macrophages (Sham)	0.0196736	cDC -> Macrophages
MoDC	Macrophages	Icam1	ITGAM_ITGB2	0.303951	ICAM1_ITGAM_ITGB2	Icam1 - (Itgam+Itgb2)	ICAM	Cell-Cell Contact	KEGG: mmu04514	MoDC -> Macrophages (Sham)	0.0372536	MoDC -> Macrophages
cDC	Neutrophils	Icam1	ITGAM_ITGB2	0.239101	ICAM1_ITGAM_ITGB2	Icam1 - (Itgam+Itgb2)	ICAM	Cell-Cell Contact	KEGG: mmu04514	cDC -> Neutrophils (Sham)	0.0152628	cDC -> Neutrophils
MoDC	Neutrophils	Icam1	ITGAM_ITGB2	0.282499	ICAM1_ITGAM_ITGB2	Icam1 - (Itgam+Itgb2)	ICAM	Cell-Cell Contact	KEGG: mmu04514	MoDC -> Neutrophils (Sham)	0.029018	MoDC -> Neutrophils
AM	Monocytes	Icam1	ITGAM_ITGB2	0.245386	ICAM1_ITGAM_ITGB2	Icam1 - (Itgam+Itgb2)	ICAM	Cell-Cell Contact	KEGG: mmu04514	AM -> Monocytes (Sham)	0.0169885	AM -> Monocytes
Macrophages	Monocytes	Icam1	ITGAM_ITGB2	0.25759	ICAM1_ITGAM_ITGB2	Icam1 - (Itgam+Itgb2)	ICAM	Cell-Cell Contact	KEGG: mmu04514	Macrophages -> Monocytes (Sham)	0.0206067	Macrophages -> Monocytes
Monocytes	Monocytes	Icam1	ITGAM_ITGB2	0.248546	ICAM1_ITGAM_ITGB2	Icam1 - (Itgam+Itgb2)	ICAM	Cell-Cell Contact	KEGG: mmu04514	Monocytes -> Monocytes (Sham)	0.0178921	Monocytes -> Monocytes
cDC	Monocytes	Icam1	ITGAM_ITGB2	0.326749	ICAM1_ITGAM_ITGB2	Icam1 - (Itgam+Itgb2)	ICAM	Cell-Cell Contact	KEGG: mmu04514	cDC -> Monocytes (Sham)	0.0468663	cDC -> Monocytes
MoDC	Monocytes	Icam1	ITGAM_ITGB2	0.408752	ICAM1_ITGAM_ITGB2	Icam1 - (Itgam+Itgb2)	ICAM	Cell-Cell Contact	KEGG: mmu04514	MoDC -> Monocytes (Sham)	0.0865986	MoDC -> Monocytes
cDC	cDC	Icam1	ITGAM_ITGB2	0.24578	ICAM1_ITGAM_ITGB2	Icam1 - (Itgam+Itgb2)	ICAM	Cell-Cell Contact	KEGG: mmu04514	cDC -> cDC (Sham)	0.0170999	cDC -> cDC
MoDC	cDC	Icam1	ITGAM_ITGB2	0.291727	ICAM1_ITGAM_ITGB2	Icam1 - (Itgam+Itgb2)	ICAM	Cell-Cell Contact	KEGG: mmu04514	MoDC -> cDC (Sham)	0.0324561	MoDC -> cDC
AM	AM	Icam1	ITGAX_ITGB2	0.225396	ICAM1_ITGAX_ITGB2	Icam1 - (Itgax+Itgb2)	ICAM	Cell-Cell Contact	PMID: 16252253	AM -> AM (Sham)	0.0118357	AM -> AM
Macrophages	AM	Icam1	ITGAX_ITGB2	0.235713	ICAM1_ITGAX_ITGB2	Icam1 - (Itgax+Itgb2)	ICAM	Cell-Cell Contact	PMID: 16252253	Macrophages -> AM (Sham)	0.0143725	Macrophages -> AM
Monocytes	AM	Icam1	ITGAX_ITGB2	0.228074	ICAM1_ITGAX_ITGB2	Icam1 - (Itgax+Itgb2)	ICAM	Cell-Cell Contact	PMID: 16252253	Monocytes -> AM (Sham)	0.0124687	Monocytes -> AM
cDC	AM	Icam1	ITGAX_ITGB2	0.293031	ICAM1_ITGAX_ITGB2	Icam1 - (Itgax+Itgb2)	ICAM	Cell-Cell Contact	PMID: 16252253	cDC -> AM (Sham)	0.032955	cDC -> AM
MoDC	AM	Icam1	ITGAX_ITGB2	0.358915	ICAM1_ITGAX_ITGB2	Icam1 - (Itgax+Itgb2)	ICAM	Cell-Cell Contact	PMID: 16252253	MoDC -> AM (Sham)	0.0616564	MoDC -> AM
Macrophages	Macrophages	Icam1	ITGAX_ITGB2	0.207398	ICAM1_ITGAX_ITGB2	Icam1 - (Itgax+Itgb2)	ICAM	Cell-Cell Contact	PMID: 16252253	Macrophages -> Macrophages (Sham)	0.00805358	Macrophages -> Macrophages
cDC	Macrophages	Icam1	ITGAX_ITGB2	0.251036	ICAM1_ITGAX_ITGB2	Icam1 - (Itgax+Itgb2)	ICAM	Cell-Cell Contact	PMID: 16252253	cDC -> Macrophages (Sham)	0.0186206	cDC -> Macrophages
MoDC	Macrophages	Icam1	ITGAX_ITGB2	0.299038	ICAM1_ITGAX_ITGB2	Icam1 - (Itgax+Itgb2)	ICAM	Cell-Cell Contact	PMID: 16252253	MoDC -> Macrophages (Sham)	0.0352934	MoDC -> Macrophages
AM	cDC	Icam1	ITGAX_ITGB2	0.215109	ICAM1_ITGAX_ITGB2	Icam1 - (Itgax+Itgb2)	ICAM	Cell-Cell Contact	PMID: 16252253	AM -> cDC (Sham)	0.00957301	AM -> cDC
Macrophages	cDC	Icam1	ITGAX_ITGB2	0.224511	ICAM1_ITGAX_ITGB2	Icam1 - (Itgax+Itgb2)	ICAM	Cell-Cell Contact	PMID: 16252253	Macrophages -> cDC (Sham)	0.0116305	Macrophages -> cDC
Monocytes	cDC	Icam1	ITGAX_ITGB2	0.217553	ICAM1_ITGAX_ITGB2	Icam1 - (Itgax+Itgb2)	ICAM	Cell-Cell Contact	PMID: 16252253	Monocytes -> cDC (Sham)	0.0100862	Monocytes -> cDC
cDC	cDC	Icam1	ITGAX_ITGB2	0.27619	ICAM1_ITGAX_ITGB2	Icam1 - (Itgax+Itgb2)	ICAM	Cell-Cell Contact	PMID: 16252253	cDC -> cDC (Sham)	0.0267642	cDC -> cDC
MoDC	cDC	Icam1	ITGAX_ITGB2	0.334598	ICAM1_ITGAX_ITGB2	Icam1 - (Itgax+Itgb2)	ICAM	Cell-Cell Contact	PMID: 16252253	MoDC -> cDC (Sham)	0.0503546	MoDC -> cDC
cDC	pDC	Icam1	ITGAX_ITGB2	0.226023	ICAM1_ITGAX_ITGB2	Icam1 - (Itgax+Itgb2)	ICAM	Cell-Cell Contact	PMID: 16252253	cDC -> pDC (Sham)	0.0119823	cDC -> pDC
MoDC	pDC	Icam1	ITGAX_ITGB2	0.264633	ICAM1_ITGAX_ITGB2	Icam1 - (Itgax+Itgb2)	ICAM	Cell-Cell Contact	PMID: 16252253	MoDC -> pDC (Sham)	0.0228496	MoDC -> pDC
MoDC	AM	Icam1	Itgal	0.248339	ICAM1_ITGAL	Icam1 - Itgal	ICAM	Cell-Cell Contact	PMID: 23602662	MoDC -> AM (Sham)	0.0178321	MoDC -> AM
AM	Monocytes	Icam1	Itgal	0.265476	ICAM1_ITGAL	Icam1 - Itgal	ICAM	Cell-Cell Contact	PMID: 23602662	AM -> Monocytes (Sham)	0.0231254	AM -> Monocytes
Macrophages	Monocytes	Icam1	Itgal	0.279714	ICAM1_ITGAL	Icam1 - Itgal	ICAM	Cell-Cell Contact	PMID: 23602662	Macrophages -> Monocytes (Sham)	0.0280133	Macrophages -> Monocytes
Monocytes	Monocytes	Icam1	Itgal	0.269155	ICAM1_ITGAL	Icam1 - Itgal	ICAM	Cell-Cell Contact	PMID: 23602662	Monocytes -> Monocytes (Sham)	0.0243473	Monocytes -> Monocytes
cDC	Monocytes	Icam1	Itgal	0.361928	ICAM1_ITGAL	Icam1 - Itgal	ICAM	Cell-Cell Contact	PMID: 23602662	cDC -> Monocytes (Sham)	0.0631032	cDC -> Monocytes
MoDC	Monocytes	Icam1	Itgal	0.462248	ICAM1_ITGAL	Icam1 - Itgal	ICAM	Cell-Cell Contact	PMID: 23602662	MoDC -> Monocytes (Sham)	0.114941	MoDC -> Monocytes
MoDC	T cells	Icam1	Itgal	0.263379	ICAM1_ITGAL	Icam1 - Itgal	ICAM	Cell-Cell Contact	PMID: 23602662	MoDC -> T cells (Sham)	0.0224423	MoDC -> T cells
cDC	NK cells	Icam1	Itgal	0.241446	ICAM1_ITGAL	Icam1 - Itgal	ICAM	Cell-Cell Contact	PMID: 23602662	cDC -> NK cells (Sham)	0.0158955	cDC -> NK cells
cDC	Plasma cells	Icam1	Itgal	0.248333	ICAM1_ITGAL	Icam1 - Itgal	ICAM	Cell-Cell Contact	PMID: 23602662	cDC -> Plasma cells (Sham)	0.0178305	cDC -> Plasma cells
MoDC	Plasma cells	Icam1	Itgal	0.295273	ICAM1_ITGAL	Icam1 - Itgal	ICAM	Cell-Cell Contact	PMID: 23602662	MoDC -> Plasma cells (Sham)	0.0338202	MoDC -> Plasma cells
cDC	pDC	Icam1	Itgal	0.268958	ICAM1_ITGAL	Icam1 - Itgal	ICAM	Cell-Cell Contact	PMID: 23602662	cDC -> pDC (Sham)	0.0242812	cDC -> pDC
MoDC	pDC	Icam1	Itgal	0.324278	ICAM1_ITGAL	Icam1 - Itgal	ICAM	Cell-Cell Contact	PMID: 23602662	MoDC -> pDC (Sham)	0.0457861	MoDC -> pDC
AM	Monocytes	Icam1	Spn	0.230006	ICAM1_SPN	Icam1 - Spn	ICAM	Cell-Cell Contact	PMID: 1683685	AM -> Monocytes (Sham)	0.0129364	AM -> Monocytes
Macrophages	Monocytes	Icam1	Spn	0.240746	ICAM1_SPN	Icam1 - Spn	ICAM	Cell-Cell Contact	PMID: 1683685	Macrophages -> Monocytes (Sham)	0.0157054	Macrophages -> Monocytes
Monocytes	Monocytes	Icam1	Spn	0.232793	ICAM1_SPN	Icam1 - Spn	ICAM	Cell-Cell Contact	PMID: 1683685	Monocytes -> Monocytes (Sham)	0.0136275	Monocytes -> Monocytes
cDC	Monocytes	Icam1	Spn	0.300691	ICAM1_SPN	Icam1 - Spn	ICAM	Cell-Cell Contact	PMID: 1683685	cDC -> Monocytes (Sham)	0.0359484	cDC -> Monocytes
MoDC	Monocytes	Icam1	Spn	0.370106	ICAM1_SPN	Icam1 - Spn	ICAM	Cell-Cell Contact	PMID: 1683685	MoDC -> Monocytes (Sham)	0.067076	MoDC -> Monocytes
cDC	T cells	Icam1	Spn	0.217679	ICAM1_SPN	Icam1 - Spn	ICAM	Cell-Cell Contact	PMID: 1683685	cDC -> T cells (Sham)	0.0101132	cDC -> T cells
MoDC	T cells	Icam1	Spn	0.253377	ICAM1_SPN	Icam1 - Spn	ICAM	Cell-Cell Contact	PMID: 1683685	MoDC -> T cells (Sham)	0.0193185	MoDC -> T cells
AM	NK cells	Icam1	Spn	0.190726	ICAM1_SPN	Icam1 - Spn	ICAM	Cell-Cell Contact	PMID: 1683685	AM -> NK cells (Sham)	0.00528377	AM -> NK cells
Macrophages	NK cells	Icam1	Spn	0.198118	ICAM1_SPN	Icam1 - Spn	ICAM	Cell-Cell Contact	PMID: 1683685	Macrophages -> NK cells (Sham)	0.00642538	Macrophages -> NK cells
Monocytes	NK cells	Icam1	Spn	0.192654	ICAM1_SPN	Icam1 - Spn	ICAM	Cell-Cell Contact	PMID: 1683685	Monocytes -> NK cells (Sham)	0.00556833	Monocytes -> NK cells
cDC	NK cells	Icam1	Spn	0.237688	ICAM1_SPN	Icam1 - Spn	ICAM	Cell-Cell Contact	PMID: 1683685	cDC -> NK cells (Sham)	0.0148881	cDC -> NK cells
MoDC	NK cells	Icam1	Spn	0.280556	ICAM1_SPN	Icam1 - Spn	ICAM	Cell-Cell Contact	PMID: 1683685	MoDC -> NK cells (Sham)	0.0283153	MoDC -> NK cells
MoDC	pDC	Icam1	Spn	0.242553	ICAM1_SPN	Icam1 - Spn	ICAM	Cell-Cell Contact	PMID: 1683685	MoDC -> pDC (Sham)	0.0161991	MoDC -> pDC
cDC	Plasma cells	Icosl	Cd28	0.155189	ICOSL_CD28	Icosl - Cd28	ICOS	Cell-Cell Contact	KEGG: mmu04514	cDC -> Plasma cells (Sham)	0.0015904	cDC -> Plasma cells
MoDC	Plasma cells	Icosl	Cd28	0.194441	ICOSL_CD28	Icosl - Cd28	ICOS	Cell-Cell Contact	KEGG: mmu04514	MoDC -> Plasma cells (Sham)	0.00584041	MoDC -> Plasma cells
cDC	Plasma cells	Icosl	Ctla4	0.150486	ICOSL_CTLA4	Icosl - Ctla4	ICOS	Cell-Cell Contact	KEGG: mmu04514	cDC -> Plasma cells (Sham)	0.00130033	cDC -> Plasma cells
MoDC	Plasma cells	Icosl	Ctla4	0.187142	ICOSL_CTLA4	Icosl - Ctla4	ICOS	Cell-Cell Contact	KEGG: mmu04514	MoDC -> Plasma cells (Sham)	0.0047789	MoDC -> Plasma cells
AM	NK cells	Il18	IL18R1_IL18RAP	0.253553	IL18_IL18R1_IL18RAP	Il18 - (Il18r1+Il18rap)	IL1	Secreted Signaling	KEGG: mmu04060	AM -> NK cells (Sham)	0.0193715	AM -> NK cells
AM	Neutrophils	Il1a	Il1r2	0.313268	IL1A_IL1R2	Il1a - Il1r2	IL1	Secreted Signaling	KEGG: mmu04060	AM -> Neutrophils (Sham)	0.0410834	AM -> Neutrophils
Macrophages	Neutrophils	Il1a	Il1r2	0.313505	IL1A_IL1R2	Il1a - Il1r2	IL1	Secreted Signaling	KEGG: mmu04060	Macrophages -> Neutrophils (Sham)	0.0411824	Macrophages -> Neutrophils
AM	cDC	Il1a	Il1r2	0.183019	IL1A_IL1R2	Il1a - Il1r2	IL1	Secreted Signaling	KEGG: mmu04060	AM -> cDC (Sham)	0.00423695	AM -> cDC
Macrophages	cDC	Il1a	Il1r2	0.183103	IL1A_IL1R2	Il1a - Il1r2	IL1	Secreted Signaling	KEGG: mmu04060	Macrophages -> cDC (Sham)	0.00424756	Macrophages -> cDC
Neutrophils	cDC	Il1a	Il1r2	0.167103	IL1A_IL1R2	Il1a - Il1r2	IL1	Secreted Signaling	KEGG: mmu04060	Neutrophils -> cDC (Sham)	0.00251785	Neutrophils -> cDC
Macrophages	Neutrophils	Il1b	Il1r2	0.703108	IL1B_IL1R2	Il1b - Il1r2	IL1	Secreted Signaling	KEGG: mmu04060	Macrophages -> Neutrophils (Sham)	0.241169	Macrophages -> Neutrophils
Neutrophils	Neutrophils	Il1b	Il1r2	0.957832	IL1B_IL1R2	Il1b - Il1r2	IL1	Secreted Signaling	KEGG: mmu04060	Neutrophils -> Neutrophils (Sham)	0.352035	Neutrophils -> Neutrophils
Monocytes	Neutrophils	Il1b	Il1r2	0.796256	IL1B_IL1R2	Il1b - Il1r2	IL1	Secreted Signaling	KEGG: mmu04060	Monocytes -> Neutrophils (Sham)	0.284826	Monocytes -> Neutrophils
cDC	Neutrophils	Il1b	Il1r2	0.699937	IL1B_IL1R2	Il1b - Il1r2	IL1	Secreted Signaling	KEGG: mmu04060	cDC -> Neutrophils (Sham)	0.23962	cDC -> Neutrophils
MoDC	Neutrophils	Il1b	Il1r2	0.58732	IL1B_IL1R2	Il1b - Il1r2	IL1	Secreted Signaling	KEGG: mmu04060	MoDC -> Neutrophils (Sham)	0.1822	MoDC -> Neutrophils
AM	cDC	Il1b	Il1r2	0.192475	IL1B_IL1R2	Il1b - Il1r2	IL1	Secreted Signaling	KEGG: mmu04060	AM -> cDC (Sham)	0.00554156	AM -> cDC
Macrophages	cDC	Il1b	Il1r2	0.286794	IL1B_IL1R2	Il1b - Il1r2	IL1	Secreted Signaling	KEGG: mmu04060	Macrophages -> cDC (Sham)	0.030598	Macrophages -> cDC
Neutrophils	cDC	Il1b	Il1r2	0.33646	IL1B_IL1R2	Il1b - Il1r2	IL1	Secreted Signaling	KEGG: mmu04060	Neutrophils -> cDC (Sham)	0.0511945	Neutrophils -> cDC
Monocytes	cDC	Il1b	Il1r2	0.305913	IL1B_IL1R2	Il1b - Il1r2	IL1	Secreted Signaling	KEGG: mmu04060	Monocytes -> cDC (Sham)	0.0380481	Monocytes -> cDC
cDC	cDC	Il1b	Il1r2	0.286119	IL1B_IL1R2	Il1b - Il1r2	IL1	Secreted Signaling	KEGG: mmu04060	cDC -> cDC (Sham)	0.0303474	cDC -> cDC
MoDC	cDC	Il1b	Il1r2	0.260902	IL1B_IL1R2	Il1b - Il1r2	IL1	Secreted Signaling	KEGG: mmu04060	MoDC -> cDC (Sham)	0.0216476	MoDC -> cDC
Monocytes	AM	ITGAL_ITGB2	Icam1	0.262376	ITGB2_ICAM1	Itgb2 - Icam1	ITGAL-ITGB2	Cell-Cell Contact	KEGG: mmu04514	Monocytes -> AM (Sham)	0.0221189	Monocytes -> AM
Monocytes	Macrophages	ITGAL_ITGB2	Icam1	0.276292	ITGB2_ICAM1	Itgb2 - Icam1	ITGAL-ITGB2	Cell-Cell Contact	KEGG: mmu04514	Monocytes -> Macrophages (Sham)	0.0267999	Monocytes -> Macrophages
Monocytes	Monocytes	ITGAL_ITGB2	Icam1	0.265973	ITGB2_ICAM1	Itgb2 - Icam1	ITGAL-ITGB2	Cell-Cell Contact	KEGG: mmu04514	Monocytes -> Monocytes (Sham)	0.0232889	Monocytes -> Monocytes
AM	cDC	ITGAL_ITGB2	Icam1	0.252106	ITGB2_ICAM1	Itgb2 - Icam1	ITGAL-ITGB2	Cell-Cell Contact	KEGG: mmu04514	AM -> cDC (Sham)	0.0189381	AM -> cDC
Monocytes	cDC	ITGAL_ITGB2	Icam1	0.356417	ITGB2_ICAM1	Itgb2 - Icam1	ITGAL-ITGB2	Cell-Cell Contact	KEGG: mmu04514	Monocytes -> cDC (Sham)	0.0604645	Monocytes -> cDC
NK cells	cDC	ITGAL_ITGB2	Icam1	0.253777	ITGB2_ICAM1	Itgb2 - Icam1	ITGAL-ITGB2	Cell-Cell Contact	KEGG: mmu04514	NK cells -> cDC (Sham)	0.0194392	NK cells -> cDC
pDC	cDC	ITGAL_ITGB2	Icam1	0.256451	ITGB2_ICAM1	Itgb2 - Icam1	ITGAL-ITGB2	Cell-Cell Contact	KEGG: mmu04514	pDC -> cDC (Sham)	0.0202545	pDC -> cDC
AM	MoDC	ITGAL_ITGB2	Icam1	0.300531	ITGB2_ICAM1	Itgb2 - Icam1	ITGAL-ITGB2	Cell-Cell Contact	KEGG: mmu04514	AM -> MoDC (Sham)	0.0358848	AM -> MoDC
Monocytes	MoDC	ITGAL_ITGB2	Icam1	0.453774	ITGB2_ICAM1	Itgb2 - Icam1	ITGAL-ITGB2	Cell-Cell Contact	KEGG: mmu04514	Monocytes -> MoDC (Sham)	0.11039	Monocytes -> MoDC
T cells	MoDC	ITGAL_ITGB2	Icam1	0.255582	ITGB2_ICAM1	Itgb2 - Icam1	ITGAL-ITGB2	Cell-Cell Contact	KEGG: mmu04514	T cells -> MoDC (Sham)	0.0199877	T cells -> MoDC
cDC	MoDC	ITGAL_ITGB2	Icam1	0.272701	ITGB2_ICAM1	Itgb2 - Icam1	ITGAL-ITGB2	Cell-Cell Contact	KEGG: mmu04514	cDC -> MoDC (Sham)	0.0255525	cDC -> MoDC
pDC	MoDC	ITGAL_ITGB2	Icam1	0.306613	ITGB2_ICAM1	Itgb2 - Icam1	ITGAL-ITGB2	Cell-Cell Contact	KEGG: mmu04514	pDC -> MoDC (Sham)	0.0383333	pDC -> MoDC
MoDC	pDC	Jag1	Notch1	0.160945	JAG1_NOTCH1	Jag1 - Notch1	NOTCH	Cell-Cell Contact	PMID: 22353464	MoDC -> pDC (Sham)	0.00200258	MoDC -> pDC
MoDC	Monocytes	Jag1	Notch2	0.162778	JAG1_NOTCH2	Jag1 - Notch2	NOTCH	Cell-Cell Contact	PMID: 22353464	MoDC -> Monocytes (Sham)	0.00214772	MoDC -> Monocytes
MoDC	cDC	Jag1	Notch2	0.152946	JAG1_NOTCH2	Jag1 - Notch2	NOTCH	Cell-Cell Contact	PMID: 22353464	MoDC -> cDC (Sham)	0.00144703	MoDC -> cDC
MoDC	pDC	Jag1	Notch2	0.160945	JAG1_NOTCH2	Jag1 - Notch2	NOTCH	Cell-Cell Contact	PMID: 22353464	MoDC -> pDC (Sham)	0.00200258	MoDC -> pDC
AM	AM	F11r	ITGAL_ITGB2	0.196416	JAM1_ITGAL_ITGB2	Jam1 - (Itgal+Itgb2)	JAM	Cell-Cell Contact	PMID: 11812992	AM -> AM (Sham)	0.00615045	AM -> AM
cDC	AM	F11r	ITGAL_ITGB2	0.187379	JAM1_ITGAL_ITGB2	Jam1 - (Itgal+Itgb2)	JAM	Cell-Cell Contact	PMID: 11812992	cDC -> AM (Sham)	0.00481141	cDC -> AM
MoDC	AM	F11r	ITGAL_ITGB2	0.196403	JAM1_ITGAL_ITGB2	Jam1 - (Itgal+Itgb2)	JAM	Cell-Cell Contact	PMID: 11812992	MoDC -> AM (Sham)	0.00614828	MoDC -> AM
AM	Monocytes	F11r	ITGAL_ITGB2	0.256321	JAM1_ITGAL_ITGB2	Jam1 - (Itgal+Itgb2)	JAM	Cell-Cell Contact	PMID: 11812992	AM -> Monocytes (Sham)	0.0202146	AM -> Monocytes
Macrophages	Monocytes	F11r	ITGAL_ITGB2	0.230058	JAM1_ITGAL_ITGB2	Jam1 - (Itgal+Itgb2)	JAM	Cell-Cell Contact	PMID: 11812992	Macrophages -> Monocytes (Sham)	0.0129491	Macrophages -> Monocytes
cDC	Monocytes	F11r	ITGAL_ITGB2	0.241324	JAM1_ITGAL_ITGB2	Jam1 - (Itgal+Itgb2)	JAM	Cell-Cell Contact	PMID: 11812992	cDC -> Monocytes (Sham)	0.0158625	cDC -> Monocytes
MoDC	Monocytes	F11r	ITGAL_ITGB2	0.256299	JAM1_ITGAL_ITGB2	Jam1 - (Itgal+Itgb2)	JAM	Cell-Cell Contact	PMID: 11812992	MoDC -> Monocytes (Sham)	0.0202076	MoDC -> Monocytes
AM	T cells	F11r	ITGAL_ITGB2	0.175747	JAM1_ITGAL_ITGB2	Jam1 - (Itgal+Itgb2)	JAM	Cell-Cell Contact	PMID: 11812992	AM -> T cells (Sham)	0.0033796	AM -> T cells
cDC	T cells	F11r	ITGAL_ITGB2	0.16846	JAM1_ITGAL_ITGB2	Jam1 - (Itgal+Itgb2)	JAM	Cell-Cell Contact	PMID: 11812992	cDC -> T cells (Sham)	0.00264221	cDC -> T cells
AM	cDC	F11r	ITGAL_ITGB2	0.183835	JAM1_ITGAL_ITGB2	Jam1 - (Itgal+Itgb2)	JAM	Cell-Cell Contact	PMID: 11812992	AM -> cDC (Sham)	0.00434101	AM -> cDC
cDC	cDC	F11r	ITGAL_ITGB2	0.175884	JAM1_ITGAL_ITGB2	Jam1 - (Itgal+Itgb2)	JAM	Cell-Cell Contact	PMID: 11812992	cDC -> cDC (Sham)	0.00339457	cDC -> cDC
MoDC	cDC	F11r	ITGAL_ITGB2	0.183823	JAM1_ITGAL_ITGB2	Jam1 - (Itgal+Itgb2)	JAM	Cell-Cell Contact	PMID: 11812992	MoDC -> cDC (Sham)	0.00433948	MoDC -> cDC
Monocytes	AM	Lair1	Pira2	0.16034	LAIR1_PIRA2	Lair1 - Pira2	LAIR1	Cell-Cell Contact	PMID: 19283782	Monocytes -> AM (Sham)	0.00195621	Monocytes -> AM
pDC	AM	Lair1	Pira2	0.216763	LAIR1_PIRA2	Lair1 - Pira2	LAIR1	Cell-Cell Contact	PMID: 19283782	pDC -> AM (Sham)	0.0099186	pDC -> AM
Monocytes	Neutrophils	Lair1	Pira2	0.191275	LAIR1_PIRA2	Lair1 - Pira2	LAIR1	Cell-Cell Contact	PMID: 19283782	Monocytes -> Neutrophils (Sham)	0.00536389	Monocytes -> Neutrophils
pDC	Neutrophils	Lair1	Pira2	0.27636	LAIR1_PIRA2	Lair1 - Pira2	LAIR1	Cell-Cell Contact	PMID: 19283782	pDC -> Neutrophils (Sham)	0.0268238	pDC -> Neutrophils
Monocytes	Monocytes	Lair1	Pira2	0.165773	LAIR1_PIRA2	Lair1 - Pira2	LAIR1	Cell-Cell Contact	PMID: 19283782	Monocytes -> Monocytes (Sham)	0.00239987	Monocytes -> Monocytes
pDC	Monocytes	Lair1	Pira2	0.226719	LAIR1_PIRA2	Lair1 - Pira2	LAIR1	Cell-Cell Contact	PMID: 19283782	pDC -> Monocytes (Sham)	0.0121461	pDC -> Monocytes
T cells	T cells	Lck	CD8 receptor	0.188909	LCK_CD8A_CD8B1	Lck - (Cd8a+Cd8b1)	LCK	Cell-Cell Contact	PMID: 25427562	T cells -> T cells (Sham)	0.00502383	T cells -> T cells
NK cells	T cells	Lck	CD8 receptor	0.183134	LCK_CD8A_CD8B1	Lck - (Cd8a+Cd8b1)	LCK	Cell-Cell Contact	PMID: 25427562	NK cells -> T cells (Sham)	0.00425156	NK cells -> T cells
AM	Macrophages	Mif	CD74_CD44	0.26474	MIF_CD74_CD44	Mif - (Cd74+Cd44)	MIF	Secreted Signaling	PMID: 29637711; PMID: 26175090	AM -> Macrophages (Sham)	0.0228845	AM -> Macrophages
T cells	Macrophages	Mif	CD74_CD44	0.292267	MIF_CD74_CD44	Mif - (Cd74+Cd44)	MIF	Secreted Signaling	PMID: 29637711; PMID: 26175090	T cells -> Macrophages (Sham)	0.0326625	T cells -> Macrophages
Plasma cells	Macrophages	Mif	CD74_CD44	0.331926	MIF_CD74_CD44	Mif - (Cd74+Cd44)	MIF	Secreted Signaling	PMID: 29637711; PMID: 26175090	Plasma cells -> Macrophages (Sham)	0.049158	Plasma cells -> Macrophages
pDC	Macrophages	Mif	CD74_CD44	0.267368	MIF_CD74_CD44	Mif - (Cd74+Cd44)	MIF	Secreted Signaling	PMID: 29637711; PMID: 26175090	pDC -> Macrophages (Sham)	0.0237502	pDC -> Macrophages
Plasma cells	Monocytes	Mif	CD74_CD44	0.311096	MIF_CD74_CD44	Mif - (Cd74+Cd44)	MIF	Secreted Signaling	PMID: 29637711; PMID: 26175090	Plasma cells -> Monocytes (Sham)	0.0401778	Plasma cells -> Monocytes
Plasma cells	B cells	Mif	CD74_CD44	0.259582	MIF_CD74_CD44	Mif - (Cd74+Cd44)	MIF	Secreted Signaling	PMID: 29637711; PMID: 26175090	Plasma cells -> B cells (Sham)	0.0212297	Plasma cells -> B cells
AM	cDC	Mif	CD74_CD44	0.263926	MIF_CD74_CD44	Mif - (Cd74+Cd44)	MIF	Secreted Signaling	PMID: 29637711; PMID: 26175090	AM -> cDC (Sham)	0.0226195	AM -> cDC
T cells	cDC	Mif	CD74_CD44	0.291285	MIF_CD74_CD44	Mif - (Cd74+Cd44)	MIF	Secreted Signaling	PMID: 29637711; PMID: 26175090	T cells -> cDC (Sham)	0.032288	T cells -> cDC
B cells	cDC	Mif	CD74_CD44	0.280679	MIF_CD74_CD44	Mif - (Cd74+Cd44)	MIF	Secreted Signaling	PMID: 29637711; PMID: 26175090	B cells -> cDC (Sham)	0.0283598	B cells -> cDC
Plasma cells	cDC	Mif	CD74_CD44	0.330682	MIF_CD74_CD44	Mif - (Cd74+Cd44)	MIF	Secreted Signaling	PMID: 29637711; PMID: 26175090	Plasma cells -> cDC (Sham)	0.0486038	Plasma cells -> cDC
pDC	cDC	Mif	CD74_CD44	0.266539	MIF_CD74_CD44	Mif - (Cd74+Cd44)	MIF	Secreted Signaling	PMID: 29637711; PMID: 26175090	pDC -> cDC (Sham)	0.0234754	pDC -> cDC
AM	MoDC	Mif	CD74_CD44	0.255789	MIF_CD74_CD44	Mif - (Cd74+Cd44)	MIF	Secreted Signaling	PMID: 29637711; PMID: 26175090	AM -> MoDC (Sham)	0.020051	AM -> MoDC
T cells	MoDC	Mif	CD74_CD44	0.281494	MIF_CD74_CD44	Mif - (Cd74+Cd44)	MIF	Secreted Signaling	PMID: 29637711; PMID: 26175090	T cells -> MoDC (Sham)	0.0286538	T cells -> MoDC
B cells	MoDC	Mif	CD74_CD44	0.271544	MIF_CD74_CD44	Mif - (Cd74+Cd44)	MIF	Secreted Signaling	PMID: 29637711; PMID: 26175090	B cells -> MoDC (Sham)	0.0251562	B cells -> MoDC
Plasma cells	MoDC	Mif	CD74_CD44	0.318313	MIF_CD74_CD44	Mif - (Cd74+Cd44)	MIF	Secreted Signaling	PMID: 29637711; PMID: 26175090	Plasma cells -> MoDC (Sham)	0.0432152	Plasma cells -> MoDC
T cells	Plasma cells	Mif	CD74_CD44	0.250384	MIF_CD74_CD44	Mif - (Cd74+Cd44)	MIF	Secreted Signaling	PMID: 29637711; PMID: 26175090	T cells -> Plasma cells (Sham)	0.0184282	T cells -> Plasma cells
Plasma cells	Plasma cells	Mif	CD74_CD44	0.279517	MIF_CD74_CD44	Mif - (Cd74+Cd44)	MIF	Secreted Signaling	PMID: 29637711; PMID: 26175090	Plasma cells -> Plasma cells (Sham)	0.0279426	Plasma cells -> Plasma cells
AM	pDC	Mif	CD74_CD44	0.272078	MIF_CD74_CD44	Mif - (Cd74+Cd44)	MIF	Secreted Signaling	PMID: 29637711; PMID: 26175090	AM -> pDC (Sham)	0.025339	AM -> pDC
T cells	pDC	Mif	CD74_CD44	0.30114	MIF_CD74_CD44	Mif - (Cd74+Cd44)	MIF	Secreted Signaling	PMID: 29637711; PMID: 26175090	T cells -> pDC (Sham)	0.0361269	T cells -> pDC
B cells	pDC	Mif	CD74_CD44	0.289859	MIF_CD74_CD44	Mif - (Cd74+Cd44)	MIF	Secreted Signaling	PMID: 29637711; PMID: 26175090	B cells -> pDC (Sham)	0.031747	B cells -> pDC
Plasma cells	pDC	Mif	CD74_CD44	0.343205	MIF_CD74_CD44	Mif - (Cd74+Cd44)	MIF	Secreted Signaling	PMID: 29637711; PMID: 26175090	Plasma cells -> pDC (Sham)	0.0542738	Plasma cells -> pDC
pDC	pDC	Mif	CD74_CD44	0.274848	MIF_CD74_CD44	Mif - (Cd74+Cd44)	MIF	Secreted Signaling	PMID: 29637711; PMID: 26175090	pDC -> pDC (Sham)	0.026295	pDC -> pDC
Plasma cells	Neutrophils	Mif	CD74_CXCR2	0.217269	MIF_CD74_CXCR2	Mif - (Cd74+Cxcr2)	MIF	Secreted Signaling	PMID: 29637711; PMID: 26175090	Plasma cells -> Neutrophils (Sham)	0.0100258	Plasma cells -> Neutrophils
Plasma cells	Macrophages	Mif	CD74_CXCR4	0.265224	MIF_CD74_CXCR4	Mif - (Cd74+Cxcr4)	MIF	Secreted Signaling	PMID: 29637711; PMID: 24760155	Plasma cells -> Macrophages (Sham)	0.0230431	Plasma cells -> Macrophages
pDC	Macrophages	Mif	CD74_CXCR4	0.221634	MIF_CD74_CXCR4	Mif - (Cd74+Cxcr4)	MIF	Secreted Signaling	PMID: 29637711; PMID: 24760155	pDC -> Macrophages (Sham)	0.0109772	pDC -> Macrophages
Plasma cells	Monocytes	Mif	CD74_CXCR4	0.277141	MIF_CD74_CXCR4	Mif - (Cd74+Cxcr4)	MIF	Secreted Signaling	PMID: 29637711; PMID: 24760155	Plasma cells -> Monocytes (Sham)	0.0270988	Plasma cells -> Monocytes
Plasma cells	B cells	Mif	CD74_CXCR4	0.318159	MIF_CD74_CXCR4	Mif - (Cd74+Cxcr4)	MIF	Secreted Signaling	PMID: 29637711; PMID: 24760155	Plasma cells -> B cells (Sham)	0.0431494	Plasma cells -> B cells
AM	cDC	Mif	CD74_CXCR4	0.222301	MIF_CD74_CXCR4	Mif - (Cd74+Cxcr4)	MIF	Secreted Signaling	PMID: 29637711; PMID: 24760155	AM -> cDC (Sham)	0.0111267	AM -> cDC
T cells	cDC	Mif	CD74_CXCR4	0.241693	MIF_CD74_CXCR4	Mif - (Cd74+Cxcr4)	MIF	Secreted Signaling	PMID: 29637711; PMID: 24760155	T cells -> cDC (Sham)	0.0159629	T cells -> cDC
B cells	cDC	Mif	CD74_CXCR4	0.234233	MIF_CD74_CXCR4	Mif - (Cd74+Cxcr4)	MIF	Secreted Signaling	PMID: 29637711; PMID: 24760155	B cells -> cDC (Sham)	0.0139921	B cells -> cDC
Plasma cells	cDC	Mif	CD74_CXCR4	0.268823	MIF_CD74_CXCR4	Mif - (Cd74+Cxcr4)	MIF	Secreted Signaling	PMID: 29637711; PMID: 24760155	Plasma cells -> cDC (Sham)	0.0242359	Plasma cells -> cDC
pDC	cDC	Mif	CD74_CXCR4	0.224174	MIF_CD74_CXCR4	Mif - (Cd74+Cxcr4)	MIF	Secreted Signaling	PMID: 29637711; PMID: 24760155	pDC -> cDC (Sham)	0.0115528	pDC -> cDC
AM	MoDC	Mif	CD74_CXCR4	0.216844	MIF_CD74_CXCR4	Mif - (Cd74+Cxcr4)	MIF	Secreted Signaling	PMID: 29637711; PMID: 24760155	AM -> MoDC (Sham)	0.00993584	AM -> MoDC
T cells	MoDC	Mif	CD74_CXCR4	0.235285	MIF_CD74_CXCR4	Mif - (Cd74+Cxcr4)	MIF	Secreted Signaling	PMID: 29637711; PMID: 24760155	T cells -> MoDC (Sham)	0.0142619	T cells -> MoDC
B cells	MoDC	Mif	CD74_CXCR4	0.228198	MIF_CD74_CXCR4	Mif - (Cd74+Cxcr4)	MIF	Secreted Signaling	PMID: 29637711; PMID: 24760155	B cells -> MoDC (Sham)	0.0124985	B cells -> MoDC
Plasma cells	MoDC	Mif	CD74_CXCR4	0.260981	MIF_CD74_CXCR4	Mif - (Cd74+Cxcr4)	MIF	Secreted Signaling	PMID: 29637711; PMID: 24760155	Plasma cells -> MoDC (Sham)	0.0216728	Plasma cells -> MoDC
Plasma cells	Plasma cells	Mif	CD74_CXCR4	0.23632	MIF_CD74_CXCR4	Mif - (Cd74+Cxcr4)	MIF	Secreted Signaling	PMID: 29637711; PMID: 24760155	Plasma cells -> Plasma cells (Sham)	0.0145297	Plasma cells -> Plasma cells
T cells	pDC	Mif	CD74_CXCR4	0.228459	MIF_CD74_CXCR4	Mif - (Cd74+Cxcr4)	MIF	Secreted Signaling	PMID: 29637711; PMID: 24760155	T cells -> pDC (Sham)	0.0125611	T cells -> pDC
Plasma cells	pDC	Mif	CD74_CXCR4	0.252666	MIF_CD74_CXCR4	Mif - (Cd74+Cxcr4)	MIF	Secreted Signaling	PMID: 29637711; PMID: 24760155	Plasma cells -> pDC (Sham)	0.0191053	Plasma cells -> pDC
AM	Macrophages	Nampt	ITGA5_ITGB1	0.240838	NAMPT_ITGA5_ITGB1	Nampt - (Itga5+Itgb1)	VISFATIN	Secreted Signaling	PMID: 28490838	AM -> Macrophages (Sham)	0.0157302	AM -> Macrophages
MoDC	Macrophages	Nampt	ITGA5_ITGB1	0.192036	NAMPT_ITGA5_ITGB1	Nampt - (Itga5+Itgb1)	VISFATIN	Secreted Signaling	PMID: 28490838	MoDC -> Macrophages (Sham)	0.0054762	MoDC -> Macrophages
AM	AM	Pros1	Axl	0.217931	PROS1_AXL	Pros1 - Axl	PROS	Secreted Signaling	PMID: 29531161	AM -> AM (Sham)	0.0101669	AM -> AM
AM	Macrophages	Pros1	Axl	0.205507	PROS1_AXL	Pros1 - Axl	PROS	Secreted Signaling	PMID: 29531161	AM -> Macrophages (Sham)	0.00770402	AM -> Macrophages
AM	cDC	Pros1	Axl	0.15962	PROS1_AXL	Pros1 - Axl	PROS	Secreted Signaling	PMID: 29531161	AM -> cDC (Sham)	0.00190191	AM -> cDC
Monocytes	B cells	Ptprc	Cd22	0.288947	PTPRC_CD22	Ptprc - Cd22	CD45	Cell-Cell Contact	PMID: 12115612	Monocytes -> B cells (Sham)	0.0314032	Monocytes -> B cells
T cells	B cells	Ptprc	Cd22	0.277115	PTPRC_CD22	Ptprc - Cd22	CD45	Cell-Cell Contact	PMID: 12115612	T cells -> B cells (Sham)	0.0270896	T cells -> B cells
B cells	B cells	Ptprc	Cd22	0.259301	PTPRC_CD22	Ptprc - Cd22	CD45	Cell-Cell Contact	PMID: 12115612	B cells -> B cells (Sham)	0.0211416	B cells -> B cells
cDC	B cells	Ptprc	Cd22	0.257976	PTPRC_CD22	Ptprc - Cd22	CD45	Cell-Cell Contact	PMID: 12115612	cDC -> B cells (Sham)	0.0207268	cDC -> B cells
MoDC	B cells	Ptprc	Cd22	0.228474	PTPRC_CD22	Ptprc - Cd22	CD45	Cell-Cell Contact	PMID: 12115612	MoDC -> B cells (Sham)	0.0125648	MoDC -> B cells
NK cells	B cells	Ptprc	Cd22	0.290192	PTPRC_CD22	Ptprc - Cd22	CD45	Cell-Cell Contact	PMID: 12115612	NK cells -> B cells (Sham)	0.0318732	NK cells -> B cells
Plasma cells	B cells	Ptprc	Cd22	0.209993	PTPRC_CD22	Ptprc - Cd22	CD45	Cell-Cell Contact	PMID: 12115612	Plasma cells -> B cells (Sham)	0.00854799	Plasma cells -> B cells
pDC	B cells	Ptprc	Cd22	0.275344	PTPRC_CD22	Ptprc - Cd22	CD45	Cell-Cell Contact	PMID: 12115612	pDC -> B cells (Sham)	0.026468	pDC -> B cells
Monocytes	AM	Ptprc	Mrc1	0.546751	PTPRC_MRC1	Ptprc - Mrc1	CD45	Cell-Cell Contact	PMID: 27601670; PMID: 10575006	Monocytes -> AM (Sham)	0.160576	Monocytes -> AM
T cells	AM	Ptprc	Mrc1	0.510657	PTPRC_MRC1	Ptprc - Mrc1	CD45	Cell-Cell Contact	PMID: 27601670; PMID: 10575006	T cells -> AM (Sham)	0.141104	T cells -> AM
B cells	AM	Ptprc	Mrc1	0.458694	PTPRC_MRC1	Ptprc - Mrc1	CD45	Cell-Cell Contact	PMID: 27601670; PMID: 10575006	B cells -> AM (Sham)	0.11303	B cells -> AM
cDC	AM	Ptprc	Mrc1	0.454945	PTPRC_MRC1	Ptprc - Mrc1	CD45	Cell-Cell Contact	PMID: 27601670; PMID: 10575006	cDC -> AM (Sham)	0.111017	cDC -> AM
MoDC	AM	Ptprc	Mrc1	0.375711	PTPRC_MRC1	Ptprc - Mrc1	CD45	Cell-Cell Contact	PMID: 27601670; PMID: 10575006	MoDC -> AM (Sham)	0.0698352	MoDC -> AM
NK cells	AM	Ptprc	Mrc1	0.550622	PTPRC_MRC1	Ptprc - Mrc1	CD45	Cell-Cell Contact	PMID: 27601670; PMID: 10575006	NK cells -> AM (Sham)	0.162655	NK cells -> AM
Plasma cells	AM	Ptprc	Mrc1	0.33024	PTPRC_MRC1	Ptprc - Mrc1	CD45	Cell-Cell Contact	PMID: 27601670; PMID: 10575006	Plasma cells -> AM (Sham)	0.0484074	Plasma cells -> AM
pDC	AM	Ptprc	Mrc1	0.505362	PTPRC_MRC1	Ptprc - Mrc1	CD45	Cell-Cell Contact	PMID: 27601670; PMID: 10575006	pDC -> AM (Sham)	0.138238	pDC -> AM
Plasma cells	Macrophages	Ptprc	Mrc1	0.254942	PTPRC_MRC1	Ptprc - Mrc1	CD45	Cell-Cell Contact	PMID: 27601670; PMID: 10575006	Plasma cells -> Macrophages (Sham)	0.0197923	Plasma cells -> Macrophages
AM	cDC	Ptprc	Mrc1	0.252099	PTPRC_MRC1	Ptprc - Mrc1	CD45	Cell-Cell Contact	PMID: 27601670; PMID: 10575006	AM -> cDC (Sham)	0.0189358	AM -> cDC
Neutrophils	cDC	Ptprc	Mrc1	0.250216	PTPRC_MRC1	Ptprc - Mrc1	CD45	Cell-Cell Contact	PMID: 27601670; PMID: 10575006	Neutrophils -> cDC (Sham)	0.018379	Neutrophils -> cDC
Monocytes	cDC	Ptprc	Mrc1	0.291317	PTPRC_MRC1	Ptprc - Mrc1	CD45	Cell-Cell Contact	PMID: 27601670; PMID: 10575006	Monocytes -> cDC (Sham)	0.0323	Monocytes -> cDC
T cells	cDC	Ptprc	Mrc1	0.279304	PTPRC_MRC1	Ptprc - Mrc1	CD45	Cell-Cell Contact	PMID: 27601670; PMID: 10575006	T cells -> cDC (Sham)	0.0278667	T cells -> cDC
B cells	cDC	Ptprc	Mrc1	0.261229	PTPRC_MRC1	Ptprc - Mrc1	CD45	Cell-Cell Contact	PMID: 27601670; PMID: 10575006	B cells -> cDC (Sham)	0.0217519	B cells -> cDC
cDC	cDC	Ptprc	Mrc1	0.259885	PTPRC_MRC1	Ptprc - Mrc1	CD45	Cell-Cell Contact	PMID: 27601670; PMID: 10575006	cDC -> cDC (Sham)	0.0213255	cDC -> cDC
NK cells	cDC	Ptprc	Mrc1	0.292582	PTPRC_MRC1	Ptprc - Mrc1	CD45	Cell-Cell Contact	PMID: 27601670; PMID: 10575006	NK cells -> cDC (Sham)	0.032783	NK cells -> cDC
pDC	cDC	Ptprc	Mrc1	0.277507	PTPRC_MRC1	Ptprc - Mrc1	CD45	Cell-Cell Contact	PMID: 27601670; PMID: 10575006	pDC -> cDC (Sham)	0.0272279	pDC -> cDC
AM	Neutrophils	Selplg	Sell	0.172873	SELPLG_SELL	Selplg - Sell	SELPLG	Cell-Cell Contact	PMC2431087; PMID: 8892633,PMID: 8896607	AM -> Neutrophils (Sham)	0.00307458	AM -> Neutrophils
Macrophages	Neutrophils	Selplg	Sell	0.177999	SELPLG_SELL	Selplg - Sell	SELPLG	Cell-Cell Contact	PMC2431087; PMID: 8892633,PMID: 8896607	Macrophages -> Neutrophils (Sham)	0.0036319	Macrophages -> Neutrophils
Neutrophils	Neutrophils	Selplg	Sell	0.231365	SELPLG_SELL	Selplg - Sell	SELPLG	Cell-Cell Contact	PMC2431087; PMID: 8892633,PMID: 8896607	Neutrophils -> Neutrophils (Sham)	0.0132709	Neutrophils -> Neutrophils
Monocytes	Neutrophils	Selplg	Sell	0.175164	SELPLG_SELL	Selplg - Sell	SELPLG	Cell-Cell Contact	PMC2431087; PMID: 8892633,PMID: 8896607	Monocytes -> Neutrophils (Sham)	0.00331625	Monocytes -> Neutrophils
T cells	Neutrophils	Selplg	Sell	0.231404	SELPLG_SELL	Selplg - Sell	SELPLG	Cell-Cell Contact	PMC2431087; PMID: 8892633,PMID: 8896607	T cells -> Neutrophils (Sham)	0.0132805	T cells -> Neutrophils
cDC	Neutrophils	Selplg	Sell	0.217548	SELPLG_SELL	Selplg - Sell	SELPLG	Cell-Cell Contact	PMC2431087; PMID: 8892633,PMID: 8896607	cDC -> Neutrophils (Sham)	0.0100852	cDC -> Neutrophils
MoDC	Neutrophils	Selplg	Sell	0.242568	SELPLG_SELL	Selplg - Sell	SELPLG	Cell-Cell Contact	PMC2431087; PMID: 8892633,PMID: 8896607	MoDC -> Neutrophils (Sham)	0.016203	MoDC -> Neutrophils
NK cells	Neutrophils	Selplg	Sell	0.247138	SELPLG_SELL	Selplg - Sell	SELPLG	Cell-Cell Contact	PMC2431087; PMID: 8892633,PMID: 8896607	NK cells -> Neutrophils (Sham)	0.0174864	NK cells -> Neutrophils
Plasma cells	Neutrophils	Selplg	Sell	0.131469	SELPLG_SELL	Selplg - Sell	SELPLG	Cell-Cell Contact	PMC2431087; PMID: 8892633,PMID: 8896607	Plasma cells -> Neutrophils (Sham)	0.000497283	Plasma cells -> Neutrophils
pDC	Neutrophils	Selplg	Sell	0.271969	SELPLG_SELL	Selplg - Sell	SELPLG	Cell-Cell Contact	PMC2431087; PMID: 8892633,PMID: 8896607	pDC -> Neutrophils (Sham)	0.0253015	pDC -> Neutrophils
AM	T cells	Selplg	Sell	0.174858	SELPLG_SELL	Selplg - Sell	SELPLG	Cell-Cell Contact	PMC2431087; PMID: 8892633,PMID: 8896607	AM -> T cells (Sham)	0.00328328	AM -> T cells
Macrophages	T cells	Selplg	Sell	0.180104	SELPLG_SELL	Selplg - Sell	SELPLG	Cell-Cell Contact	PMC2431087; PMID: 8892633,PMID: 8896607	Macrophages -> T cells (Sham)	0.00387828	Macrophages -> T cells
Neutrophils	T cells	Selplg	Sell	0.234896	SELPLG_SELL	Selplg - Sell	SELPLG	Cell-Cell Contact	PMC2431087; PMID: 8892633,PMID: 8896607	Neutrophils -> T cells (Sham)	0.0141619	Neutrophils -> T cells
Monocytes	T cells	Selplg	Sell	0.177202	SELPLG_SELL	Selplg - Sell	SELPLG	Cell-Cell Contact	PMC2431087; PMID: 8892633,PMID: 8896607	Monocytes -> T cells (Sham)	0.00354129	Monocytes -> T cells
T cells	T cells	Selplg	Sell	0.234936	SELPLG_SELL	Selplg - Sell	SELPLG	Cell-Cell Contact	PMC2431087; PMID: 8892633,PMID: 8896607	T cells -> T cells (Sham)	0.0141722	T cells -> T cells
cDC	T cells	Selplg	Sell	0.220678	SELPLG_SELL	Selplg - Sell	SELPLG	Cell-Cell Contact	PMC2431087; PMID: 8892633,PMID: 8896607	cDC -> T cells (Sham)	0.0107647	cDC -> T cells
MoDC	T cells	Selplg	Sell	0.24644	SELPLG_SELL	Selplg - Sell	SELPLG	Cell-Cell Contact	PMC2431087; PMID: 8892633,PMID: 8896607	MoDC -> T cells (Sham)	0.0172874	MoDC -> T cells
NK cells	T cells	Selplg	Sell	0.251153	SELPLG_SELL	Selplg - Sell	SELPLG	Cell-Cell Contact	PMC2431087; PMID: 8892633,PMID: 8896607	NK cells -> T cells (Sham)	0.0186551	NK cells -> T cells
Plasma cells	T cells	Selplg	Sell	0.132617	SELPLG_SELL	Selplg - Sell	SELPLG	Cell-Cell Contact	PMC2431087; PMID: 8892633,PMID: 8896607	Plasma cells -> T cells (Sham)	0.00053113	Plasma cells -> T cells
pDC	T cells	Selplg	Sell	0.276799	SELPLG_SELL	Selplg - Sell	SELPLG	Cell-Cell Contact	PMC2431087; PMID: 8892633,PMID: 8896607	pDC -> T cells (Sham)	0.0269781	pDC -> T cells
AM	B cells	Selplg	Sell	0.176251	SELPLG_SELL	Selplg - Sell	SELPLG	Cell-Cell Contact	PMC2431087; PMID: 8892633,PMID: 8896607	AM -> B cells (Sham)	0.00343502	AM -> B cells
Neutrophils	B cells	Selplg	Sell	0.237387	SELPLG_SELL	Selplg - Sell	SELPLG	Cell-Cell Contact	PMC2431087; PMID: 8892633,PMID: 8896607	Neutrophils -> B cells (Sham)	0.0148089	Neutrophils -> B cells
Monocytes	B cells	Selplg	Sell	0.178632	SELPLG_SELL	Selplg - Sell	SELPLG	Cell-Cell Contact	PMC2431087; PMID: 8892633,PMID: 8896607	Monocytes -> B cells (Sham)	0.00370491	Monocytes -> B cells
T cells	B cells	Selplg	Sell	0.237428	SELPLG_SELL	Selplg - Sell	SELPLG	Cell-Cell Contact	PMC2431087; PMID: 8892633,PMID: 8896607	T cells -> B cells (Sham)	0.0148196	T cells -> B cells
MoDC	B cells	Selplg	Sell	0.249175	SELPLG_SELL	Selplg - Sell	SELPLG	Cell-Cell Contact	PMC2431087; PMID: 8892633,PMID: 8896607	MoDC -> B cells (Sham)	0.0180746	MoDC -> B cells
NK cells	B cells	Selplg	Sell	0.253989	SELPLG_SELL	Selplg - Sell	SELPLG	Cell-Cell Contact	PMC2431087; PMID: 8892633,PMID: 8896607	NK cells -> B cells (Sham)	0.0195033	NK cells -> B cells
pDC	B cells	Selplg	Sell	0.280218	SELPLG_SELL	Selplg - Sell	SELPLG	Cell-Cell Contact	PMC2431087; PMID: 8892633,PMID: 8896607	pDC -> B cells (Sham)	0.0281939	pDC -> B cells
AM	NK cells	Selplg	Sell	0.186817	SELPLG_SELL	Selplg - Sell	SELPLG	Cell-Cell Contact	PMC2431087; PMID: 8892633,PMID: 8896607	AM -> NK cells (Sham)	0.00473477	AM -> NK cells
Macrophages	NK cells	Selplg	Sell	0.192807	SELPLG_SELL	Selplg - Sell	SELPLG	Cell-Cell Contact	PMC2431087; PMID: 8892633,PMID: 8896607	Macrophages -> NK cells (Sham)	0.00559134	Macrophages -> NK cells
Neutrophils	NK cells	Selplg	Sell	0.256679	SELPLG_SELL	Selplg - Sell	SELPLG	Cell-Cell Contact	PMC2431087; PMID: 8892633,PMID: 8896607	Neutrophils -> NK cells (Sham)	0.0203246	Neutrophils -> NK cells
Monocytes	NK cells	Selplg	Sell	0.189491	SELPLG_SELL	Selplg - Sell	SELPLG	Cell-Cell Contact	PMC2431087; PMID: 8892633,PMID: 8896607	Monocytes -> NK cells (Sham)	0.00510626	Monocytes -> NK cells
T cells	NK cells	Selplg	Sell	0.256726	SELPLG_SELL	Selplg - Sell	SELPLG	Cell-Cell Contact	PMC2431087; PMID: 8892633,PMID: 8896607	T cells -> NK cells (Sham)	0.0203392	T cells -> NK cells
cDC	NK cells	Selplg	Sell	0.239882	SELPLG_SELL	Selplg - Sell	SELPLG	Cell-Cell Contact	PMC2431087; PMID: 8892633,PMID: 8896607	cDC -> NK cells (Sham)	0.0154722	cDC -> NK cells
MoDC	NK cells	Selplg	Sell	0.270425	SELPLG_SELL	Selplg - Sell	SELPLG	Cell-Cell Contact	PMC2431087; PMID: 8892633,PMID: 8896607	MoDC -> NK cells (Sham)	0.024776	MoDC -> NK cells
NK cells	NK cells	Selplg	Sell	0.276064	SELPLG_SELL	Selplg - Sell	SELPLG	Cell-Cell Contact	PMC2431087; PMID: 8892633,PMID: 8896607	NK cells -> NK cells (Sham)	0.02672	NK cells -> NK cells
Plasma cells	NK cells	Selplg	Sell	0.139408	SELPLG_SELL	Selplg - Sell	SELPLG	Cell-Cell Contact	PMC2431087; PMID: 8892633,PMID: 8896607	Plasma cells -> NK cells (Sham)	0.000766871	Plasma cells -> NK cells
pDC	NK cells	Selplg	Sell	0.307022	SELPLG_SELL	Selplg - Sell	SELPLG	Cell-Cell Contact	PMC2431087; PMID: 8892633,PMID: 8896607	pDC -> NK cells (Sham)	0.0385001	pDC -> NK cells
Neutrophils	pDC	Selplg	Sell	0.384631	SELPLG_SELL	Selplg - Sell	SELPLG	Cell-Cell Contact	PMC2431087; PMID: 8892633,PMID: 8896607	Neutrophils -> pDC (Sham)	0.0742817	Neutrophils -> pDC
NK cells	pDC	Selplg	Sell	0.426714	SELPLG_SELL	Selplg - Sell	SELPLG	Cell-Cell Contact	PMC2431087; PMID: 8892633,PMID: 8896607	NK cells -> pDC (Sham)	0.0959918	NK cells -> pDC
cDC	Macrophages	Sema4a	Plxnb2	0.157334	SEMA4A_PLXNB2	Sema4a - Plxnb2	SEMA4	Cell-Cell Contact	PMID: 27533782	cDC -> Macrophages (Sham)	0.00173647	cDC -> Macrophages
MoDC	Macrophages	Sema4a	Plxnb2	0.164001	SEMA4A_PLXNB2	Sema4a - Plxnb2	SEMA4	Cell-Cell Contact	PMID: 27533782	MoDC -> Macrophages (Sham)	0.00224841	MoDC -> Macrophages
cDC	Monocytes	Sema4a	Plxnb2	0.170827	SEMA4A_PLXNB2	Sema4a - Plxnb2	SEMA4	Cell-Cell Contact	PMID: 27533782	cDC -> Monocytes (Sham)	0.00286877	cDC -> Monocytes
MoDC	Monocytes	Sema4a	Plxnb2	0.178704	SEMA4A_PLXNB2	Sema4a - Plxnb2	SEMA4	Cell-Cell Contact	PMID: 27533782	MoDC -> Monocytes (Sham)	0.00371329	MoDC -> Monocytes
Plasma cells	B cells	Sema4d	Cd72	0.123792	SEMA4D_CD72	Sema4d - Cd72	SEMA4	Cell-Cell Contact	PMID: 22325954	Plasma cells -> B cells (Sham)	0.000310272	Plasma cells -> B cells
Monocytes	pDC	Sema4d	Cd72	0.177135	SEMA4D_CD72	Sema4d - Cd72	SEMA4	Cell-Cell Contact	PMID: 22325954	Monocytes -> pDC (Sham)	0.00353373	Monocytes -> pDC
Plasma cells	pDC	Sema4d	Cd72	0.12457	SEMA4D_CD72	Sema4d - Cd72	SEMA4	Cell-Cell Contact	PMID: 22325954	Plasma cells -> pDC (Sham)	0.00032632	Plasma cells -> pDC
pDC	pDC	Sema4d	Cd72	0.167309	SEMA4D_CD72	Sema4d - Cd72	SEMA4	Cell-Cell Contact	PMID: 22325954	pDC -> pDC (Sham)	0.00253656	pDC -> pDC
Monocytes	Macrophages	Sema4d	Plxnb2	0.169422	SEMA4D_PLXNB2	Sema4d - Plxnb2	SEMA4	Cell-Cell Contact	PMID: 27533782	Monocytes -> Macrophages (Sham)	0.00273285	Monocytes -> Macrophages
Plasma cells	Macrophages	Sema4d	Plxnb2	0.120695	SEMA4D_PLXNB2	Sema4d - Plxnb2	SEMA4	Cell-Cell Contact	PMID: 27533782	Plasma cells -> Macrophages (Sham)	0.000252179	Plasma cells -> Macrophages
pDC	Macrophages	Sema4d	Plxnb2	0.160406	SEMA4D_PLXNB2	Sema4d - Plxnb2	SEMA4	Cell-Cell Contact	PMID: 27533782	pDC -> Macrophages (Sham)	0.00196123	pDC -> Macrophages
Monocytes	Monocytes	Sema4d	Plxnb2	0.18515	SEMA4D_PLXNB2	Sema4d - Plxnb2	SEMA4	Cell-Cell Contact	PMID: 27533782	Monocytes -> Monocytes (Sham)	0.00451194	Monocytes -> Monocytes
Plasma cells	Monocytes	Sema4d	Plxnb2	0.128496	SEMA4D_PLXNB2	Sema4d - Plxnb2	SEMA4	Cell-Cell Contact	PMID: 27533782	Plasma cells -> Monocytes (Sham)	0.000417023	Plasma cells -> Monocytes
pDC	Monocytes	Sema4d	Plxnb2	0.17445	SEMA4D_PLXNB2	Sema4d - Plxnb2	SEMA4	Cell-Cell Contact	PMID: 27533782	pDC -> Monocytes (Sham)	0.00323963	pDC -> Monocytes
MoDC	MoDC	Sema7a	Plxnc1	0.229334	SEMA7A_PLXNC1	Sema7a - Plxnc1	SEMA7	Cell-Cell Contact	PMID: 27533782	MoDC -> MoDC (Sham)	0.0127727	MoDC -> MoDC
MoDC	pDC	Sema7a	Plxnc1	0.175974	SEMA7A_PLXNC1	Sema7a - Plxnc1	SEMA7	Cell-Cell Contact	PMID: 27533782	MoDC -> pDC (Sham)	0.0034045	MoDC -> pDC
AM	Macrophages	Spp1	ITGA4_ITGB1	0.238698	SPP1_ITGA4_ITGB1	Spp1 - (Itga4+Itgb1)	SPP1	Secreted Signaling	PMID: 21907263	AM -> Macrophages (Sham)	0.0151553	AM -> Macrophages
AM	Monocytes	Spp1	ITGA4_ITGB1	0.327012	SPP1_ITGA4_ITGB1	Spp1 - (Itga4+Itgb1)	SPP1	Secreted Signaling	PMID: 21907263	AM -> Monocytes (Sham)	0.046982	AM -> Monocytes
AM	B cells	Spp1	ITGA4_ITGB1	0.215632	SPP1_ITGA4_ITGB1	Spp1 - (Itga4+Itgb1)	SPP1	Secreted Signaling	PMID: 21907263	AM -> B cells (Sham)	0.00968157	AM -> B cells
AM	cDC	Spp1	ITGA4_ITGB1	0.274735	SPP1_ITGA4_ITGB1	Spp1 - (Itga4+Itgb1)	SPP1	Secreted Signaling	PMID: 21907263	AM -> cDC (Sham)	0.0262557	AM -> cDC
AM	pDC	Spp1	ITGA4_ITGB1	0.233435	SPP1_ITGA4_ITGB1	Spp1 - (Itga4+Itgb1)	SPP1	Secreted Signaling	PMID: 21907263	AM -> pDC (Sham)	0.0137894	AM -> pDC
AM	Macrophages	Spp1	ITGA5_ITGB1	0.239867	SPP1_ITGA5_ITGB1	Spp1 - (Itga5+Itgb1)	SPP1	Secreted Signaling	PMID: 21907263	AM -> Macrophages (Sham)	0.0154682	AM -> Macrophages
AM	Macrophages	Spp1	ITGAV_ITGB1	0.23281	SPP1_ITGAV_ITGB1	Spp1 - (Itgav+Itgb1)	SPP1	Secreted Signaling	PMID: 21907263	AM -> Macrophages (Sham)	0.0136319	AM -> Macrophages
AM	AM	Spp1	Cd44	0.388347	SPP1_CD44	Spp1 - Cd44	SPP1	Secreted Signaling	PMID: 21907263	AM -> AM (Sham)	0.0761524	AM -> AM
AM	Macrophages	Spp1	Cd44	0.304224	SPP1_CD44	Spp1 - Cd44	SPP1	Secreted Signaling	PMID: 21907263	AM -> Macrophages (Sham)	0.037364	AM -> Macrophages
AM	Monocytes	Spp1	Cd44	0.360772	SPP1_CD44	Spp1 - Cd44	SPP1	Secreted Signaling	PMID: 21907263	AM -> Monocytes (Sham)	0.0625473	AM -> Monocytes
AM	B cells	Spp1	Cd44	0.203878	SPP1_CD44	Spp1 - Cd44	SPP1	Secreted Signaling	PMID: 21907263	AM -> B cells (Sham)	0.00741014	AM -> B cells
AM	cDC	Spp1	Cd44	0.294026	SPP1_CD44	Spp1 - Cd44	SPP1	Secreted Signaling	PMID: 21907263	AM -> cDC (Sham)	0.0333381	AM -> cDC
AM	MoDC	Spp1	Cd44	0.30486	SPP1_CD44	Spp1 - Cd44	SPP1	Secreted Signaling	PMID: 21907263	AM -> MoDC (Sham)	0.0376209	AM -> MoDC
AM	Plasma cells	Spp1	Cd44	0.256416	SPP1_CD44	Spp1 - Cd44	SPP1	Secreted Signaling	PMID: 21907263	AM -> Plasma cells (Sham)	0.0202437	AM -> Plasma cells
AM	pDC	Spp1	Cd44	0.338477	SPP1_CD44	Spp1 - Cd44	SPP1	Secreted Signaling	PMID: 21907263	AM -> pDC (Sham)	0.0521094	AM -> pDC
T cells	AM	Tgfb1	TGFbR1_R2	0.178438	TGFB1_TGFBR1_TGFBR2	Tgfb1 - (Tgfbr1+Tgfbr2)	TGFb	Secreted Signaling	KEGG: mmu04350	T cells -> AM (Sham)	0.00368243	T cells -> AM
B cells	AM	Tgfb1	TGFbR1_R2	0.215125	TGFB1_TGFBR1_TGFBR2	Tgfb1 - (Tgfbr1+Tgfbr2)	TGFb	Secreted Signaling	KEGG: mmu04350	B cells -> AM (Sham)	0.00957627	B cells -> AM
T cells	Macrophages	Tgfb1	TGFbR1_R2	0.168727	TGFB1_TGFBR1_TGFBR2	Tgfb1 - (Tgfbr1+Tgfbr2)	TGFb	Secreted Signaling	KEGG: mmu04350	T cells -> Macrophages (Sham)	0.00266722	T cells -> Macrophages
B cells	Macrophages	Tgfb1	TGFbR1_R2	0.201233	TGFB1_TGFBR1_TGFBR2	Tgfb1 - (Tgfbr1+Tgfbr2)	TGFb	Secreted Signaling	KEGG: mmu04350	B cells -> Macrophages (Sham)	0.00694752	B cells -> Macrophages
Monocytes	pDC	Tgfb1	TGFbR1_R2	0.222029	TGFB1_TGFBR1_TGFBR2	Tgfb1 - (Tgfbr1+Tgfbr2)	TGFb	Secreted Signaling	KEGG: mmu04350	Monocytes -> pDC (Sham)	0.0110656	Monocytes -> pDC
T cells	Macrophages	Thy1	ITGAM_ITGB2	0.271339	THY1_ITGAM_ITGB2	Thy1 - (Itgam+Itgb2)	THY1	Cell-Cell Contact	PMID: 15850796	T cells -> Macrophages (Sham)	0.0250866	T cells -> Macrophages
T cells	Monocytes	Thy1	ITGAM_ITGB2	0.353982	THY1_ITGAM_ITGB2	Thy1 - (Itgam+Itgb2)	THY1	Cell-Cell Contact	PMID: 15850796	T cells -> Monocytes (Sham)	0.0593085	T cells -> Monocytes
T cells	cDC	Thy1	ITGAM_ITGB2	0.261444	THY1_ITGAM_ITGB2	Thy1 - (Itgam+Itgb2)	THY1	Cell-Cell Contact	PMID: 15850796	T cells -> cDC (Sham)	0.0218205	T cells -> cDC
T cells	cDC	Thy1	ITGAX_ITGB2	0.295891	THY1_ITGAX_ITGB2	Thy1 - (Itgax+Itgb2)	THY1	Cell-Cell Contact	PMID: 15850796	T cells -> cDC (Sham)	0.0340603	T cells -> cDC
T cells	pDC	Thy1	ITGAX_ITGB2	0.239285	THY1_ITGAX_ITGB2	Thy1 - (Itgax+Itgb2)	THY1	Cell-Cell Contact	PMID: 15850796	T cells -> pDC (Sham)	0.0153121	T cells -> pDC
AM	AM	Tnf	Tnfrsf1a	0.220158	TNF_TNFRSF1A	Tnf - Tnfrsf1a	TNF	Secreted Signaling	KEGG: mmu04060	AM -> AM (Sham)	0.01065	AM -> AM
Macrophages	AM	Tnf	Tnfrsf1a	0.219581	TNF_TNFRSF1A	Tnf - Tnfrsf1a	TNF	Secreted Signaling	KEGG: mmu04060	Macrophages -> AM (Sham)	0.0105237	Macrophages -> AM
AM	Macrophages	Tnf	Tnfrsf1a	0.225748	TNF_TNFRSF1A	Tnf - Tnfrsf1a	TNF	Secreted Signaling	KEGG: mmu04060	AM -> Macrophages (Sham)	0.0119179	AM -> Macrophages
Macrophages	Macrophages	Tnf	Tnfrsf1a	0.225143	TNF_TNFRSF1A	Tnf - Tnfrsf1a	TNF	Secreted Signaling	KEGG: mmu04060	Macrophages -> Macrophages (Sham)	0.0117768	Macrophages -> Macrophages
AM	Neutrophils	Tnf	Tnfrsf1a	0.267234	TNF_TNFRSF1A	Tnf - Tnfrsf1a	TNF	Secreted Signaling	KEGG: mmu04060	AM -> Neutrophils (Sham)	0.0237056	AM -> Neutrophils
Macrophages	Neutrophils	Tnf	Tnfrsf1a	0.266396	TNF_TNFRSF1A	Tnf - Tnfrsf1a	TNF	Secreted Signaling	KEGG: mmu04060	Macrophages -> Neutrophils (Sham)	0.0234282	Macrophages -> Neutrophils
Monocytes	Neutrophils	Tnf	Tnfrsf1a	0.20028	TNF_TNFRSF1A	Tnf - Tnfrsf1a	TNF	Secreted Signaling	KEGG: mmu04060	Monocytes -> Neutrophils (Sham)	0.0067852	Monocytes -> Neutrophils
AM	Monocytes	Tnf	Tnfrsf1a	0.250971	TNF_TNFRSF1A	Tnf - Tnfrsf1a	TNF	Secreted Signaling	KEGG: mmu04060	AM -> Monocytes (Sham)	0.0186014	AM -> Monocytes
Macrophages	Monocytes	Tnf	Tnfrsf1a	0.250228	TNF_TNFRSF1A	Tnf - Tnfrsf1a	TNF	Secreted Signaling	KEGG: mmu04060	Macrophages -> Monocytes (Sham)	0.0183826	Macrophages -> Monocytes
Monocytes	Monocytes	Tnf	Tnfrsf1a	0.190868	TNF_TNFRSF1A	Tnf - Tnfrsf1a	TNF	Secreted Signaling	KEGG: mmu04060	Monocytes -> Monocytes (Sham)	0.00530443	Monocytes -> Monocytes
AM	cDC	Tnf	Tnfrsf1a	0.230168	TNF_TNFRSF1A	Tnf - Tnfrsf1a	TNF	Secreted Signaling	KEGG: mmu04060	AM -> cDC (Sham)	0.0129761	AM -> cDC
Macrophages	cDC	Tnf	Tnfrsf1a	0.229539	TNF_TNFRSF1A	Tnf - Tnfrsf1a	TNF	Secreted Signaling	KEGG: mmu04060	Macrophages -> cDC (Sham)	0.0128225	Macrophages -> cDC
AM	AM	Tnf	Tnfrsf1b	0.225947	TNF_TNFRSF1B	Tnf - Tnfrsf1b	TNF	Secreted Signaling	KEGG: mmu04060	AM -> AM (Sham)	0.0119645	AM -> AM
Macrophages	AM	Tnf	Tnfrsf1b	0.225341	TNF_TNFRSF1B	Tnf - Tnfrsf1b	TNF	Secreted Signaling	KEGG: mmu04060	Macrophages -> AM (Sham)	0.0118228	Macrophages -> AM
AM	Macrophages	Tnf	Tnfrsf1b	0.223793	TNF_TNFRSF1B	Tnf - Tnfrsf1b	TNF	Secreted Signaling	KEGG: mmu04060	AM -> Macrophages (Sham)	0.0114656	AM -> Macrophages
Macrophages	Macrophages	Tnf	Tnfrsf1b	0.223198	TNF_TNFRSF1B	Tnf - Tnfrsf1b	TNF	Secreted Signaling	KEGG: mmu04060	Macrophages -> Macrophages (Sham)	0.0113297	Macrophages -> Macrophages
AM	Neutrophils	Tnf	Tnfrsf1b	0.260456	TNF_TNFRSF1B	Tnf - Tnfrsf1b	TNF	Secreted Signaling	KEGG: mmu04060	AM -> Neutrophils (Sham)	0.0215062	AM -> Neutrophils
Macrophages	Neutrophils	Tnf	Tnfrsf1b	0.259658	TNF_TNFRSF1B	Tnf - Tnfrsf1b	TNF	Secreted Signaling	KEGG: mmu04060	Macrophages -> Neutrophils (Sham)	0.0212539	Macrophages -> Neutrophils
Monocytes	Neutrophils	Tnf	Tnfrsf1b	0.196387	TNF_TNFRSF1B	Tnf - Tnfrsf1b	TNF	Secreted Signaling	KEGG: mmu04060	Monocytes -> Neutrophils (Sham)	0.00614576	Monocytes -> Neutrophils
AM	Monocytes	Tnf	Tnfrsf1b	0.339791	TNF_TNFRSF1B	Tnf - Tnfrsf1b	TNF	Secreted Signaling	KEGG: mmu04060	AM -> Monocytes (Sham)	0.0527081	AM -> Monocytes
Macrophages	Monocytes	Tnf	Tnfrsf1b	0.338477	TNF_TNFRSF1B	Tnf - Tnfrsf1b	TNF	Secreted Signaling	KEGG: mmu04060	Macrophages -> Monocytes (Sham)	0.0521094	Macrophages -> Monocytes
Monocytes	Monocytes	Tnf	Tnfrsf1b	0.239663	TNF_TNFRSF1B	Tnf - Tnfrsf1b	TNF	Secreted Signaling	KEGG: mmu04060	Monocytes -> Monocytes (Sham)	0.0154133	Monocytes -> Monocytes
cDC	Monocytes	Tnf	Tnfrsf1b	0.217955	TNF_TNFRSF1B	Tnf - Tnfrsf1b	TNF	Secreted Signaling	KEGG: mmu04060	cDC -> Monocytes (Sham)	0.010172	cDC -> Monocytes
AM	T cells	Tnf	Tnfrsf1b	0.218562	TNF_TNFRSF1B	Tnf - Tnfrsf1b	TNF	Secreted Signaling	KEGG: mmu04060	AM -> T cells (Sham)	0.0103026	AM -> T cells
Macrophages	T cells	Tnf	Tnfrsf1b	0.217994	TNF_TNFRSF1B	Tnf - Tnfrsf1b	TNF	Secreted Signaling	KEGG: mmu04060	Macrophages -> T cells (Sham)	0.0101804	Macrophages -> T cells
AM	cDC	Tnf	Tnfrsf1b	0.223653	TNF_TNFRSF1B	Tnf - Tnfrsf1b	TNF	Secreted Signaling	KEGG: mmu04060	AM -> cDC (Sham)	0.0114335	AM -> cDC
Macrophages	cDC	Tnf	Tnfrsf1b	0.223058	TNF_TNFRSF1B	Tnf - Tnfrsf1b	TNF	Secreted Signaling	KEGG: mmu04060	Macrophages -> cDC (Sham)	0.011298	Macrophages -> cDC
AM	MoDC	Tnf	Tnfrsf1b	0.301225	TNF_TNFRSF1B	Tnf - Tnfrsf1b	TNF	Secreted Signaling	KEGG: mmu04060	AM -> MoDC (Sham)	0.036161	AM -> MoDC
Macrophages	MoDC	Tnf	Tnfrsf1b	0.300174	TNF_TNFRSF1B	Tnf - Tnfrsf1b	TNF	Secreted Signaling	KEGG: mmu04060	Macrophages -> MoDC (Sham)	0.0357431	Macrophages -> MoDC
AM	NK cells	Tnf	Tnfrsf1b	0.225218	TNF_TNFRSF1B	Tnf - Tnfrsf1b	TNF	Secreted Signaling	KEGG: mmu04060	AM -> NK cells (Sham)	0.0117942	AM -> NK cells
Macrophages	NK cells	Tnf	Tnfrsf1b	0.224615	TNF_TNFRSF1B	Tnf - Tnfrsf1b	TNF	Secreted Signaling	KEGG: mmu04060	Macrophages -> NK cells (Sham)	0.0116545	Macrophages -> NK cells
AM	Plasma cells	Tnfsf13	Tnfrsf13b	0.237019	TNFSF13_TNFRSF13B	Tnfsf13 - Tnfrsf13b	APRIL	Secreted Signaling	KEGG: mmu04060	AM -> Plasma cells (Sham)	0.0147124	AM -> Plasma cells
Macrophages	Plasma cells	Tnfsf13	Tnfrsf13b	0.193133	TNFSF13_TNFRSF13B	Tnfsf13 - Tnfrsf13b	APRIL	Secreted Signaling	KEGG: mmu04060	Macrophages -> Plasma cells (Sham)	0.00564059	Macrophages -> Plasma cells
Monocytes	Plasma cells	Tnfsf13	Tnfrsf13b	0.181342	TNFSF13_TNFRSF13B	Tnfsf13 - Tnfrsf13b	APRIL	Secreted Signaling	KEGG: mmu04060	Monocytes -> Plasma cells (Sham)	0.00402818	Monocytes -> Plasma cells
Macrophages	pDC	Tnfsf13	Tnfrsf13b	0.207604	TNFSF13_TNFRSF13B	Tnfsf13 - Tnfrsf13b	APRIL	Secreted Signaling	KEGG: mmu04060	Macrophages -> pDC (Sham)	0.00809222	Macrophages -> pDC
Monocytes	pDC	Tnfsf13	Tnfrsf13b	0.194068	TNFSF13_TNFRSF13B	Tnfsf13 - Tnfrsf13b	APRIL	Secreted Signaling	KEGG: mmu04060	Monocytes -> pDC (Sham)	0.00578306	Monocytes -> pDC
Macrophages	MoDC	Tnfsf9	Tnfrsf9	0.186071	TNFSF9_TNFRSF9	Tnfsf9 - Tnfrsf9	CD137	Secreted Signaling	KEGG: mmu04060	Macrophages -> MoDC (Sham)	0.00463424	Macrophages -> MoDC
cDC	MoDC	Tnfsf9	Tnfrsf9	0.162345	TNFSF9_TNFRSF9	Tnfsf9 - Tnfrsf9	CD137	Secreted Signaling	KEGG: mmu04060	cDC -> MoDC (Sham)	0.00211281	cDC -> MoDC
MoDC	MoDC	Tnfsf9	Tnfrsf9	0.187468	TNFSF9_TNFRSF9	Tnfsf9 - Tnfrsf9	CD137	Secreted Signaling	KEGG: mmu04060	MoDC -> MoDC (Sham)	0.00482358	MoDC -> MoDC
NK cells	AM	Vegfa	Flt1	0.181741	VEGFA_VEGFR1	Vegfa - Vegfr1	VEGF	Secreted Signaling	KEGG: mmu04370; PMID: 16633338	NK cells -> AM (Sham)	0.00407727	NK cells -> AM
